# Supplementary material for: Reactivated endogenous retroviruses promote protein aggregate spreading
Source: Nat Commun. 2023 Aug 18;14:5034. doi: 10.1038/s41467-023-40632-z (PMC10439213; doi:10.1038/s41467-023-40632-z)
Supplement: Supplementary file 4 — Supplementary Data 1 [file 41467_2023_40632_MOESM4_ESM.xlsx]

## Sheet: Info
Sheet	Description
Figure 1h	Proteomic results of cell lysates comparing P16 and P07
Figure 1i	Proteomic results of extracellular vesicle comparing P15 and P06
Column headers Fig1h	Description
A Protein IDs	UniProt Accession numbers of the protein group
B Majority protein IDs	Majority UniProt Accession numbers of the protein group (proteins with the largest number of peptides in the group)
C Protein names	Protein names
D Gene names	Gene names
E Viral	Protein groups including proteins of murine viruses. 1 indicates viral proteins
F Fasta headers	Fasta headers of identified proteins
G Average Ratio (P16/P07)	Average abundance ratios of P16 compared to P07
H Average log2 (P16/P07)	Average log2 transformed abundance ratios of P16 compared to P07 (displayed in Volcano Plots)
I p-value	p-value of the abundance differences. A two-sided Students Ttest was applied comapring the log2 transformed label free quantification intensities of P16 and P07 (p<0.05 is indicated in red)
J -log10 p	Minus log10 transformed p-value (displayed in Volcano Plots)
K-T Log2 LFQ	Log2 transformed label free quantification intensities of the individual samples
U-AD Razor + unique peptides	Number of identified unique and razor peptides for the individual samples
Column headers 2-EV	Description
A Protein IDs	UniProt Accession numbers of the protein group
B Majority protein IDs	Majority UniProt Accession numbers of the protein group (proteins with the largest number of peptides in the group)
C Protein names	Protein names
D Gene names	Gene names
E Viral	Protein groups including proteins of murine viruses. 1 indicates viral proteins
F Fasta headers	Fasta headers of identified proteins
G Average Ratio (P15/P06)	Average abundance ratios of P15 compared to P06
H Average log2 (P15/P06)	Average log2 transformed abundance ratios of P15 compared to P06 (displayed in Volcano Plots)
I p-value	p-value of the abundance differences. A two-sided Students Ttest was applied comapring the log2 transformed label free quantification intensities of P15 and P06 (p<0.05 is indicated in red)
J -log10 p	Minus log10 transformed p-value (displayed in Volcano Plots)
K-V Log2 LFQ	Log2 transformed label free quantification intensities of the individual samples
W-AH Razor + unique peptides	Number of identified unique and razor peptides for the individual samples

## Sheet: Figure 1h
Protein IDs	Majority protein IDs	Protein names	Gene names	Viral	Fasta headers	Average Ratio (P16/P07)	Average log2 (P16/P07)	p-value	-log10 p-value	log2 LFQ P07_1	log2 LFQ P07_2	log2 LFQ P07_3	log2 LFQ P07_4	log2 LFQ P07_5	log2 LFQ P16_1	log2 LFQ P16_2	log2 LFQ P16_3	log2 LFQ P16_4	log2 LFQ P16_5	Razor + unique peptides P07_1	Razor + unique peptides P07_2	Razor + unique peptides P07_3	Razor + unique peptides P07_4	Razor + unique peptides P07_5	Razor + unique peptides P16_1	Razor + unique peptides P16_2	Razor + unique peptides P16_3	Razor + unique peptides P16_4	Razor + unique peptides P16_5
P10404	P10404	MLV-related proviral Env polyprotein;Surface protein;Transmembrane protein		0	sp|P10404|ENV1_MOUSE MLV-related proviral Env polyprotein OS=Mus musculus PE=1 SV=3	7.26435	2.86083	4.70753e-10	9.32721	30.0822	30.2316	29.979	30.028	30.1818	33.0444	33.0503	33.0759	32.7195	32.9167	10	11	10	11	10	11	11	11	11	11
P0DOG8;P03336;P29168;Q8UN02;P03332	P0DOG8;P03336		gag	1	sp|P0DOG8|GGAG_MLVAV Glyco-Gag protein OS=AKV murine leukemia virus PE=1 SV=1;sp|P03336|GAG_MLVAV Gag polyprotein OS=AKV murine leukemia virus GN=gag PE=1 SV=3	1.65599	0.727698	6.62138e-08	7.17905	32.8107	32.828	32.7735	32.788	32.6312	33.5442	33.4842	33.4633	33.4589	33.5192	27	24	23	24	25	28	24	26	24	25
Q3UW53;E9PYV4;D3Z233;D3YYZ9	Q3UW53;E9PYV4	Protein Niban	Fam129a	0	sp|Q3UW53|NIBAN_MOUSE Protein Niban OS=Mus musculus GN=Fam129a PE=1 SV=2;tr|E9PYV4|E9PYV4_MOUSE Protein Niban OS=Mus musculus GN=Fam129a PE=1 SV=1	1.50834	0.592958	8.48984e-07	6.0711	30.0496	29.8944	29.8404	29.9471	29.8671	30.5986	30.516	30.4575	30.4958	30.4955	23	25	24	26	26	27	26	24	24	26
A0A0R4J0Z1;P08003	A0A0R4J0Z1;P08003	Protein disulfide-isomerase A4	Pdia4	0	tr|A0A0R4J0Z1|A0A0R4J0Z1_MOUSE Protein disulfide-isomerase A4 OS=Mus musculus GN=Pdia4 PE=1 SV=1;sp|P08003|PDIA4_MOUSE Protein disulfide-isomerase A4 OS=Mus musculus GN=Pdia4 PE=1 SV=3	1.20266	0.266234	3.55002e-06	5.44977	33.7816	33.8012	33.7534	33.7572	33.8087	34.0921	34.0095	33.9852	34.0657	34.0807	35	37	37	36	37	37	36	37	36	37
P03355;P08361;E9QPX1;P39061	P03355		gag-pol	1	sp|P03355|POL_MLVMS Gag-Pol polyprotein OS=Moloney murine leukemia virus (isolate Shinnick) GN=gag-pol PE=1 SV=4	2.01867	1.0134	3.92457e-06	5.40621	27.0299	27.1497	27.3889	27.3753	27.5079	28.2545	28.2527	28.3722	28.2687	28.3706	10	9	11	10	9	13	12	12	12	11
Q9JKR6;F6TRP3;A0A1L1SQ34;E0CYZ2	Q9JKR6	Hypoxia up-regulated protein 1	Hyou1	0	sp|Q9JKR6|HYOU1_MOUSE Hypoxia up-regulated protein 1 OS=Mus musculus GN=Hyou1 PE=1 SV=1	1.20273	0.266318	7.03811e-06	5.15254	33.6144	33.6564	33.6643	33.5796	33.6427	33.8978	33.8274	33.9077	33.9581	33.8979	45	46	47	47	47	46	45	46	44	48
Q6P5H2	Q6P5H2	Nestin	Nes	0	sp|Q6P5H2|NEST_MOUSE Nestin OS=Mus musculus GN=Nes PE=1 SV=1	1.41166	0.497388	7.06614e-06	5.15082	29.0773	28.9535	28.9424	28.8948	28.9954	29.5261	29.5605	29.5007	29.3679	29.3952	19	20	18	19	17	20	19	20	23	20
Q9ESP1	Q9ESP1	Stromal cell-derived factor 2-like protein 1	Sdf2l1	0	sp|Q9ESP1|SDF2L_MOUSE Stromal cell-derived factor 2-like protein 1 OS=Mus musculus GN=Sdf2l1 PE=1 SV=2	1.35203	0.435122	8.6452e-06	5.06322	30.0567	30.0547	30.2516	30.2052	30.1386	30.6183	30.5652	30.623	30.5454	30.5305	9	9	10	9	9	10	9	10	10	9
A0A087WQI6;P30115;D3Z6A6;D3YZV3;Q6P8Q0;P10648;P13745	A0A087WQI6;P30115	Glutathione S-transferase;Glutathione S-transferase A3	Gsta3	0	tr|A0A087WQI6|A0A087WQI6_MOUSE Glutathione S-transferase (Fragment) OS=Mus musculus GN=Gsta3 PE=1 SV=1;sp|P30115|GSTA3_MOUSE Glutathione S-transferase A3 OS=Mus musculus GN=Gsta3 PE=1 SV=2	2.03425	1.0245	1.239e-05	4.90693	25.6711	25.8088	25.542	25.64	25.6671	26.6442	26.6319	26.4485	27.0531	26.674	3	3	3	3	3	3	3	3	3	3
P03386;P04502;P08360;P03390;P26804;P26803	P03386		env	1	sp|P03386|ENV_MLVAV Envelope glycoprotein OS=AKV murine leukemia virus GN=env PE=1 SV=1	1.33243	0.414062	1.31545e-05	4.88092	32.694	32.7166	32.7055	32.7422	32.8075	33.1813	33.1473	33.2493	33.01	33.1482	19	18	17	19	16	17	17	18	19	18
P03356	P03356		pol	1	sp|P03356|POL_MLVAV Pol polyprotein OS=AKV murine leukemia virus GN=pol PE=3 SV=2	2.36488	1.24177	1.33456e-05	4.87466	25.9717	26.092	25.6781	25.643	25.7904	27.0663	26.7487	26.9999	27.2919	27.2772	4	3	3	4	2	4	4	4	4	3
P15626;D3YX76;Q80W21;D3YVP6;D3YVP5;Q8R5I6;D3YZ29;E9QAC8;F6Y363;D3YVP9;A2AE91;G5E8M7;O35660	P15626;D3YX76	Glutathione S-transferase Mu 2	Gstm2	0	sp|P15626|GSTM2_MOUSE Glutathione S-transferase Mu 2 OS=Mus musculus GN=Gstm2 PE=1 SV=2;tr|D3YX76|D3YX76_MOUSE Glutathione S-transferase OS=Mus musculus GN=Gstm2 PE=1 SV=1	1.0954	0.131456	1.77342e-05	4.75119	30.8329	30.8602	30.8494	30.8163	30.7881	30.9371	30.9573	30.9631	30.9799	30.9668	16	16	18	16	17	17	17	17	16	16
Q5SVT2;Q99PP9;Q5SVT1	Q5SVT2;Q99PP9;Q5SVT1	Tripartite motif-containing protein 16	Trim16	0	tr|Q5SVT2|Q5SVT2_MOUSE Tripartite motif-containing protein 16 OS=Mus musculus GN=Trim16 PE=1 SV=1;sp|Q99PP9|TRI16_MOUSE Tripartite motif-containing protein 16 OS=Mus musculus GN=Trim16 PE=1 SV=2;tr|Q5SVT1|Q5SVT1_MOUSE Tripartite motif-containing protein 16	1.25294	0.325316	1.83249e-05	4.73696	27.539	27.5223	27.5729	27.578	27.4875	27.8286	27.7882	27.9243	27.8286	27.9566	8	8	9	10	7	10	10	10	10	10
P20029	P20029	78 kDa glucose-regulated protein	Hspa5	0	sp|P20029|GRP78_MOUSE 78 kDa glucose-regulated protein OS=Mus musculus GN=Hspa5 PE=1 SV=3	1.2628	0.336622	2.67835e-05	4.57213	34.9906	34.959	34.911	34.96	35.0262	35.4141	35.2437	35.2554	35.2558	35.3609	43	43	42	42	42	44	43	42	41	44
Q922R8;Q3TML0	Q922R8;Q3TML0	Protein disulfide-isomerase A6	Pdia6	0	sp|Q922R8|PDIA6_MOUSE Protein disulfide-isomerase A6 OS=Mus musculus GN=Pdia6 PE=1 SV=3;tr|Q3TML0|Q3TML0_MOUSE Protein disulfide-isomerase A6 OS=Mus musculus GN=Pdia6 PE=1 SV=1	1.24429	0.315328	3.35683e-05	4.47407	32.8827	32.9322	32.8422	32.9004	32.8083	33.2473	33.258	33.1461	33.1986	33.0925	21	22	22	22	22	21	23	21	22	22
Q3U7R1;A0A1W2P784	Q3U7R1	Extended synaptotagmin-1	Esyt1	0	sp|Q3U7R1|ESYT1_MOUSE Extended synaptotagmin-1 OS=Mus musculus GN=Esyt1 PE=1 SV=2	1.19189	0.253246	3.77819e-05	4.42272	31.2935	31.3516	31.3679	31.4503	31.3739	31.6504	31.6355	31.5657	31.6608	31.5911	38	35	37	37	37	38	36	36	38	36
P14211	P14211	Calreticulin	Calr	0	sp|P14211|CALR_MOUSE Calreticulin OS=Mus musculus GN=Calr PE=1 SV=1	1.22523	0.293048	4.92961e-05	4.30719	34.9085	34.9265	34.8217	34.9782	34.9485	35.2609	35.1381	35.1835	35.187	35.2792	30	28	26	29	29	27	29	30	28	29
Q3TKX1;Q9R1Q9;B7FAU3;B7FAU7;F6X9J0;F6ZE56	Q3TKX1;Q9R1Q9;B7FAU3;B7FAU7	V-type proton ATPase subunit S1	Atp6ap1	0	tr|Q3TKX1|Q3TKX1_MOUSE ATPase, H+ transporting, lysosomal accessory protein OS=Mus musculus GN=Atp6ap1 PE=1 SV=1;sp|Q9R1Q9|VAS1_MOUSE V-type proton ATPase subunit S1 OS=Mus musculus GN=Atp6ap1 PE=1 SV=1;tr|B7FAU3|B7FAU3_MOUSE ATPase, H+ transporting, lysos	0.87132	-0.198726	5.15468e-05	4.2878	28.2652	28.3408	28.2136	28.2617	28.3063	28.1079	28.0656	28.1011	28.0855	28.0338	8	8	7	8	8	7	8	8	8	8
Q8K009;D3Z6B9;A0A0N4SW56;A0A0N4SVT2	Q8K009;D3Z6B9	Mitochondrial 10-formyltetrahydrofolate dehydrogenase	Aldh1l2	0	sp|Q8K009|AL1L2_MOUSE Mitochondrial 10-formyltetrahydrofolate dehydrogenase OS=Mus musculus GN=Aldh1l2 PE=1 SV=2;tr|D3Z6B9|D3Z6B9_MOUSE Mitochondrial 10-formyltetrahydrofolate dehydrogenase OS=Mus musculus GN=Aldh1l2 PE=1 SV=1	1.1823	0.241602	6.12986e-05	4.21255	31.8449	31.8088	31.7493	31.7695	31.8521	32.1173	31.9932	32.0899	32.0278	32.0045	44	44	44	43	45	43	43	44	43	45
P08113;F7C312	P08113;F7C312	Endoplasmin	Hsp90b1	0	sp|P08113|ENPL_MOUSE Endoplasmin OS=Mus musculus GN=Hsp90b1 PE=1 SV=2;tr|F7C312|F7C312_MOUSE Endoplasmin (Fragment) OS=Mus musculus GN=Hsp90b1 PE=1 SV=1	1.13209	0.178988	6.44377e-05	4.19086	35.83	35.856	35.7622	35.7793	35.7752	36.0081	36.0223	35.9616	35.9417	35.9639	61	61	59	59	60	61	60	62	61	60
Q9QXS1;E9Q3W4;F6R059;A0A0R4J218;A0A0R4J223;E9Q9J6;A0A0R4J221;E9PW24	Q9QXS1;E9Q3W4	Plectin	Plec	0	sp|Q9QXS1|PLEC_MOUSE Plectin OS=Mus musculus GN=Plec PE=1 SV=3;tr|E9Q3W4|E9Q3W4_MOUSE Plectin OS=Mus musculus GN=Plec PE=1 SV=1	1.1218	0.16582	6.88505e-05	4.16209	32.457	32.434	32.3721	32.3761	32.4048	32.6151	32.5492	32.5452	32.5581	32.6054	160	170	167	163	163	167	168	163	169	165
P27773;F6Q404	P27773	Protein disulfide-isomerase A3	Pdia3	0	sp|P27773|PDIA3_MOUSE Protein disulfide-isomerase A3 OS=Mus musculus GN=Pdia3 PE=1 SV=2	1.13903	0.187804	7.6562e-05	4.11599	34.9587	35.0366	34.9609	34.9966	35.0258	35.2273	35.1095	35.1929	35.1984	35.1898	46	44	45	48	47	47	45	47	45	47
P16460	P16460	Argininosuccinate synthase	Ass1	0	sp|P16460|ASSY_MOUSE Argininosuccinate synthase OS=Mus musculus GN=Ass1 PE=1 SV=1	1.21967	0.28649	7.69695e-05	4.11368	32.0579	32.0155	32.0419	32.0363	32.0702	32.3973	32.3283	32.4314	32.2371	32.2602	26	24	24	25	25	26	24	25	25	24
E9PVX6;A0A1B0GQV9	E9PVX6		Mki67	0	sp|E9PVX6|KI67_MOUSE Proliferation marker protein Ki-67 OS=Mus musculus GN=Mki67 PE=1 SV=1	0.945528	-0.080808	0.00010195	3.99161	33.327	33.3147	33.3307	33.3544	33.3201	33.2403	33.2376	33.2253	33.2734	33.2663	136	134	131	132	132	129	127	129	130	131
Q05915	Q05915	GTP cyclohydrolase 1	Gch1	0	sp|Q05915|GCH1_MOUSE GTP cyclohydrolase 1 OS=Mus musculus GN=Gch1 PE=1 SV=1	1.36732	0.451348	0.000108343	3.9652	28.2839	28.2128	28.3104	28.2366	28.2249	28.8587	28.7866	28.6266	28.7421	28.5113	8	9	6	8	7	9	9	10	10	9
P70700;A2AP84	P70700;A2AP84	DNA-directed RNA polymerase I subunit RPA2	Polr1b	0	sp|P70700|RPA2_MOUSE DNA-directed RNA polymerase I subunit RPA2 OS=Mus musculus GN=Polr1b PE=1 SV=2;tr|A2AP84|A2AP84_MOUSE DNA-directed RNA polymerase I subunit RPA2 OS=Mus musculus GN=Polr1b PE=1 SV=1	1.11242	0.153708	0.000144592	3.83985	27.8807	27.9573	27.9753	27.8751	27.9444	28.063	28.1001	28.0994	28.0511	28.0877	13	10	8	11	9	12	10	10	9	12
Q921X9	Q921X9	Protein disulfide-isomerase A5	Pdia5	0	sp|Q921X9|PDIA5_MOUSE Protein disulfide-isomerase A5 OS=Mus musculus GN=Pdia5 PE=1 SV=1	1.17073	0.227406	0.000166991	3.77731	29.0813	29.1277	29.0464	29.0485	29.0861	29.414	29.3084	29.2781	29.3028	29.2237	15	14	14	16	13	15	14	16	15	15
Q91YW3	Q91YW3	DnaJ homolog subfamily C member 3	Dnajc3	0	sp|Q91YW3|DNJC3_MOUSE DnaJ homolog subfamily C member 3 OS=Mus musculus GN=Dnajc3 PE=1 SV=1	1.31369	0.393624	0.00018751	3.72698	29.6748	29.7529	29.8884	29.8927	29.6793	30.0932	30.1363	30.1082	30.2669	30.2517	19	17	20	20	18	19	21	20	17	19
Q60597;Q5SVY0;Q5SVY1	Q60597	2-oxoglutarate dehydrogenase, mitochondrial	Ogdh	0	sp|Q60597|ODO1_MOUSE 2-oxoglutarate dehydrogenase, mitochondrial OS=Mus musculus GN=Ogdh PE=1 SV=3	1.07578	0.105382	0.000188973	3.7236	33.0376	33.0805	33.0682	33.03	33.0242	33.1607	33.1942	33.1391	33.1495	33.124	54	54	56	54	56	53	56	54	53	55
P48036;A0A0G2JGQ0	P48036	Annexin A5	Anxa5	0	sp|P48036|ANXA5_MOUSE Annexin A5 OS=Mus musculus GN=Anxa5 PE=1 SV=1	1.14591	0.1965	0.000220061	3.65746	30.7995	30.7003	30.7902	30.8876	30.8029	30.9615	31.0001	30.9958	30.9916	31.014	15	16	15	14	15	15	15	15	16	15
Q99KV1	Q99KV1	DnaJ homolog subfamily B member 11	Dnajb11	0	sp|Q99KV1|DJB11_MOUSE DnaJ homolog subfamily B member 11 OS=Mus musculus GN=Dnajb11 PE=1 SV=1	1.21883	0.2855	0.000236866	3.6255	30.4096	30.4686	30.5898	30.5188	30.5684	30.8684	30.7939	30.6808	30.8169	30.8226	13	13	13	12	13	13	13	12	11	12
G5E8R3;E9QPD7;Q05920	G5E8R3;E9QPD7;Q05920	Pyruvate carboxylase;Pyruvate carboxylase, mitochondrial	Pcx;Pc	0	tr|G5E8R3|G5E8R3_MOUSE Pyruvate carboxylase OS=Mus musculus GN=Pcx PE=1 SV=1;tr|E9QPD7|E9QPD7_MOUSE Pyruvate carboxylase OS=Mus musculus GN=Pcx PE=1 SV=1;sp|Q05920|PYC_MOUSE Pyruvate carboxylase, mitochondrial OS=Mus musculus GN=Pc PE=1 SV=1	1.09275	0.127964	0.000254748	3.59389	30.7442	30.7848	30.7804	30.765	30.7682	30.9135	30.8296	30.937	30.8788	30.9237	31	35	34	34	32	32	32	33	35	31
Q99KC8;D3Z671;F6TIL5	Q99KC8	von Willebrand factor A domain-containing protein 5A	Vwa5a	0	sp|Q99KC8|VMA5A_MOUSE von Willebrand factor A domain-containing protein 5A OS=Mus musculus GN=Vwa5a PE=1 SV=2	1.22876	0.297208	0.000258572	3.58742	28.025	27.8895	27.8273	27.856	27.7905	28.2025	28.1348	28.1267	28.2641	28.1463	13	11	12	12	12	13	11	12	12	12
Q8BM55;D3Z6S1	Q8BM55;D3Z6S1	Transmembrane protein 214	Tmem214	0	sp|Q8BM55|TM214_MOUSE Transmembrane protein 214 OS=Mus musculus GN=Tmem214 PE=1 SV=1;tr|D3Z6S1|D3Z6S1_MOUSE Transmembrane protein 214 OS=Mus musculus GN=Tmem214 PE=1 SV=3	1.11494	0.156964	0.000319211	3.49592	29.2473	29.2346	29.2216	29.1861	29.2017	29.3031	29.443	29.403	29.3769	29.3501	19	19	19	18	17	19	18	18	17	18
P08207	P08207	Protein S100-A10	S100a10	0	sp|P08207|S10AA_MOUSE Protein S100-A10 OS=Mus musculus GN=S100a10 PE=1 SV=2	1.3247	0.405664	0.000327518	3.48477	29.4463	29.1952	29.259	29.3137	29.2853	29.5838	29.5731	29.8285	29.7954	29.7472	4	4	3	3	3	4	3	4	4	2
E9Q3X0;Q9EQK5;D3Z2N7	E9Q3X0;Q9EQK5	Major vault protein	Mvp	0	tr|E9Q3X0|E9Q3X0_MOUSE Major vault protein OS=Mus musculus GN=Mvp PE=1 SV=1;sp|Q9EQK5|MVP_MOUSE Major vault protein OS=Mus musculus GN=Mvp PE=1 SV=4	1.17429	0.231784	0.000349957	3.45599	29.7556	29.7053	29.8807	29.8875	29.846	30.0885	30.0432	30.0293	30.0697	30.0033	28	29	30	28	24	30	31	31	24	26
Q9JKF1;A0A0U1RNG5;A0A0U1RPU3;A0A0U1RPI2;REV__Q923Y8;REV__Q99P88	Q9JKF1	Ras GTPase-activating-like protein IQGAP1	Iqgap1	0	sp|Q9JKF1|IQGA1_MOUSE Ras GTPase-activating-like protein IQGAP1 OS=Mus musculus GN=Iqgap1 PE=1 SV=2	1.07116	0.09917	0.000367695	3.43451	32.854	32.8306	32.8308	32.8658	32.9004	32.9659	32.9446	32.9682	32.9189	32.9799	68	65	66	68	63	69	66	70	66	68
Q64669	Q64669	NAD(P)H dehydrogenase [quinone] 1	Nqo1	0	sp|Q64669|NQO1_MOUSE NAD(P)H dehydrogenase [quinone] 1 OS=Mus musculus GN=Nqo1 PE=1 SV=3	1.24702	0.318486	0.000391512	3.40725	27.8118	27.668	27.8232	27.7054	27.692	28.0379	28.1833	27.9236	28.12	28.0279	6	8	8	9	7	8	8	9	7	6
H3BJU7;H3BJX8;H3BJ45;H3BJ40;H3BKH9;Q60875;H3BL15;H3BLF9;H3BJ59;H3BLJ1;H3BIX8;H3BJM4;H3BJ48	H3BJU7;H3BJX8;H3BJ45;H3BJ40;H3BKH9;Q60875	Rho guanine nucleotide exchange factor 2	Arhgef2	0	tr|H3BJU7|H3BJU7_MOUSE Rho guanine nucleotide exchange factor 2 OS=Mus musculus GN=Arhgef2 PE=1 SV=1;tr|H3BJX8|H3BJX8_MOUSE Rho guanine nucleotide exchange factor 2 OS=Mus musculus GN=Arhgef2 PE=1 SV=1;tr|H3BJ45|H3BJ45_MOUSE Rho guanine nucleotide exchange	1.1489	0.200258	0.000414845	3.38211	30.7991	30.7946	30.8053	30.8199	30.9321	31.0625	30.982	31.057	31.0827	30.9682	32	33	33	31	33	33	35	35	31	29
Q6NXL1	Q6NXL1		Sec24d	0	tr|Q6NXL1|Q6NXL1_MOUSE Sec24-related gene family, member D (S. cerevisiae) OS=Mus musculus GN=Sec24d PE=1 SV=1	1.17805	0.236396	0.000435686	3.36083	28.8401	29.052	29.0139	28.9586	28.9529	29.2167	29.2418	29.1581	29.2379	29.145	12	11	10	9	12	12	13	11	12	11
P47738;A0A0G2JEU1;A0A0G2JFQ0;A0A0G2JF60;D3YYF3	P47738;A0A0G2JEU1	Aldehyde dehydrogenase, mitochondrial	Aldh2	0	sp|P47738|ALDH2_MOUSE Aldehyde dehydrogenase, mitochondrial OS=Mus musculus GN=Aldh2 PE=1 SV=1;tr|A0A0G2JEU1|A0A0G2JEU1_MOUSE Aldehyde dehydrogenase, mitochondrial OS=Mus musculus GN=Aldh2 PE=1 SV=1	1.06837	0.095406	0.00047958	3.31914	31.0128	31.0123	31.0444	31.0272	31.0332	31.1389	31.08	31.1684	31.095	31.1247	22	21	22	21	20	21	20	21	20	19
Q09143;E9Q3N1;D3Z161;A0A0J9YU45	Q09143;E9Q3N1	High affinity cationic amino acid transporter 1	Slc7a1	0	sp|Q09143|CTR1_MOUSE High affinity cationic amino acid transporter 1 OS=Mus musculus GN=Slc7a1 PE=1 SV=1;tr|E9Q3N1|E9Q3N1_MOUSE High affinity cationic amino acid transporter 1 (Fragment) OS=Mus musculus GN=Slc7a1 PE=1 SV=8	1.28586	0.362732	0.000539126	3.26831	27.9352	28.1793	28.1063	28.3108	28.2165	28.5671	28.5065	28.4883	28.4664	28.5335	5	6	6	5	6	6	6	5	6	5
Q6NXL3;O08791;Q5SWK8;Q5SWK4;Q07802;O08792;A2BI84;A2BI80;Q8K4J2;Q3UUB6	Q6NXL3;O08791;Q5SWK8;Q5SWK4;Q07802;O08792	Transcription factor COE3;Transcription factor COE1;Transcription factor COE2	Ebf3;Ebf1;Ebf2	0	tr|Q6NXL3|Q6NXL3_MOUSE Ebf3 protein OS=Mus musculus GN=Ebf3 PE=1 SV=1;sp|O08791|COE3_MOUSE Transcription factor COE3 OS=Mus musculus GN=Ebf3 PE=1 SV=1;tr|Q5SWK8|Q5SWK8_MOUSE Transcription factor COE1 OS=Mus musculus GN=Ebf1 PE=1 SV=1;tr|Q5SWK4|Q5SWK4_MOUSE	0.936422	-0.09477	0.000554476	3.25612	29.8253	29.7728	29.7724	29.7871	29.7744	29.7396	29.7037	29.6829	29.666	29.666	17	17	17	16	17	17	17	16	17	18
Q3UKN6;P81117;S4R2R9	Q3UKN6;P81117	Nucleobindin-2;Nesfatin-1	Nucb2	0	tr|Q3UKN6|Q3UKN6_MOUSE Nucleobindin-2 OS=Mus musculus GN=Nucb2 PE=1 SV=1;sp|P81117|NUCB2_MOUSE Nucleobindin-2 OS=Mus musculus GN=Nucb2 PE=1 SV=2	1.17292	0.230108	0.000561852	3.25038	29.6291	29.7351	29.6398	29.7039	29.7312	30.0247	29.8587	29.9664	29.9073	29.8326	20	18	21	19	21	21	20	21	19	20
Q9DBE8;F6RBY3	Q9DBE8;F6RBY3	Alpha-1,3/1,6-mannosyltransferase ALG2	Alg2	0	sp|Q9DBE8|ALG2_MOUSE Alpha-1,3/1,6-mannosyltransferase ALG2 OS=Mus musculus GN=Alg2 PE=1 SV=2;tr|F6RBY3|F6RBY3_MOUSE Alpha-1,3/1,6-mannosyltransferase ALG2 (Fragment) OS=Mus musculus GN=Alg2 PE=1 SV=1	1.13184	0.178672	0.000606625	3.21708	29.6258	29.7622	29.678	29.6547	29.7028	29.8401	29.9188	29.8931	29.8788	29.786	12	16	13	17	13	17	15	15	18	14
A2AFG7;A2AFG8;Q6PGJ3;P11627;F6UIL7;F7A5H7;B7ZCD3	A2AFG7;A2AFG8;Q6PGJ3;P11627	Neural cell adhesion molecule L1	L1cam	0	tr|A2AFG7|A2AFG7_MOUSE Neural cell adhesion molecule L1 OS=Mus musculus GN=L1cam PE=1 SV=1;tr|A2AFG8|A2AFG8_MOUSE Neural cell adhesion molecule L1 OS=Mus musculus GN=L1cam PE=1 SV=1;tr|Q6PGJ3|Q6PGJ3_MOUSE L1 cell adhesion molecule OS=Mus musculus GN=L1cam	1.19409	0.255906	0.000609966	3.21469	29.8046	29.6315	29.655	29.6807	29.5882	29.8194	29.9362	29.9999	29.9484	29.9355	20	25	25	24	22	24	25	25	26	25
Q80ZP8;Q3TMX5;Q9CXI5;F6USD5;F6T4L3;F7C1S6	Q80ZP8;Q3TMX5;Q9CXI5;F6USD5;F6T4L3	Mesencephalic astrocyte-derived neurotrophic factor	Manf	0	tr|Q80ZP8|Q80ZP8_MOUSE Armet protein OS=Mus musculus GN=Manf PE=1 SV=1;tr|Q3TMX5|Q3TMX5_MOUSE Arginine-rich, mutated in early stage tumors, isoform CRA_b OS=Mus musculus GN=Manf PE=1 SV=1;sp|Q9CXI5|MANF_MOUSE Mesencephalic astrocyte-derived neurotrophic fa	1.29736	0.375574	0.000614967	3.21115	31.5448	31.47	31.6009	31.7217	31.7086	31.8243	31.9154	32.0666	32.0376	32.08	11	12	13	13	12	13	12	13	13	13
O54724	O54724	Polymerase I and transcript release factor	Ptrf	0	sp|O54724|CAVN1_MOUSE Caveolae-associated protein 1 OS=Mus musculus GN=Cavin1 PE=1 SV=1	1.20821	0.272868	0.000626084	3.20337	28.3354	28.2787	28.0862	28.2251	28.2179	28.5012	28.4366	28.5285	28.4479	28.5935	9	5	8	7	8	7	6	8	6	7
S4R255;F8WGF2;Q9Z0J4;S4R1D5	S4R255;F8WGF2;Q9Z0J4	Nitric oxide synthase;Nitric oxide synthase, brain	Nos1	0	tr|S4R255|S4R255_MOUSE Nitric oxide synthase OS=Mus musculus GN=Nos1 PE=1 SV=1;tr|F8WGF2|F8WGF2_MOUSE Nitric oxide synthase, brain OS=Mus musculus GN=Nos1 PE=1 SV=1;sp|Q9Z0J4|NOS1_MOUSE Nitric oxide synthase, brain OS=Mus musculus GN=Nos1 PE=1 SV=1	0.80027	-0.321442	0.00064731	3.18889	28.0468	27.8815	27.9994	28.1253	28.1374	27.7407	27.6961	27.8088	27.7503	27.5873	13	12	13	14	14	15	13	12	14	11
Q80V26	Q80V26	Inositol monophosphatase 3	Impad1	0	sp|Q80V26|IMPA3_MOUSE Inositol monophosphatase 3 OS=Mus musculus GN=Impad1 PE=1 SV=1	1.16637	0.222028	0.000666884	3.17595	27.3235	27.344	27.4265	27.3632	27.4221	27.5789	27.5029	27.5528	27.7046	27.6501	7	7	7	6	7	5	6	6	4	5
H7BX95;Q6PDM2;F7AI47;F6QXN3	H7BX95;Q6PDM2	Serine/arginine-rich splicing factor 1	Srsf1	0	tr|H7BX95|H7BX95_MOUSE Serine/arginine-rich-splicing factor 1 OS=Mus musculus GN=Srsf1 PE=1 SV=1;sp|Q6PDM2|SRSF1_MOUSE Serine/arginine-rich splicing factor 1 OS=Mus musculus GN=Srsf1 PE=1 SV=3	0.95764	-0.062444	0.000681403	3.1666	32.2403	32.241	32.242	32.2313	32.286	32.2021	32.1945	32.1848	32.1835	32.1634	23	23	22	22	22	22	23	21	23	23
Q8CGK3;A4UUI3	Q8CGK3	Lon protease homolog, mitochondrial	Lonp1	0	sp|Q8CGK3|LONM_MOUSE Lon protease homolog, mitochondrial OS=Mus musculus GN=Lonp1 PE=1 SV=2	1.14454	0.194762	0.000786413	3.10435	31.7646	31.7662	31.6861	31.7858	31.6424	31.8712	31.8736	32.0072	31.9328	31.9341	33	32	33	30	33	35	30	36	31	33
E9Q616;G5E8K8	E9Q616		Ahnak	0	tr|E9Q616|E9Q616_MOUSE AHNAK nucleoprotein (desmoyokin) OS=Mus musculus GN=Ahnak PE=1 SV=1	1.11955	0.162916	0.000792549	3.10097	34.2298	34.1825	34.155	34.1309	34.1694	34.318	34.3004	34.2774	34.3587	34.4279	189	190	186	181	184	191	185	183	187	185
F8WJE3;Q8BQR4	F8WJE3;Q8BQR4	KAT8 regulatory NSL complex subunit 2	Kansl2	0	tr|F8WJE3|F8WJE3_MOUSE KAT8 regulatory NSL complex subunit 2 OS=Mus musculus GN=Kansl2 PE=1 SV=1;sp|Q8BQR4|KANL2_MOUSE KAT8 regulatory NSL complex subunit 2 OS=Mus musculus GN=Kansl2 PE=1 SV=1	0.894157	-0.1614	0.000926634	3.03309	NaN	NaN	25.4799	25.4866	25.5042	25.3625	NaN	25.3549	25.2807	25.3172	3	2	3	3	3	3	2	3	3	3
G3UWD4;Q3UBL8;G3X959;Q8K2H1	G3UWD4;Q3UBL8;G3X959;Q8K2H1	Periphilin-1	Pphln1	0	tr|G3UWD4|G3UWD4_MOUSE Periphilin 1, isoform CRA_b OS=Mus musculus GN=Pphln1 PE=1 SV=1;tr|Q3UBL8|Q3UBL8_MOUSE Periphilin 1, isoform CRA_d OS=Mus musculus GN=Pphln1 PE=1 SV=1;tr|G3X959|G3X959_MOUSE Periphilin 1, isoform CRA_a OS=Mus musculus GN=Pphln1 PE=1	1.15261	0.204904	0.000959937	3.01776	25.9569	25.8917	25.8094	25.7963	25.8352	26.0374	26.0745	26.1117	NaN	26.0277	3	3	3	3	3	3	3	3	2	3
A0A0R4J0G0;Q8BH04;Q9Z2V4	A0A0R4J0G0;Q8BH04	Phosphoenolpyruvate carboxykinase [GTP], mitochondrial	Pck2	0	tr|A0A0R4J0G0|A0A0R4J0G0_MOUSE Phosphoenolpyruvate carboxykinase [GTP], mitochondrial OS=Mus musculus GN=Pck2 PE=1 SV=1;sp|Q8BH04|PCKGM_MOUSE Phosphoenolpyruvate carboxykinase [GTP], mitochondrial OS=Mus musculus GN=Pck2 PE=1 SV=1	1.14463	0.194878	0.000964155	3.01585	31.9704	31.9485	31.8407	31.8768	31.9314	32.203	32.0664	32.1213	32.0252	32.1261	33	32	30	31	31	32	32	32	32	31
Q9Z110;D3Z0B4;H3BKJ8;H3BLE8;H3BKK0	Q9Z110	Delta-1-pyrroline-5-carboxylate synthase;Glutamate 5-kinase;Gamma-glutamyl phosphate reductase	Aldh18a1	0	sp|Q9Z110|P5CS_MOUSE Delta-1-pyrroline-5-carboxylate synthase OS=Mus musculus GN=Aldh18a1 PE=1 SV=2	1.03488	0.049468	0.00116003	2.93553	32.7587	32.738	32.7245	32.7456	32.724	32.7796	32.7709	32.7772	32.7987	32.8117	39	39	39	39	39	38	39	40	39	39
P20152;A0A0A6YWC8;A2AKJ2;P31001;P03995;CON__H-INV:HIT000292931;E9Q1Y9;CON__Q61726;CON__O43790;CON__Q6NT21;CON__P78385;CON__Q14533;CON__P78386;CON__Q8N1N4-2;CON__Q7RTT2;Q9ERE2;P97861;Q6IMF0;P46660;Q9Z2T6;P08551	P20152;A0A0A6YWC8	Vimentin	Vim	0	sp|P20152|VIME_MOUSE Vimentin OS=Mus musculus GN=Vim PE=1 SV=3;tr|A0A0A6YWC8|A0A0A6YWC8_MOUSE Vimentin OS=Mus musculus GN=Vim PE=1 SV=1	1.11919	0.16246	0.00118698	2.92556	36.3795	36.3214	36.29	36.2786	36.3729	36.518	36.4251	36.4723	36.4637	36.5757	66	67	68	65	67	68	67	63	66	66
Q9D379;E9PWK1;F6YTS6;D3Z4M3	Q9D379;E9PWK1	Epoxide hydrolase 1	Ephx1	0	sp|Q9D379|HYEP_MOUSE Epoxide hydrolase 1 OS=Mus musculus GN=Ephx1 PE=1 SV=2;tr|E9PWK1|E9PWK1_MOUSE Epoxide hydrolase OS=Mus musculus GN=Ephx1 PE=1 SV=1	1.1241	0.168772	0.00134721	2.87056	31.1306	31.097	31.1323	31.0695	31.0172	31.2218	31.1679	31.3012	31.2815	31.3182	24	24	26	23	24	24	26	24	25	21
Q3UHU8;Q9ESZ8;G3UYD0;G3UYJ6;G3UX27;G3UWV2;G3UYD7;G3UZU4;Q99NI3;G3UY14;G3UWP6	Q3UHU8;Q9ESZ8;G3UYD0	General transcription factor II-I	Gtf2i	0	tr|Q3UHU8|Q3UHU8_MOUSE General transcription factor II-I OS=Mus musculus GN=Gtf2i PE=1 SV=1;sp|Q9ESZ8|GTF2I_MOUSE General transcription factor II-I OS=Mus musculus GN=Gtf2i PE=1 SV=3;tr|G3UYD0|G3UYD0_MOUSE General transcription factor II-I OS=Mus musculus	0.932111	-0.101426	0.00135869	2.86688	31.5368	31.5084	31.5914	31.5266	31.5194	31.3747	31.458	31.4479	31.4402	31.4545	44	45	41	44	44	40	43	41	42	43
A0A1B0GSX6;O70209	A0A1B0GSX6;O70209	PDZ and LIM domain protein 3	Pdlim3	0	tr|A0A1B0GSX6|A0A1B0GSX6_MOUSE PDZ and LIM domain 3, isoform CRA_a OS=Mus musculus GN=Pdlim3 PE=1 SV=1;sp|O70209|PDLI3_MOUSE PDZ and LIM domain protein 3 OS=Mus musculus GN=Pdlim3 PE=1 SV=1	1.1972	0.25966	0.00146022	2.83558	26.1883	26.0523	26.3209	26.293	26.1665	26.4692	26.391	26.4476	26.5536	26.4578	3	4	4	3	4	3	3	3	3	4
P36552	P36552	Oxygen-dependent coproporphyrinogen-III oxidase, mitochondrial	Cpox	0	sp|P36552|HEM6_MOUSE Oxygen-dependent coproporphyrinogen-III oxidase, mitochondrial OS=Mus musculus GN=Cpox PE=1 SV=2	1.12098	0.164758	0.00146158	2.83518	29.2657	29.2882	29.2476	29.1922	29.3094	29.5	29.3845	29.3907	29.3639	29.488	18	16	15	15	16	17	17	16	14	17
E9QB02;Q68FL6;F6W0G8	E9QB02;Q68FL6	Methionine--tRNA ligase, cytoplasmic	Mars	0	tr|E9QB02|E9QB02_MOUSE Methionine--tRNA ligase, cytoplasmic OS=Mus musculus GN=Mars PE=1 SV=1;sp|Q68FL6|SYMC_MOUSE Methionine--tRNA ligase, cytoplasmic OS=Mus musculus GN=Mars PE=1 SV=1	0.938364	-0.09178	0.00153849	2.81291	32.147	32.094	32.1063	32.0914	32.1191	32.0495	32.0588	31.9651	32.0188	32.0067	36	32	36	35	35	35	35	34	36	33
E9PZS8;Q61387	E9PZS8;Q61387	Cytochrome c oxidase subunit 7A-related protein, mitochondrial	Cox7a2l	0	tr|E9PZS8|E9PZS8_MOUSE Cytochrome c oxidase subunit 7A-related protein, mitochondrial OS=Mus musculus GN=Cox7a2l PE=1 SV=1;sp|Q61387|COX7R_MOUSE Cytochrome c oxidase subunit 7A-related protein, mitochondrial OS=Mus musculus GN=Cox7a2l PE=1 SV=1	1.26012	0.333559	0.00154469	2.81116	27.4038	27.4852	27.527	27.4812	27.3667	27.8344	27.9408	27.7352	27.6349	NaN	2	2	2	2	2	2	2	2	2	1
Q99LC3;A0A087WR38	Q99LC3	NADH dehydrogenase [ubiquinone] 1 alpha subcomplex subunit 10, mitochondrial	Ndufa10	0	sp|Q99LC3|NDUAA_MOUSE NADH dehydrogenase [ubiquinone] 1 alpha subcomplex subunit 10, mitochondrial OS=Mus musculus GN=Ndufa10 PE=1 SV=1	1.07515	0.104538	0.00155143	2.80927	29.6037	29.645	29.5901	29.5669	29.641	29.7614	29.7262	29.702	29.6604	29.7195	14	13	14	15	14	14	14	14	15	14
Q61191;B1AUX2;F6SJS2	Q61191;B1AUX2	Host cell factor 1;HCF N-terminal chain 1;HCF N-terminal chain 2;HCF N-terminal chain 3;HCF N-terminal chain 4;HCF N-terminal chain 5;HCF N-terminal chain 6;HCF C-terminal chain 1;HCF C-terminal chain 2;HCF C-terminal chain 3;HCF C-terminal chain 4;HCF C-terminal chain 5;HCF C-terminal chain 6	Hcfc1	0	sp|Q61191|HCFC1_MOUSE Host cell factor 1 OS=Mus musculus GN=Hcfc1 PE=1 SV=2;tr|B1AUX2|B1AUX2_MOUSE Host cell factor 1 OS=Mus musculus GN=Hcfc1 PE=1 SV=1	0.932608	-0.100658	0.00156593	2.80523	31.3902	31.4204	31.381	31.4053	31.4641	31.3318	31.3605	31.2695	31.2947	31.3012	39	40	37	37	35	39	38	36	38	37
Q99LS3;A0A0J9YVH9;D3Z4T3;D3Z666	Q99LS3;A0A0J9YVH9;D3Z4T3	Phosphoserine phosphatase	Psph	0	sp|Q99LS3|SERB_MOUSE Phosphoserine phosphatase OS=Mus musculus GN=Psph PE=1 SV=1;tr|A0A0J9YVH9|A0A0J9YVH9_MOUSE Phosphoserine phosphatase (Fragment) OS=Mus musculus GN=Psph PE=1 SV=1;tr|D3Z4T3|D3Z4T3_MOUSE Phosphoserine phosphatase OS=Mus musculus GN=Psph	1.11946	0.162804	0.00157612	2.80241	31.3068	31.241	31.3345	31.3298	31.3389	31.5098	31.5549	31.4809	31.4367	31.3828	14	13	14	14	13	13	12	13	13	13
Q8R3H9;A2AVQ9;A2AVR1	Q8R3H9;A2AVQ9;A2AVR1	Tetratricopeptide repeat protein 4	Ttc4	0	sp|Q8R3H9|TTC4_MOUSE Tetratricopeptide repeat protein 4 OS=Mus musculus GN=Ttc4 PE=1 SV=1;tr|A2AVQ9|A2AVQ9_MOUSE Tetratricopeptide repeat protein 4 OS=Mus musculus GN=Ttc4 PE=1 SV=1;tr|A2AVR1|A2AVR1_MOUSE Tetratricopeptide repeat protein 4 (Fragment) OS=Mu	1.13363	0.18095	0.00158324	2.80045	27.2576	27.3798	27.4	27.3426	27.423	27.5597	27.5325	27.6013	27.5655	27.4488	4	5	5	4	6	5	5	5	6	5
Q61578	Q61578	NADPH:adrenodoxin oxidoreductase, mitochondrial	Fdxr	0	sp|Q61578|ADRO_MOUSE NADPH:adrenodoxin oxidoreductase, mitochondrial OS=Mus musculus GN=Fdxr PE=1 SV=1	1.13026	0.176658	0.00164537	2.78374	29.8082	29.7525	29.7194	29.6943	29.7199	29.9602	29.8529	30.0202	29.8563	29.888	18	19	18	20	19	19	18	19	17	19
F8VQJ3;P02468;F6SFQ3;F6TLW1	F8VQJ3;P02468	Laminin subunit gamma-1	Lamc1	0	tr|F8VQJ3|F8VQJ3_MOUSE Laminin subunit gamma-1 OS=Mus musculus GN=Lamc1 PE=1 SV=1;sp|P02468|LAMC1_MOUSE Laminin subunit gamma-1 OS=Mus musculus GN=Lamc1 PE=1 SV=2	0.883509	-0.178684	0.00173321	2.76115	29.3618	29.3899	29.2961	29.3066	29.309	29.1705	29.2715	29.152	29.1043	29.0717	24	23	24	22	23	23	23	21	24	22
Q9D1Q6	Q9D1Q6	Endoplasmic reticulum resident protein 44	Erp44	0	sp|Q9D1Q6|ERP44_MOUSE Endoplasmic reticulum resident protein 44 OS=Mus musculus GN=Erp44 PE=1 SV=1	1.15189	0.204002	0.00178305	2.74884	30.7116	30.9501	30.8332	30.9048	30.8552	31.0786	31.0305	31.0152	31.1171	31.0336	18	17	18	17	18	18	17	18	17	18
Q8VHX6	Q8VHX6	Filamin-C	Flnc	0	sp|Q8VHX6|FLNC_MOUSE Filamin-C OS=Mus musculus GN=Flnc PE=1 SV=3	1.09895	0.13612	0.00179056	2.74701	32.5834	32.5818	32.5069	32.4853	32.5825	32.7351	32.7199	32.6187	32.6701	32.6769	91	96	93	89	94	94	93	92	95	96
Q9Z1Z0;A0A0J9YUG0	Q9Z1Z0	General vesicular transport factor p115	Uso1	0	sp|Q9Z1Z0|USO1_MOUSE General vesicular transport factor p115 OS=Mus musculus GN=Uso1 PE=1 SV=2	1.0982	0.13514	0.00182445	2.73887	32.04	31.9764	31.9431	31.9198	31.9986	32.1786	32.1309	32.0916	32.0972	32.0553	34	32	33	33	30	34	32	34	31	32
Q8R2Y8	Q8R2Y8	Peptidyl-tRNA hydrolase 2, mitochondrial	Ptrh2	0	sp|Q8R2Y8|PTH2_MOUSE Peptidyl-tRNA hydrolase 2, mitochondrial OS=Mus musculus GN=Ptrh2 PE=1 SV=1	1.13495	0.182634	0.00187518	2.72696	29.5313	29.4855	29.5255	29.514	29.5758	29.6661	29.6746	29.8325	29.6205	29.7517	7	7	7	7	7	7	7	7	7	7
P53798	P53798	Squalene synthase	Fdft1	0	sp|P53798|FDFT_MOUSE Squalene synthase OS=Mus musculus GN=Fdft1 PE=1 SV=2	1.32256	0.403338	0.00196527	2.70658	26.2867	26.383	26.2094	26.4895	26.3189	26.6036	26.9678	26.7099	26.5663	26.8565	6	6	6	5	6	7	5	7	6	7
O89051	O89051	Integral membrane protein 2B;BRI2, membrane form;BRI2 intracellular domain;BRI2C, soluble form;Bri23 peptide	Itm2b	0	sp|O89051|ITM2B_MOUSE Integral membrane protein 2B OS=Mus musculus GN=Itm2b PE=1 SV=1	1.17942	0.238076	0.00210734	2.67626	25.9423	25.9332	26.0892	26.1795	26.0526	26.3649	26.3025	26.2711	26.2278	26.2211	4	2	4	4	5	3	4	5	4	3
E9Q2H1;Q80TP3	E9Q2H1;Q80TP3	E3 ubiquitin-protein ligase UBR5	Ubr5	0	tr|E9Q2H1|E9Q2H1_MOUSE E3 ubiquitin-protein ligase UBR5 OS=Mus musculus GN=Ubr5 PE=1 SV=1;sp|Q80TP3|UBR5_MOUSE E3 ubiquitin-protein ligase UBR5 OS=Mus musculus GN=Ubr5 PE=1 SV=2	0.910448	-0.135352	0.0021246	2.67272	29.551	29.4999	29.5761	29.5698	29.6599	29.401	29.4229	29.4657	29.409	29.4813	35	32	31	33	36	34	36	37	34	34
Q5U4C3	Q5U4C3	Splicing factor, arginine/serine-rich 19	Scaf1	0	sp|Q5U4C3|SFR19_MOUSE Splicing factor, arginine/serine-rich 19 OS=Mus musculus GN=Scaf1 PE=1 SV=1	0.859448	-0.218518	0.00219068	2.65942	26.5635	26.7652	26.6819	26.7338	26.5461	26.4266	26.4825	26.3655	26.4826	26.4407	5	5	4	5	4	5	5	4	5	5
Q9DBC7;A2AI69;D3Z0V6;P12849;D3Z068;D3YTM5;D3Z4L4	Q9DBC7	cAMP-dependent protein kinase type I-alpha regulatory subunit;cAMP-dependent protein kinase type I-alpha regulatory subunit, N-terminally processed	Prkar1a	0	sp|Q9DBC7|KAP0_MOUSE cAMP-dependent protein kinase type I-alpha regulatory subunit OS=Mus musculus GN=Prkar1a PE=1 SV=3	0.916102	-0.12642	0.00219868	2.65784	32.1997	32.1593	32.1838	32.1952	32.1372	32.0502	32.1447	32.014	32.0405	31.9936	24	23	23	22	24	22	23	24	22	24
Q61102	Q61102	ATP-binding cassette sub-family B member 7, mitochondrial	Abcb7	0	sp|Q61102|ABCB7_MOUSE ATP-binding cassette sub-family B member 7, mitochondrial OS=Mus musculus GN=Abcb7 PE=1 SV=3	0.908089	-0.139094	0.00221962	2.65372	28.8255	28.8217	28.8792	28.7492	28.7951	28.5953	28.7105	28.708	28.7124	28.6488	13	10	11	11	11	13	11	11	10	12
D3Z4V1;Q922V4;F8WI31	D3Z4V1;Q922V4;F8WI31	Pleiotropic regulator 1	Plrg1	0	tr|D3Z4V1|D3Z4V1_MOUSE Pleiotropic regulator 1 OS=Mus musculus GN=Plrg1 PE=1 SV=1;sp|Q922V4|PLRG1_MOUSE Pleiotropic regulator 1 OS=Mus musculus GN=Plrg1 PE=1 SV=1;tr|F8WI31|F8WI31_MOUSE Pleiotropic regulator 1 OS=Mus musculus GN=Plrg1 PE=1 SV=1	0.906506	-0.141612	0.00224088	2.64958	30.2517	30.1316	30.1102	30.1738	30.0921	30.0673	29.9974	30.0061	29.9809	29.9997	18	16	16	18	16	16	15	15	17	15
P13020;A0A0J9YUQ8;CON__Q3SX14;A0A0J9YUJ8	P13020;A0A0J9YUQ8	Gelsolin	Gsn	0	sp|P13020|GELS_MOUSE Gelsolin OS=Mus musculus GN=Gsn PE=1 SV=3;tr|A0A0J9YUQ8|A0A0J9YUQ8_MOUSE Gelsolin (Fragment) OS=Mus musculus GN=Gsn PE=1 SV=1	1.12979	0.176052	0.0022744	2.64313	29.9187	29.8597	29.8481	29.8606	29.7591	30.0384	29.9856	29.9294	30.0997	30.0733	17	17	19	18	18	18	18	19	18	18
B2M1R6;H3BKD0;H3BKI8;H3BLP7;H3BJS9;Q8BT23;H3BJ43	B2M1R6;H3BKD0		Hnrnpk	0	tr|B2M1R6|B2M1R6_MOUSE Heterogeneous nuclear ribonucleoprotein K OS=Mus musculus GN=Hnrnpk PE=1 SV=1;tr|H3BKD0|H3BKD0_MOUSE Heterogeneous nuclear ribonucleoprotein K (Fragment) OS=Mus musculus GN=Hnrnpk PE=1 SV=1	0.950803	-0.072782	0.00246082	2.60892	34.9721	34.9632	35.0009	34.9291	34.9276	34.8552	34.8913	34.9144	34.8843	34.8839	37	37	37	36	37	37	36	37	37	37
A0A0A6YWX1;J3KMM1;Q3UJD6;E9Q9M5;A0A0A6YWN9;A0A0A6YX42;A0A0A6YXT9	A0A0A6YWX1;J3KMM1;Q3UJD6;E9Q9M5;A0A0A6YWN9	Ubiquitin carboxyl-terminal hydrolase;Ubiquitin carboxyl-terminal hydrolase 19	Usp19	0	tr|A0A0A6YWX1|A0A0A6YWX1_MOUSE Ubiquitin carboxyl-terminal hydrolase 19 OS=Mus musculus GN=Usp19 PE=1 SV=1;tr|J3KMM1|J3KMM1_MOUSE Ubiquitin carboxyl-terminal hydrolase 19 OS=Mus musculus GN=Usp19 PE=1 SV=1;sp|Q3UJD6|UBP19_MOUSE Ubiquitin carboxyl-terminal	0.86726	-0.205464	0.002517	2.59912	27.8467	27.811	28.0305	27.8788	27.8142	27.6699	27.6266	27.7652	27.6554	27.6366	14	13	13	11	14	14	14	13	13	16
P22437	P22437	Prostaglandin G/H synthase 1	Ptgs1	0	sp|P22437|PGH1_MOUSE Prostaglandin G/H synthase 1 OS=Mus musculus GN=Ptgs1 PE=1 SV=1	1.35608	0.439446	0.00257992	2.58839	25.7169	25.4639	25.7755	25.3864	25.6274	26.1544	25.9701	25.7923	26.1755	26.0751	2	2	2	2	2	2	2	3	3	2
Q01853	Q01853	Transitional endoplasmic reticulum ATPase	Vcp	0	sp|Q01853|TERA_MOUSE Transitional endoplasmic reticulum ATPase OS=Mus musculus GN=Vcp PE=1 SV=4	1.04205	0.059418	0.00258364	2.58777	35.3297	35.3821	35.3796	35.3446	35.3969	35.4443	35.4225	35.4138	35.4329	35.4166	74	72	72	72	70	71	73	72	69	71
Q8K0C4	Q8K0C4	Lanosterol 14-alpha demethylase	Cyp51a1	0	sp|Q8K0C4|CP51A_MOUSE Lanosterol 14-alpha demethylase OS=Mus musculus GN=Cyp51a1 PE=1 SV=1	1.14762	0.198646	0.00263956	2.57847	31.3488	31.4195	31.3381	31.3139	31.3642	31.4329	31.4795	31.6619	31.5919	31.6116	25	25	25	25	25	26	24	25	24	27
Q9CYA0	Q9CYA0	Cysteine-rich with EGF-like domain protein 2	Creld2	0	sp|Q9CYA0|CREL2_MOUSE Cysteine-rich with EGF-like domain protein 2 OS=Mus musculus GN=Creld2 PE=1 SV=1	1.21513	0.281116	0.0027058	2.5677	29.9871	29.7811	29.9021	29.7787	29.9501	30.028	30.0663	30.2557	30.1766	30.278	7	8	8	8	8	8	8	8	7	7
G3X9S2;A0A0R4J1Q7;P06802;E9QQ26	G3X9S2;A0A0R4J1Q7;P06802	Ectonucleotide pyrophosphatase/phosphodiesterase family member 1;Alkaline phosphodiesterase I;Nucleotide pyrophosphatase	Enpp1	0	tr|G3X9S2|G3X9S2_MOUSE Ectonucleotide pyrophosphatase/phosphodiesterase 1, isoform CRA_d OS=Mus musculus GN=Enpp1 PE=1 SV=1;tr|A0A0R4J1Q7|A0A0R4J1Q7_MOUSE Ectonucleotide pyrophosphatase/phosphodiesterase 1, isoform CRA_a OS=Mus musculus GN=Enpp1 PE=1 SV=1;	1.17813	0.236502	0.00272722	2.56428	28.5063	28.3496	28.4275	28.5213	28.3921	28.848	28.6321	28.6171	28.607	28.675	16	14	14	14	16	15	17	18	14	16
Q99J23	Q99J23	GH3 domain-containing protein	Ghdc	0	sp|Q99J23|GHDC_MOUSE GH3 domain-containing protein OS=Mus musculus GN=Ghdc PE=2 SV=2	1.22821	0.296554	0.00282466	2.54903	26.5193	26.5909	26.4281	26.4353	26.3621	26.7749	26.6874	26.918	26.8463	26.5919	4	5	4	5	4	5	4	4	5	5
Q69ZX6;Q5QNQ8	Q69ZX6	MORC family CW-type zinc finger protein 2A	Morc2a	0	sp|Q69ZX6|MOR2A_MOUSE MORC family CW-type zinc finger protein 2A OS=Mus musculus GN=Morc2a PE=1 SV=2	0.923857	-0.114258	0.00283655	2.54721	27.3581	27.3004	27.343	27.3567	27.3851	27.2172	27.2906	27.21	27.2842	27.17	11	10	9	12	10	11	8	11	10	10
Q99LC9	Q99LC9	Peroxisome assembly factor 2	Pex6	0	sp|Q99LC9|PEX6_MOUSE Peroxisome assembly factor 2 OS=Mus musculus GN=Pex6 PE=1 SV=1	0.796955	-0.32743	0.00311428	2.50664	26.4132	26.426	26.4292	26.1931	26.1846	26.1567	25.9946	25.8209	26.0219	26.0148	4	4	4	5	5	3	4	4	4	4
P40240	P40240	CD9 antigen	Cd9	0	sp|P40240|CD9_MOUSE CD9 antigen OS=Mus musculus GN=Cd9 PE=1 SV=2	0.854621	-0.226644	0.00331916	2.47897	30.129	30.3211	30.1919	30.3749	30.2571	30.0026	30.137	30.0371	29.9324	30.0317	3	4	4	4	4	4	4	4	3	4
Q9R0X4;Q32MW3	Q9R0X4	Acyl-coenzyme A thioesterase 9, mitochondrial	Acot9	0	sp|Q9R0X4|ACOT9_MOUSE Acyl-coenzyme A thioesterase 9, mitochondrial OS=Mus musculus GN=Acot9 PE=1 SV=1	1.1883	0.248902	0.00341499	2.46661	28.5543	28.3726	28.2837	28.2588	28.3673	28.5947	28.5279	28.717	28.6466	28.595	13	14	13	13	13	14	14	13	13	14
A2APB8	A2APB8	Targeting protein for Xklp2	Tpx2	0	sp|A2APB8|TPX2_MOUSE Targeting protein for Xklp2 OS=Mus musculus GN=Tpx2 PE=1 SV=1	0.927378	-0.10877	0.00345482	2.46157	29.9008	29.7911	29.7995	29.797	29.7875	29.6724	29.6801	29.7014	29.7595	29.7187	24	25	25	25	26	26	26	25	26	26
A0A1B0GRV0;Q9Z0S1;D3Z0E6;D3Z5X0	A0A1B0GRV0;Q9Z0S1;D3Z0E6	3(2),5-bisphosphate nucleotidase 1	Bpnt1	0	tr|A0A1B0GRV0|A0A1B0GRV0_MOUSE 3(2),5-bisphosphate nucleotidase 1 OS=Mus musculus GN=Bpnt1 PE=1 SV=1;sp|Q9Z0S1|BPNT1_MOUSE 3(2),5-bisphosphate nucleotidase 1 OS=Mus musculus GN=Bpnt1 PE=1 SV=2;tr|D3Z0E6|D3Z0E6_MOUSE 3(2),5-bisphosphate nucleotidas	0.904366	-0.145022	0.00350531	2.45527	31.1122	31.105	31.2137	31.1245	31.2052	31.0318	30.9593	30.9496	30.9997	31.0951	12	13	13	13	13	14	13	13	14	13
P07356;B0V2N5;B0V2N7;B0V2N8	P07356;B0V2N5;B0V2N7;B0V2N8	Annexin A2;Annexin	Anxa2	0	sp|P07356|ANXA2_MOUSE Annexin A2 OS=Mus musculus GN=Anxa2 PE=1 SV=2;tr|B0V2N5|B0V2N5_MOUSE Annexin (Fragment) OS=Mus musculus GN=Anxa2 PE=1 SV=1;tr|B0V2N7|B0V2N7_MOUSE Annexin (Fragment) OS=Mus musculus GN=Anxa2 PE=1 SV=1;tr|B0V2N8|B0V2N8_MOUSE Annexin (Fr	1.12944	0.17561	0.00351585	2.45397	33.721	33.7497	33.6207	33.6091	33.5659	33.8051	33.745	33.8893	33.8591	33.846	27	27	27	26	25	25	27	27	27	27
Q8JZK9;P54869	Q8JZK9	Hydroxymethylglutaryl-CoA synthase, cytoplasmic	Hmgcs1	0	sp|Q8JZK9|HMCS1_MOUSE Hydroxymethylglutaryl-CoA synthase, cytoplasmic OS=Mus musculus GN=Hmgcs1 PE=1 SV=1	1.11232	0.153568	0.00352489	2.45285	31.1186	31.1548	31.1825	31.3121	31.2327	31.3436	31.4072	31.3131	31.329	31.3758	22	21	22	21	20	22	22	22	22	23
Q5SXC4;Q5SXC3	Q5SXC4;Q5SXC3		Vezf1	0	tr|Q5SXC4|Q5SXC4_MOUSE Vascular endothelial zinc finger 1 OS=Mus musculus GN=Vezf1 PE=1 SV=1;tr|Q5SXC3|Q5SXC3_MOUSE Vascular endothelial zinc finger 1 (Fragment) OS=Mus musculus GN=Vezf1 PE=1 SV=1	1.14444	0.194644	0.00364588	2.4382	26.9032	26.7935	26.822	26.843	27.0336	27.0872	27.1372	26.9998	27.0742	27.0702	4	4	4	4	3	4	4	4	4	4
P07901;B7ZC50;B7ZC49;A2A6A2	P07901	Heat shock protein HSP 90-alpha	Hsp90aa1	0	sp|P07901|HS90A_MOUSE Heat shock protein HSP 90-alpha OS=Mus musculus GN=Hsp90aa1 PE=1 SV=4	0.945616	-0.080674	0.00367157	2.43515	35.0039	34.9822	35.0115	35.0044	35.0288	34.9905	34.9381	34.9084	34.9075	34.883	37	36	37	37	37	35	37	38	36	37
Q8CGY8	Q8CGY8	UDP-N-acetylglucosamine--peptide N-acetylglucosaminyltransferase 110 kDa subunit	Ogt	0	sp|Q8CGY8|OGT1_MOUSE UDP-N-acetylglucosamine--peptide N-acetylglucosaminyltransferase 110 kDa subunit OS=Mus musculus GN=Ogt PE=1 SV=2	0.894405	-0.161	0.00392764	2.40587	30.0569	30.1325	30.1567	30.0964	30.1802	29.8629	29.9198	29.9982	29.9762	30.0603	33	33	33	30	31	31	34	29	30	33
Q8VCN5	Q8VCN5	Cystathionine gamma-lyase	Cth	0	sp|Q8VCN5|CGL_MOUSE Cystathionine gamma-lyase OS=Mus musculus GN=Cth PE=1 SV=1	1.14232	0.191972	0.00410257	2.38694	31.7675	31.7072	31.6911	31.6165	31.7869	32.0221	31.8727	31.9596	31.8095	31.8651	18	17	17	17	16	18	18	16	17	15
F8VQC1;E9Q740	F8VQC1;E9Q740	Signal recognition particle subunit SRP72	Srp72	0	tr|F8VQC1|F8VQC1_MOUSE Signal recognition particle subunit SRP72 OS=Mus musculus GN=Srp72 PE=1 SV=1;tr|E9Q740|E9Q740_MOUSE Signal recognition particle subunit SRP72 OS=Mus musculus GN=Srp72 PE=1 SV=1	1.05141	0.072322	0.00411039	2.38612	31.7229	31.7865	31.7836	31.7704	31.7805	31.8632	31.861	31.8664	31.8018	31.8131	30	31	35	33	30	30	31	29	28	30
Q8C7V8	Q8C7V8	Coiled-coil domain-containing protein 134	Ccdc134	0	sp|Q8C7V8|CC134_MOUSE Coiled-coil domain-containing protein 134 OS=Mus musculus GN=Ccdc134 PE=1 SV=1	1.17954	0.238228	0.00414339	2.38264	27.1274	27.2243	27.2662	27.1126	27.1968	27.5002	27.5714	27.365	27.2685	27.4132	6	6	6	6	5	6	5	6	6	6
P70280	P70280	Vesicle-associated membrane protein 7	Vamp7	0	sp|P70280|VAMP7_MOUSE Vesicle-associated membrane protein 7 OS=Mus musculus GN=Vamp7 PE=1 SV=1	1.14769	0.19873	0.00418074	2.37875	27.9862	28.1224	28.2176	28.1035	28.1048	28.2001	28.2893	28.3398	28.2908	28.4082	10	9	10	10	9	10	9	10	10	10
P27546;E9PZ43;A0A0G2JDN7;Q78TF3	P27546	Microtubule-associated protein 4	Map4	0	sp|P27546|MAP4_MOUSE Microtubule-associated protein 4 OS=Mus musculus GN=Map4 PE=1 SV=3	1.12012	0.163652	0.00420724	2.376	30.5278	30.3887	30.4518	30.4385	30.4259	30.7091	30.6009	30.6623	30.5636	30.5151	29	27	28	30	26	27	27	24	27	27
Q61739;F6VSK8	Q61739;F6VSK8	Integrin alpha-6;Integrin alpha-6 heavy chain;Integrin alpha-6 light chain	Itga6	0	sp|Q61739|ITA6_MOUSE Integrin alpha-6 OS=Mus musculus GN=Itga6 PE=1 SV=3;tr|F6VSK8|F6VSK8_MOUSE Integrin alpha-6 (Fragment) OS=Mus musculus GN=Itga6 PE=1 SV=1	1.25229	0.32457	0.00428958	2.36759	25.5986	25.4931	25.5213	25.5978	25.5183	25.9941	25.5593	25.9061	25.9704	25.922	5	4	4	5	5	4	5	5	5	6
Q62318	Q62318	Transcription intermediary factor 1-beta	Trim28	0	sp|Q62318|TIF1B_MOUSE Transcription intermediary factor 1-beta OS=Mus musculus GN=Trim28 PE=1 SV=3	0.95361	-0.068528	0.00431585	2.36493	32.763	32.7275	32.7439	32.785	32.7024	32.6444	32.6798	32.6871	32.6644	32.7034	30	29	31	30	31	29	32	31	28	33
P46460;G3UX86;G3UX98	P46460	Vesicle-fusing ATPase	Nsf	0	sp|P46460|NSF_MOUSE Vesicle-fusing ATPase OS=Mus musculus GN=Nsf PE=1 SV=2	1.03757	0.053204	0.00432212	2.3643	31.1693	31.1498	31.2038	31.1891	31.1439	31.2377	31.2298	31.2352	31.1973	31.2218	42	39	41	37	42	43	39	42	40	41
Q3UGP9	Q3UGP9	Leucine-rich repeat-containing protein 58	Lrrc58	0	sp|Q3UGP9|LRC58_MOUSE Leucine-rich repeat-containing protein 58 OS=Mus musculus GN=Lrrc58 PE=2 SV=1	0.773958	-0.369672	0.00451457	2.34538	28.16	28.3034	28.3675	28.2857	28.3769	28.0557	27.5879	27.9774	27.9969	28.0271	6	7	10	10	7	9	7	6	7	6
P19426;G3UY39;REV__Q9WVS8	P19426;G3UY39	Negative elongation factor E	Nelfe	0	sp|P19426|NELFE_MOUSE Negative elongation factor E OS=Mus musculus GN=Nelfe PE=1 SV=2;tr|G3UY39|G3UY39_MOUSE Negative elongation factor E (Fragment) OS=Mus musculus GN=Nelfe PE=1 SV=1	0.878719	-0.186526	0.00461766	2.33558	26.6674	26.7216	26.8029	26.8357	26.7061	26.5103	26.5826	26.5251	26.491	26.6919	5	6	4	3	4	6	4	4	3	4
A0A0R4J1E3;F7CPL2	A0A0R4J1E3			0	tr|A0A0R4J1E3|A0A0R4J1E3_MOUSE Drebrin OS=Mus musculus GN=Dbn1 PE=1 SV=1	1.10747	0.147266	0.00461912	2.33544	28.874	28.8788	28.7693	28.8996	28.7427	28.9794	28.995	28.9134	28.9733	29.0395	9	9	9	8	7	9	8	8	9	9
P11352;A0A0A6YY34;A0A0A6YVV2	P11352;A0A0A6YY34;A0A0A6YVV2	Glutathione peroxidase 1;Glutathione peroxidase	Gpx1	0	sp|P11352|GPX1_MOUSE Glutathione peroxidase 1 OS=Mus musculus GN=Gpx1 PE=1 SV=2;tr|A0A0A6YY34|A0A0A6YY34_MOUSE Glutathione peroxidase OS=Mus musculus GN=Gpx1 PE=1 SV=1;tr|A0A0A6YVV2|A0A0A6YVV2_MOUSE Glutathione peroxidase OS=Mus musculus GN=Gpx1 PE=1 SV=1	1.24909	0.320878	0.00464858	2.33268	27.4537	27.658	27.7327	27.5953	27.3325	27.8604	27.9163	27.7276	27.9059	27.9663	4	3	4	4	5	4	5	5	5	4
Q9BCZ4;A0A0U1RPI8;A0A0U1RP62	Q9BCZ4;A0A0U1RPI8;A0A0U1RP62	Selenoprotein S	Vimp	0	sp|Q9BCZ4|SELS_MOUSE Selenoprotein S OS=Mus musculus GN=Selenos PE=1 SV=3;tr|A0A0U1RPI8|A0A0U1RPI8_MOUSE Selenoprotein S OS=Mus musculus GN=Selenos PE=1 SV=1;tr|A0A0U1RP62|A0A0U1RP62_MOUSE Histocompatibility 47, isoform CRA_b OS=Mus musculus GN=Selenos PE=	1.35956	0.443136	0.00472489	2.32561	25.7659	25.6327	25.8739	25.6386	25.4602	26.3349	26.2289	25.8422	25.9725	26.2086	3	4	4	4	4	4	4	4	4	4
G3X9Z0;H3BJ52;Q8R060;H3BKZ0;H3BKB9;H3BIZ1;D3Z6K4;H3BJF6	G3X9Z0;H3BJ52;Q8R060;H3BKZ0;H3BKB9	Protein zwilch homolog	Zwilch	0	tr|G3X9Z0|G3X9Z0_MOUSE Protein zwilch homolog OS=Mus musculus GN=Zwilch PE=1 SV=1;tr|H3BJ52|H3BJ52_MOUSE Protein zwilch homolog OS=Mus musculus GN=Zwilch PE=1 SV=1;sp|Q8R060|ZWILC_MOUSE Protein zwilch homolog OS=Mus musculus GN=Zwilch PE=1 SV=1;tr|H3BKZ0|H	0.901708	-0.149268	0.00480726	2.3181	27.8117	27.8674	28.0253	27.9383	27.947	27.798	27.7478	27.7366	27.7619	27.799	9	10	12	9	11	9	10	10	12	9
Q91X21	Q91X21	Uncharacterized protein KIAA2013	Kiaa2013	0	sp|Q91X21|K2013_MOUSE Uncharacterized protein KIAA2013 OS=Mus musculus GN=Kiaa2013 PE=1 SV=1	1.09199	0.12696	0.00485466	2.31384	26.492	26.487	26.5992	26.5555	26.4585	26.6172	26.6828	26.7054	26.6237	26.5978	5	5	5	5	4	5	5	5	4	5
Q99KF1	Q99KF1	Transmembrane emp24 domain-containing protein 9	Tmed9	0	sp|Q99KF1|TMED9_MOUSE Transmembrane emp24 domain-containing protein 9 OS=Mus musculus GN=Tmed9 PE=1 SV=2	1.17815	0.23652	0.00496148	2.30439	29.3185	29.5476	29.5441	29.3941	29.5424	29.6383	29.7289	29.6355	29.6801	29.8465	7	7	7	6	6	7	7	7	6	7
G3XA09;O88879	G3XA09;O88879	Apoptotic protease-activating factor 1	Apaf1	0	tr|G3XA09|G3XA09_MOUSE Apoptotic protease-activating factor 1 OS=Mus musculus GN=Apaf1 PE=1 SV=1;sp|O88879|APAF_MOUSE Apoptotic protease-activating factor 1 OS=Mus musculus GN=Apaf1 PE=1 SV=3	0.842606	-0.24707	0.00496385	2.30418	26.6141	26.622	26.3966	26.4914	26.4361	26.2746	26.1679	26.2184	26.4324	26.2316	6	6	6	8	6	6	6	7	6	7
A0A0R4J0D3;Q3TDQ1	A0A0R4J0D3;Q3TDQ1	Dolichyl-diphosphooligosaccharide--protein glycosyltransferase subunit STT3B	Stt3b	0	tr|A0A0R4J0D3|A0A0R4J0D3_MOUSE Dolichyl-diphosphooligosaccharide--protein glycosyltransferase subunit STT3B OS=Mus musculus GN=Stt3b PE=1 SV=1;sp|Q3TDQ1|STT3B_MOUSE Dolichyl-diphosphooligosaccharide--protein glycosyltransferase subunit STT3B OS=Mus musculu	1.1494	0.200876	0.00502313	2.29903	28.7587	28.8377	28.7125	28.7861	28.605	28.9147	29.0415	28.8529	28.9997	28.8957	9	9	8	7	8	9	9	8	9	8
P45878	P45878	Peptidyl-prolyl cis-trans isomerase FKBP2	Fkbp2	0	sp|P45878|FKBP2_MOUSE Peptidyl-prolyl cis-trans isomerase FKBP2 OS=Mus musculus GN=Fkbp2 PE=1 SV=1	1.1758	0.233642	0.00549686	2.25989	30.2856	30.1521	30.1904	30.0434	30.3578	30.5185	30.4254	30.4373	30.3389	30.4773	7	7	7	7	7	7	7	7	7	7
Q5SXR6;Q68FD5;F6Z1R4	Q5SXR6;Q68FD5	Clathrin heavy chain;Clathrin heavy chain 1	Cltc	0	tr|Q5SXR6|Q5SXR6_MOUSE Clathrin heavy chain OS=Mus musculus GN=Cltc PE=1 SV=1;sp|Q68FD5|CLH1_MOUSE Clathrin heavy chain 1 OS=Mus musculus GN=Cltc PE=1 SV=3	1.04707	0.066362	0.0055125	2.25865	34.4777	34.5337	34.4433	34.4794	34.4524	34.548	34.5651	34.5487	34.5166	34.54	97	97	98	92	94	95	97	95	94	101
Q52KC3;P49718	Q52KC3;P49718	DNA helicase;DNA replication licensing factor MCM5	Mcm5	0	tr|Q52KC3|Q52KC3_MOUSE DNA helicase OS=Mus musculus GN=Mcm5 PE=1 SV=1;sp|P49718|MCM5_MOUSE DNA replication licensing factor MCM5 OS=Mus musculus GN=Mcm5 PE=1 SV=1	0.958763	-0.060754	0.00571679	2.24285	32.3227	32.3095	32.3398	32.2748	32.3411	32.2667	32.2202	32.2732	32.2454	32.2786	39	40	37	37	37	42	38	37	38	36
A2AWI9;A2AWI7;Q8R3V5	A2AWI9;A2AWI7;Q8R3V5	Endophilin-B2	Sh3glb2	0	tr|A2AWI9|A2AWI9_MOUSE Endophilin-B2 OS=Mus musculus GN=Sh3glb2 PE=1 SV=1;tr|A2AWI7|A2AWI7_MOUSE Endophilin-B2 OS=Mus musculus GN=Sh3glb2 PE=1 SV=1;sp|Q8R3V5|SHLB2_MOUSE Endophilin-B2 OS=Mus musculus GN=Sh3glb2 PE=1 SV=2	0.838555	-0.254022	0.00573406	2.24154	27.5568	27.5464	27.6019	27.4047	27.5231	27.4543	27.2633	27.096	27.2185	27.3307	7	8	9	8	7	8	8	8	7	8
Q8BLN5;F7BJL0	Q8BLN5	Lanosterol synthase	Lss	0	sp|Q8BLN5|ERG7_MOUSE Lanosterol synthase OS=Mus musculus GN=Lss PE=1 SV=2	1.10416	0.142952	0.00573518	2.24145	30.8547	30.83	30.778	30.7898	30.7257	31.0402	30.935	30.8466	30.9194	30.9519	22	21	22	20	21	22	22	24	20	22
E9QMQ3;Q99KW3;G5E8W1;J9JI90	E9QMQ3;Q99KW3;G5E8W1	TRIO and F-actin-binding protein	Triobp	0	tr|E9QMQ3|E9QMQ3_MOUSE TRIO and F-actin-binding protein OS=Mus musculus GN=Triobp PE=1 SV=1;sp|Q99KW3|TARA_MOUSE TRIO and F-actin-binding protein OS=Mus musculus GN=Triobp PE=1 SV=3;tr|G5E8W1|G5E8W1_MOUSE TRIO and F-actin-binding protein OS=Mus musculus GN	1.23977	0.310074	0.00575041	2.2403	26.5953	26.2729	26.6958	26.421	26.4846	26.7478	26.6733	26.8649	26.8859	26.8482	6	8	7	9	7	8	7	8	7	7
Q6DYE8;Q91VZ7;A0A1W2P763;A0A1W2P7F5;A0A1W2P751;A0A1W2P6R0	Q6DYE8	Ectonucleotide pyrophosphatase/phosphodiesterase family member 3;Alkaline phosphodiesterase I;Nucleotide pyrophosphatase	Enpp3	0	sp|Q6DYE8|ENPP3_MOUSE Ectonucleotide pyrophosphatase/phosphodiesterase family member 3 OS=Mus musculus GN=Enpp3 PE=1 SV=2	1.24349	0.314394	0.00605662	2.21777	29.1093	29.3741	29.3637	29.1511	29.0618	29.5592	29.701	29.5115	29.4937	29.3666	15	16	17	16	15	16	16	17	17	17
G5E850;P56395;E0CY88	G5E850;P56395;E0CY88	Cytochrome b5	Cyb5a	0	tr|G5E850|G5E850_MOUSE Cytochrome b-5, isoform CRA_a OS=Mus musculus GN=Cyb5a PE=1 SV=1;sp|P56395|CYB5_MOUSE Cytochrome b5 OS=Mus musculus GN=Cyb5a PE=1 SV=2;tr|E0CY88|E0CY88_MOUSE Cytochrome b5 OS=Mus musculus GN=Cyb5a PE=1 SV=1	1.13761	0.186	0.00646642	2.18934	29.4932	29.5024	29.3674	29.5029	29.308	29.6551	29.5829	29.6822	29.5192	29.6645	6	6	6	6	5	6	6	6	5	6
Q9Z2Q6	Q9Z2Q6	Septin-5	2005-09-01	0	sp|Q9Z2Q6|SEPT5_MOUSE Septin-5 OS=Mus musculus GN=Sept5 PE=1 SV=2	1.14996	0.201578	0.00649693	2.18729	28.7078	28.5033	28.792	28.6115	28.6387	28.8176	28.8042	28.9392	28.8906	28.8097	12	12	12	13	10	14	12	12	12	12
G3X8Q0;O89090	G3X8Q0;O89090	Transcription factor Sp1	Sp1	0	tr|G3X8Q0|G3X8Q0_MOUSE Trans-acting transcription factor 1 OS=Mus musculus GN=Sp1 PE=1 SV=1;sp|O89090|SP1_MOUSE Transcription factor Sp1 OS=Mus musculus GN=Sp1 PE=1 SV=2	0.826918	-0.274184	0.00659242	2.18095	27.4525	27.2009	27.2752	27.4313	27.4374	26.9531	26.9924	27.2679	27.1289	27.0841	5	5	5	3	3	5	5	5	4	4
Q99K48;B1AXT0	Q99K48	Non-POU domain-containing octamer-binding protein	Nono	0	sp|Q99K48|NONO_MOUSE Non-POU domain-containing octamer-binding protein OS=Mus musculus GN=Nono PE=1 SV=3	0.933473	-0.09932	0.00682726	2.16575	33.2932	33.2626	33.2046	33.1768	33.1889	33.1799	33.1288	33.0846	33.1288	33.1075	33	37	37	36	35	35	36	36	36	34
P62267	P62267	40S ribosomal protein S23	Rps23	0	sp|P62267|RS23_MOUSE 40S ribosomal protein S23 OS=Mus musculus GN=Rps23 PE=1 SV=3	0.903498	-0.146406	0.00684511	2.16462	32.1875	32.2227	32.194	32.235	32.1637	32.1134	31.9948	31.9718	32.174	32.0167	7	6	7	7	6	6	8	8	7	8
Q91YL2	Q91YL2	E3 ubiquitin-protein ligase RNF126	Rnf126	0	sp|Q91YL2|RN126_MOUSE E3 ubiquitin-protein ligase RNF126 OS=Mus musculus GN=Rnf126 PE=1 SV=1	0.865393	-0.208572	0.00685255	2.16415	28.524	28.3519	28.2997	28.3887	28.2514	28.1725	28.1066	28.0644	28.2671	28.1623	4	4	5	5	5	6	6	6	6	6
O55143;Q8R429;B1ATS4;B1ATS5;E9Q559;Q64518	O55143	Sarcoplasmic/endoplasmic reticulum calcium ATPase 2	Atp2a2	0	sp|O55143|AT2A2_MOUSE Sarcoplasmic/endoplasmic reticulum calcium ATPase 2 OS=Mus musculus GN=Atp2a2 PE=1 SV=2	1.0767	0.106618	0.00696267	2.15722	33.2888	33.3082	33.2999	33.2629	33.3122	33.4918	33.3824	33.3302	33.3661	33.4348	45	47	46	43	43	46	45	43	45	44
A0A0R4J078;Q8VCH8;A0A087WSK5	A0A0R4J078;Q8VCH8	UBX domain-containing protein 4	Ubxn4	0	tr|A0A0R4J078|A0A0R4J078_MOUSE UBX domain containing 2, isoform CRA_a OS=Mus musculus GN=Ubxn4 PE=1 SV=1;sp|Q8VCH8|UBXN4_MOUSE UBX domain-containing protein 4 OS=Mus musculus GN=Ubxn4 PE=1 SV=1	1.15764	0.21119	0.0069932	2.15532	28.1547	28.198	28.094	28.0277	28.2361	28.382	28.4217	28.4661	28.2705	28.2259	8	6	7	7	9	9	9	8	9	7
Q3TSS7;P52019	Q3TSS7;P52019	Squalene monooxygenase	Sqle	0	tr|Q3TSS7|Q3TSS7_MOUSE Squalene monooxygenase OS=Mus musculus GN=Sqle PE=1 SV=1;sp|P52019|ERG1_MOUSE Squalene monooxygenase OS=Mus musculus GN=Sqle PE=2 SV=1	2.41515	1.27211	0.0071093	2.14817	24.5962	25.6118	24.7703	24.8295	24.7988	26.7652	26.0025	25.8126	NaN	NaN	3	2	2	2	2	2	3	3	1	2
D3Z4H6;P52912;D3YY02;A0A0N4SVR8;A0A0N4SW78	D3Z4H6;P52912;D3YY02	Nucleolysin TIA-1	Tia1	0	tr|D3Z4H6|D3Z4H6_MOUSE Nucleolysin TIA-1 OS=Mus musculus GN=Tia1 PE=1 SV=1;sp|P52912|TIA1_MOUSE Nucleolysin TIA-1 OS=Mus musculus GN=Tia1 PE=1 SV=1;tr|D3YY02|D3YY02_MOUSE Nucleolysin TIA-1 OS=Mus musculus GN=Tia1 PE=1 SV=1	0.911832	-0.13316	0.00724789	2.13979	27.852	27.9076	27.9614	27.7899	27.9042	27.6717	27.7204	27.7886	27.7901	27.7785	9	8	9	8	7	8	8	7	7	8
Q3TFD0;Q9CZN7	Q3TFD0;Q9CZN7	Serine hydroxymethyltransferase	Shmt2	0	tr|Q3TFD0|Q3TFD0_MOUSE Serine hydroxymethyltransferase OS=Mus musculus GN=Shmt2 PE=1 SV=1;tr|Q9CZN7|Q9CZN7_MOUSE Serine hydroxymethyltransferase OS=Mus musculus GN=Shmt2 PE=1 SV=1	1.08817	0.121898	0.00724837	2.13976	34.2338	34.211	34.0769	34.1367	34.1594	34.3188	34.2453	34.2763	34.2439	34.3429	40	39	40	40	40	39	40	39	41	40
D5MCW4;Q9CQ89	D5MCW4;Q9CQ89	Protein CutA	Cuta	0	tr|D5MCW4|D5MCW4_MOUSE Protein CutA OS=Mus musculus GN=Cuta PE=1 SV=1;sp|Q9CQ89|CUTA_MOUSE Protein CutA OS=Mus musculus GN=Cuta PE=1 SV=3	1.19028	0.251302	0.00745259	2.12769	25.8734	25.7253	25.7657	25.66	25.734	25.7891	26.051	26.0837	26.1387	25.9524	4	3	4	3	3	3	3	2	3	2
Q9D358;A0A1W2P7X3	Q9D358;A0A1W2P7X3	Low molecular weight phosphotyrosine protein phosphatase	Acp1	0	sp|Q9D358|PPAC_MOUSE Low molecular weight phosphotyrosine protein phosphatase OS=Mus musculus GN=Acp1 PE=1 SV=3;tr|A0A1W2P7X3|A0A1W2P7X3_MOUSE Low molecular weight phosphotyrosine protein phosphatase OS=Mus musculus GN=Acp1 PE=1 SV=1	0.936205	-0.095104	0.00793463	2.10047	29.6159	29.5719	29.6273	29.6453	29.5664	29.5511	29.5648	29.4721	29.5142	29.4492	10	10	10	9	10	9	10	10	9	9
Q9QY81;A0A0R4J1I6;F6XGN0	Q9QY81;A0A0R4J1I6;F6XGN0	Nuclear pore membrane glycoprotein 210	Nup210	0	sp|Q9QY81|PO210_MOUSE Nuclear pore membrane glycoprotein 210 OS=Mus musculus GN=Nup210 PE=1 SV=2;tr|A0A0R4J1I6|A0A0R4J1I6_MOUSE Nuclear pore membrane glycoprotein 210 OS=Mus musculus GN=Nup210 PE=1 SV=1;tr|F6XGN0|F6XGN0_MOUSE Nuclear pore membrane glycopro	0.907622	-0.139836	0.00794334	2.1	30.4552	30.5652	30.4172	30.4969	30.43	30.2655	30.2932	30.436	30.3528	30.3179	35	31	33	36	33	32	33	33	36	29
Q8BHJ5;A0A0J9YV90;A0A0J9YUT9;A0A0J9YUE3	Q8BHJ5;A0A0J9YV90	F-box-like/WD repeat-containing protein TBL1XR1	Tbl1xr1	0	sp|Q8BHJ5|TBL1R_MOUSE F-box-like/WD repeat-containing protein TBL1XR1 OS=Mus musculus GN=Tbl1xr1 PE=1 SV=1;tr|A0A0J9YV90|A0A0J9YV90_MOUSE F-box-like/WD repeat-containing protein TBL1XR1 OS=Mus musculus GN=Tbl1xr1 PE=1 SV=1	1.1511	0.203015	0.00831837	2.07996	25.5434	NaN	NaN	25.5372	25.4572	25.7476	25.7485	25.7573	25.609	NaN	5	2	3	3	5	3	3	3	3	2
F7CJY7;F6X4N5;Q8BVI5;B7ZCB8;B7ZCB9	F7CJY7;F6X4N5;Q8BVI5;B7ZCB8	Syntaxin-16	Stx16	0	tr|F7CJY7|F7CJY7_MOUSE Syntaxin-16 (Fragment) OS=Mus musculus GN=Stx16 PE=1 SV=1;tr|F6X4N5|F6X4N5_MOUSE Syntaxin-16 OS=Mus musculus GN=Stx16 PE=1 SV=1;sp|Q8BVI5|STX16_MOUSE Syntaxin-16 OS=Mus musculus GN=Stx16 PE=1 SV=3;tr|B7ZCB8|B7ZCB8_MOUSE Syntaxin-16 (	0.829834	-0.269106	0.00852107	2.06951	26.6074	26.9888	26.8037	26.7277	26.7	26.5652	26.4803	26.6249	26.3865	26.425	3	4	4	4	3	4	3	4	4	3
Q920E5;A0A0G2JE82	Q920E5	Farnesyl pyrophosphate synthase	Fdps	0	sp|Q920E5|FPPS_MOUSE Farnesyl pyrophosphate synthase OS=Mus musculus GN=Fdps PE=1 SV=1	1.10979	0.150292	0.00856862	2.06709	32.85	32.9726	32.9147	32.7826	32.9073	33.0745	32.9867	33.1322	32.9881	32.9973	25	24	23	25	24	25	24	25	24	25
Q6PFF0;Q7TSH6	Q6PFF0;Q7TSH6		Scaf4	0	tr|Q6PFF0|Q6PFF0_MOUSE SR-related CTD-associated factor 4 OS=Mus musculus GN=Scaf4 PE=1 SV=1;tr|Q7TSH6|Q7TSH6_MOUSE SR-related CTD-associated factor 4 OS=Mus musculus GN=Scaf4 PE=1 SV=1	0.892574	-0.163956	0.00860564	2.06522	28.2805	28.3267	28.3498	28.2647	28.2008	28.2149	28.1813	28.0156	28.0377	28.1533	8	8	11	9	10	10	8	8	9	8
Q60865;F6YLI0;F6YP03;A2BH47	Q60865	Caprin-1	Caprin1	0	sp|Q60865|CAPR1_MOUSE Caprin-1 OS=Mus musculus GN=Caprin1 PE=1 SV=2	0.912144	-0.132666	0.00861922	2.06453	32.2764	32.2048	32.2874	32.2349	32.3405	32.2195	32.0569	32.1891	32.085	32.1301	17	18	18	18	18	18	18	18	19	18
Q14AI6;D3YVC8;F6UDW0;F6WLR1;B7ZMQ0	Q14AI6;D3YVC8;F6UDW0;F6WLR1;B7ZMQ0	RNA pseudouridylate synthase domain-containing protein 3	Rpusd3	0	sp|Q14AI6|RUSD3_MOUSE RNA pseudouridylate synthase domain-containing protein 3 OS=Mus musculus GN=Rpusd3 PE=2 SV=1;tr|D3YVC8|D3YVC8_MOUSE RNA pseudouridylate synthase domain-containing protein 3 (Fragment) OS=Mus musculus GN=Rpusd3 PE=1 SV=1;tr|F6UDW0|F6UD	1.20409	0.267945	0.00865156	2.06291	24.6079	24.4606	24.6105	24.3475	NaN	24.8441	NaN	24.7195	24.8009	24.7339	2	2	2	2	1	2	1	2	2	2
Q8BI84;A0A0R4J2D3	Q8BI84	Melanoma inhibitory activity protein 3	Mia3	0	sp|Q8BI84|TGO1_MOUSE Transport and Golgi organization protein 1 homolog OS=Mus musculus GN=Mia3 PE=1 SV=2	1.10273	0.14108	0.00866193	2.06239	30.4252	30.4194	30.5868	30.4052	30.4954	30.5529	30.5635	30.6413	30.6733	30.6065	35	35	35	36	37	36	37	38	38	38
A0A0R4J0S4;Q80Y17	A0A0R4J0S4;Q80Y17	Lethal(2) giant larvae protein homolog 1	Llgl1	0	tr|A0A0R4J0S4|A0A0R4J0S4_MOUSE Lethal(2) giant larvae protein homolog 1 OS=Mus musculus GN=Llgl1 PE=1 SV=1;sp|Q80Y17|L2GL1_MOUSE Lethal(2) giant larvae protein homolog 1 OS=Mus musculus GN=Llgl1 PE=1 SV=1	0.843709	-0.245182	0.00883228	2.05393	27.342	27.2211	27.2131	27.0429	27.1304	26.9492	27.0841	26.7733	26.9949	26.9222	7	7	7	8	7	8	7	7	7	6
O54774;A0A1W2P6Q6	O54774	AP-3 complex subunit delta-1	Ap3d1	0	sp|O54774|AP3D1_MOUSE AP-3 complex subunit delta-1 OS=Mus musculus GN=Ap3d1 PE=1 SV=1	1.08179	0.113424	0.00883386	2.05385	30.1943	30.1703	30.1806	30.0474	30.1887	30.2947	30.2029	30.2595	30.3019	30.2893	35	30	30	30	30	32	30	29	27	31
P58021;E9PZ69	P58021	Transmembrane 9 superfamily member 2	Tm9sf2	0	sp|P58021|TM9S2_MOUSE Transmembrane 9 superfamily member 2 OS=Mus musculus GN=Tm9sf2 PE=1 SV=1	1.13703	0.185274	0.00908094	2.04187	29.0373	29.2361	29.1454	29.2991	29.1048	29.4176	29.3889	29.3687	29.3086	29.2653	9	9	8	8	9	9	9	9	8	9
Q99JF5;A0A1D5RLX3	Q99JF5	Diphosphomevalonate decarboxylase	Mvd	0	sp|Q99JF5|MVD1_MOUSE Diphosphomevalonate decarboxylase OS=Mus musculus GN=Mvd PE=1 SV=2	1.13564	0.183506	0.00915112	2.03853	28.7987	28.754	28.8013	28.7059	28.8838	28.9206	28.8621	29.1296	28.9943	28.9546	15	13	15	11	14	14	15	13	14	14
Q9WTP9	Q9WTP9	Ventral anterior homeobox 2	Vax2	0	sp|Q9WTP9|VAX2_MOUSE Ventral anterior homeobox 2 OS=Mus musculus GN=Vax2 PE=1 SV=1	1.30365	0.382562	0.00942017	2.02594	24.3564	24.2137	24.2193	24.3965	24.2142	24.9213	24.3485	24.8283	24.5003	24.7144	2	2	2	2	2	2	2	2	2	2
E9Q6R7;A0A1W2P7C0;Q61636;A0A1W2P8G5;A0A1W2P8A5;A0A1W2P6L4	E9Q6R7		Utrn	0	tr|E9Q6R7|E9Q6R7_MOUSE Utrophin OS=Mus musculus GN=Utrn PE=1 SV=1	1.06768	0.09448	0.00947618	2.02337	30.7269	30.6654	30.611	30.6496	30.6676	30.7786	30.7959	30.7277	30.7974	30.6932	75	68	68	68	68	75	71	68	69	67
Q922J9;D3Z4N9;D3Z5W6;D3Z072	Q922J9;D3Z4N9;D3Z5W6	Fatty acyl-CoA reductase 1	Far1	0	sp|Q922J9|FACR1_MOUSE Fatty acyl-CoA reductase 1 OS=Mus musculus GN=Far1 PE=1 SV=1;tr|D3Z4N9|D3Z4N9_MOUSE Fatty acyl-CoA reductase (Fragment) OS=Mus musculus GN=Far1 PE=1 SV=8;tr|D3Z5W6|D3Z5W6_MOUSE Fatty acyl-CoA reductase (Fragment) OS=Mus musculus GN=Fa	1.0542	0.076148	0.00951054	2.02179	30.7844	30.7992	30.8216	30.8485	30.8238	30.8835	30.9073	30.8524	30.856	30.9591	18	20	17	20	19	18	19	17	19	18
Q8CAP3;P54726;Q3TN85	Q8CAP3;P54726;Q3TN85	UV excision repair protein RAD23 homolog A	Rad23a	0	tr|Q8CAP3|Q8CAP3_MOUSE Rad23a protein OS=Mus musculus GN=Rad23a PE=1 SV=1;sp|P54726|RD23A_MOUSE UV excision repair protein RAD23 homolog A OS=Mus musculus GN=Rad23a PE=1 SV=2;tr|Q3TN85|Q3TN85_MOUSE UV excision repair protein RAD23 homolog A (Fragment) OS=M	0.865811	-0.207876	0.00960788	2.01737	28.3878	28.6215	28.6901	28.5691	28.6235	28.3624	28.3041	28.4964	28.3211	28.3686	7	7	6	7	7	6	6	7	7	7
Q9QUJ7	Q9QUJ7	Long-chain-fatty-acid--CoA ligase 4	Acsl4	0	sp|Q9QUJ7|ACSL4_MOUSE Long-chain-fatty-acid--CoA ligase 4 OS=Mus musculus GN=Acsl4 PE=1 SV=2	1.07901	0.10971	0.00986177	2.00604	31.8932	31.9545	31.8958	31.7977	31.8631	32.0106	31.9196	32.0151	31.9734	32.0342	37	35	36	37	38	36	35	36	37	37
Q9D1X0	Q9D1X0	Nucleolar protein 3	Nol3	0	sp|Q9D1X0|NOL3_MOUSE Nucleolar protein 3 OS=Mus musculus GN=Nol3 PE=1 SV=1	1.14559	0.196086	0.00993033	2.00304	27.3966	27.4053	27.4162	27.434	27.6319	27.6821	27.7016	27.7471	27.5346	27.5989	7	6	7	7	7	8	7	6	8	7
O55135;A6PWZ2;D6RG53;D6RJJ3;B1AZQ4	O55135	Eukaryotic translation initiation factor 6	Eif6	0	sp|O55135|IF6_MOUSE Eukaryotic translation initiation factor 6 OS=Mus musculus GN=Eif6 PE=1 SV=2	1.0559	0.078472	0.0099345	2.00285	31.471	31.429	31.4287	31.4751	31.4487	31.5973	31.4661	31.5366	31.5319	31.5129	9	10	9	9	9	10	10	9	10	10
Q9JHJ0;A0A1L1SQ12;A0A1L1SR42	Q9JHJ0	Tropomodulin-3	Tmod3	0	sp|Q9JHJ0|TMOD3_MOUSE Tropomodulin-3 OS=Mus musculus GN=Tmod3 PE=1 SV=1	1.1281	0.1739	0.00994435	2.00242	28.7912	28.7334	28.8253	28.86	28.7777	28.9191	29.0605	29.0149	29.0509	28.8117	7	7	8	7	7	5	7	8	7	9
Q3UH59;Q61879;Q5SV64;Q8BXF2	Q3UH59;Q61879;Q5SV64	Myosin-10	Myh10	0	tr|Q3UH59|Q3UH59_MOUSE Myosin-10 OS=Mus musculus GN=Myh10 PE=1 SV=1;sp|Q61879|MYH10_MOUSE Myosin-10 OS=Mus musculus GN=Myh10 PE=1 SV=2;tr|Q5SV64|Q5SV64_MOUSE Myosin-10 OS=Mus musculus GN=Myh10 PE=1 SV=1	1.0502	0.07066	0.0100634	1.99726	32.721	32.634	32.6986	32.6619	32.7092	32.7654	32.7946	32.7554	32.7102	32.7522	72	75	79	79	76	77	81	80	80	76
P48024;A0A1L1SSA3;J3QN87;J3QPZ8	P48024;A0A1L1SSA3;J3QN87;J3QPZ8	Eukaryotic translation initiation factor 1	Eif1	0	sp|P48024|EIF1_MOUSE Eukaryotic translation initiation factor 1 OS=Mus musculus GN=Eif1 PE=1 SV=2;tr|A0A1L1SSA3|A0A1L1SSA3_MOUSE Eukaryotic translation initiation factor 1b (Fragment) OS=Mus musculus GN=Eif1b PE=1 SV=1;tr|J3QN87|J3QN87_MOUSE Eukaryotic tra	0.93135	-0.102604	0.0100657	1.99716	32.0998	32.1813	32.2494	32.1309	32.1672	32.0427	32.0757	32.0211	32.0537	32.1224	7	8	7	8	7	7	8	7	8	7
Q8K0C9;J3QMC6	Q8K0C9	GDP-mannose 4,6 dehydratase	Gmds	0	sp|Q8K0C9|GMDS_MOUSE GDP-mannose 4,6 dehydratase OS=Mus musculus GN=Gmds PE=1 SV=1	1.14335	0.19327	0.0101328	1.99427	27.0303	26.8997	26.8356	26.8382	26.8306	26.9472	27.1898	27.0939	27.1476	27.0223	8	8	9	7	7	9	8	7	7	8
P35951;A0A1L1SRE8	P35951;A0A1L1SRE8	Low-density lipoprotein receptor	Ldlr	0	sp|P35951|LDLR_MOUSE Low-density lipoprotein receptor OS=Mus musculus GN=Ldlr PE=1 SV=2;tr|A0A1L1SRE8|A0A1L1SRE8_MOUSE Low-density lipoprotein receptor OS=Mus musculus GN=Ldlr PE=1 SV=1	1.06458	0.090288	0.0102055	1.99117	28.8789	28.96	28.8844	28.8996	28.8775	28.9613	28.9876	28.9616	29.0768	28.9646	16	17	17	15	15	14	15	15	15	16
Q3UKJ7	Q3UKJ7	WD40 repeat-containing protein SMU1;WD40 repeat-containing protein SMU1, N-terminally processed	Smu1	0	sp|Q3UKJ7|SMU1_MOUSE WD40 repeat-containing protein SMU1 OS=Mus musculus GN=Smu1 PE=2 SV=2	0.947168	-0.078308	0.0103874	1.98349	30.6641	30.6386	30.6793	30.673	30.6501	30.5852	30.5934	30.576	30.5096	30.6493	13	13	15	14	14	13	15	14	15	14
P47739	P47739	Aldehyde dehydrogenase, dimeric NADP-preferring	Aldh3a1	0	sp|P47739|AL3A1_MOUSE Aldehyde dehydrogenase, dimeric NADP-preferring OS=Mus musculus GN=Aldh3a1 PE=1 SV=2	1.15288	0.205246	0.0105075	1.9785	28.4112	28.3779	28.3492	28.2869	28.4153	28.4226	28.544	28.5457	28.7754	28.5792	8	9	8	7	8	8	8	8	9	9
Q9CR29;E9Q2S9	Q9CR29;E9Q2S9	Coiled-coil domain-containing protein 43	Ccdc43	0	sp|Q9CR29|CCD43_MOUSE Coiled-coil domain-containing protein 43 OS=Mus musculus GN=Ccdc43 PE=1 SV=1;tr|E9Q2S9|E9Q2S9_MOUSE Coiled-coil domain-containing protein 43 OS=Mus musculus GN=Ccdc43 PE=1 SV=1	0.892804	-0.163584	0.0105608	1.9763	26.8925	26.8489	27.0586	26.8215	27.0043	26.7927	26.699	26.7433	26.7717	26.8013	5	6	6	6	6	6	6	6	4	6
Q9JHU9;A0A1B0GS86;A0A1B0GR94;A0A1B0GSW6	Q9JHU9	Inositol-3-phosphate synthase 1	Isyna1	0	sp|Q9JHU9|INO1_MOUSE Inositol-3-phosphate synthase 1 OS=Mus musculus GN=Isyna1 PE=1 SV=1	1.08306	0.11511	0.010701	1.97057	31.2934	31.3045	31.3911	31.2298	31.312	31.4798	31.4595	31.3952	31.3481	31.4239	18	19	18	18	17	20	19	18	17	18
Q8BL97	Q8BL97	Serine/arginine-rich splicing factor 7	Srsf7	0	sp|Q8BL97|SRSF7_MOUSE Serine/arginine-rich splicing factor 7 OS=Mus musculus GN=Srsf7 PE=1 SV=1	0.958578	-0.061032	0.0109624	1.96009	32.2557	32.3048	32.2603	32.3197	32.3283	32.1943	32.2328	32.2317	32.2577	32.2472	12	12	12	12	12	12	12	12	12	12
P58389;A2AWE9;A2AWF0;B7ZDE0;F6Z6I0;D6RFC2	P58389;A2AWE9	Serine/threonine-protein phosphatase 2A activator	Ppp2r4	0	sp|P58389|PTPA_MOUSE Serine/threonine-protein phosphatase 2A activator OS=Mus musculus GN=Ptpa PE=1 SV=1;tr|A2AWE9|A2AWE9_MOUSE Serine/threonine-protein phosphatase 2A activator OS=Mus musculus GN=Ptpa PE=1 SV=1	0.918445	-0.122734	0.0110736	1.95571	31.2005	31.1377	31.1435	31.0821	31.1116	31.0314	31.0213	31.0968	31.0121	30.9001	16	17	18	17	18	18	17	18	17	18
B1AZ46;Q8BKX1	B1AZ46;Q8BKX1	Brain-specific angiogenesis inhibitor 1-associated protein 2	Baiap2	0	tr|B1AZ46|B1AZ46_MOUSE Brain-specific angiogenesis inhibitor 1-associated protein 2 OS=Mus musculus GN=Baiap2 PE=1 SV=1;sp|Q8BKX1|BAIP2_MOUSE Brain-specific angiogenesis inhibitor 1-associated protein 2 OS=Mus musculus GN=Baiap2 PE=1 SV=2	0.844335	-0.244112	0.0114067	1.94284	27.2982	27.146	27.2028	27.072	27.3088	26.8676	27.0232	26.9058	26.8449	27.1658	6	6	5	5	3	4	6	5	5	3
Q8BPW9;Q3TVK3;Q9Z2W0;A0A087WS31;A0A087WSE6;A0A087WRC1;A0A087WNX3;A0A087WSD3;A0A087WSU0	Q8BPW9;Q3TVK3;Q9Z2W0	Aspartyl aminopeptidase	Dnpep	0	tr|Q8BPW9|Q8BPW9_MOUSE Aspartyl aminopeptidase OS=Mus musculus GN=Dnpep PE=1 SV=1;tr|Q3TVK3|Q3TVK3_MOUSE Aspartyl aminopeptidase OS=Mus musculus GN=Dnpep PE=1 SV=1;sp|Q9Z2W0|DNPEP_MOUSE Aspartyl aminopeptidase OS=Mus musculus GN=Dnpep PE=1 SV=2	1.12133	0.165212	0.0114216	1.94227	30.4551	30.4682	30.4626	30.4226	30.595	30.5055	30.6864	30.7248	30.6027	30.7103	19	18	18	18	19	20	18	19	18	20
P70372	P70372	ELAV-like protein 1	Elavl1	0	sp|P70372|ELAV1_MOUSE ELAV-like protein 1 OS=Mus musculus GN=Elavl1 PE=1 SV=2	0.936249	-0.095036	0.0115443	1.93763	32.9208	32.9907	32.8568	32.9129	32.8852	32.8009	32.8531	32.7718	32.8707	32.7947	18	18	17	18	16	18	18	17	18	18
Q91YT7;E9PW90;F6Y6H7	Q91YT7	YTH domain-containing family protein 2	Ythdf2	0	sp|Q91YT7|YTHD2_MOUSE YTH domain-containing family protein 2 OS=Mus musculus GN=Ythdf2 PE=1 SV=1	0.899145	-0.153374	0.0115509	1.93739	29.7121	29.7888	29.8584	29.727	29.697	29.6121	29.6736	29.6897	29.5328	29.5082	13	15	14	15	13	12	15	13	15	15
P09103;E9Q8G8	P09103	Protein disulfide-isomerase	P4hb	0	sp|P09103|PDIA1_MOUSE Protein disulfide-isomerase OS=Mus musculus GN=P4hb PE=1 SV=2	1.07989	0.11089	0.0120028	1.92072	34.8383	34.8156	34.7684	34.7605	34.691	34.8722	34.8119	34.925	34.876	34.9432	42	43	41	43	42	42	42	42	43	43
Q7TNE3;Q5SX56	Q7TNE3	Sperm-associated antigen 7	Spag7	0	sp|Q7TNE3|SPAG7_MOUSE Sperm-associated antigen 7 OS=Mus musculus GN=Spag7 PE=1 SV=1	0.859121	-0.219066	0.0120701	1.91829	29.1059	29.1676	28.9934	29.0817	29.2223	28.9274	29.0693	28.8247	28.9173	28.7371	6	7	7	6	7	7	7	7	7	8
Q52KR3	Q52KR3	Protein prune homolog 2	Prune2	0	sp|Q52KR3|PRUN2_MOUSE Protein prune homolog 2 OS=Mus musculus GN=Prune2 PE=1 SV=2	1.1313	0.177986	0.0121326	1.91605	27.8541	27.8869	27.8317	28.0938	27.9377	28.1905	28.0964	28.1318	28.0472	28.0281	16	15	15	17	16	16	13	16	16	13
Q99LR1;D6RFU2;D6RI21	Q99LR1;D6RFU2	Monoacylglycerol lipase ABHD12	Abhd12	0	sp|Q99LR1|ABD12_MOUSE Monoacylglycerol lipase ABHD12 OS=Mus musculus GN=Abhd12 PE=1 SV=2;tr|D6RFU2|D6RFU2_MOUSE Monoacylglycerol lipase ABHD12 OS=Mus musculus GN=Abhd12 PE=1 SV=1	1.17144	0.228278	0.012181	1.91432	27.7794	27.9456	27.8173	27.6717	27.942	28.2286	27.9286	28.0383	28.039	28.0629	12	11	9	8	10	11	12	11	10	9
Q91YQ5;A0A0N4SUJ8	Q91YQ5	Dolichyl-diphosphooligosaccharide--protein glycosyltransferase subunit 1	Rpn1	0	sp|Q91YQ5|RPN1_MOUSE Dolichyl-diphosphooligosaccharide--protein glycosyltransferase subunit 1 OS=Mus musculus GN=Rpn1 PE=1 SV=1	1.06584	0.091996	0.0122326	1.91248	34.0025	33.909	33.9686	33.9907	33.9234	34.0898	34.0014	34.0284	34.0194	34.115	36	36	32	34	36	35	35	34	36	35
A0A1B0GX27;O35855;O88374;A0A1B0GST1;A0A1B0GQY4	A0A1B0GX27;O35855;O88374	Branched-chain-amino-acid aminotransferase, mitochondrial;Branched-chain-amino-acid aminotransferase	Bcat2	0	tr|A0A1B0GX27|A0A1B0GX27_MOUSE Branched-chain-amino-acid aminotransferase OS=Mus musculus GN=Bcat2 PE=1 SV=1;sp|O35855|BCAT2_MOUSE Branched-chain-amino-acid aminotransferase, mitochondrial OS=Mus musculus GN=Bcat2 PE=1 SV=2;tr|O88374|O88374_MOUSE Branched-	1.17992	0.238688	0.0125406	1.90168	28.0468	28.4053	28.1353	28.2587	28.2262	28.327	28.4914	28.3784	28.5656	28.5031	10	10	11	10	9	11	10	9	11	11
Q61024;D3Z0C2;D3YYR0;D3Z028;A0A1W2P6V3	Q61024	Asparagine synthetase [glutamine-hydrolyzing]	Asns	0	sp|Q61024|ASNS_MOUSE Asparagine synthetase [glutamine-hydrolyzing] OS=Mus musculus GN=Asns PE=1 SV=3	1.06598	0.09218	0.0125528	1.90126	34.3685	34.3728	34.3936	34.4668	34.3897	34.5773	34.486	34.4657	34.4476	34.4757	45	46	45	45	44	45	45	45	44	44
Q8BUE4	Q8BUE4	Apoptosis-inducing factor 2	Aifm2	0	sp|Q8BUE4|AIFM2_MOUSE Apoptosis-inducing factor 2 OS=Mus musculus GN=Aifm2 PE=1 SV=1	1.12142	0.165324	0.0125958	1.89977	27.0152	26.9087	26.9457	26.8669	26.9457	27.1757	27.1963	26.9729	27.0128	27.1512	7	7	6	5	5	6	6	6	4	5
P57791	P57791	CAAX prenyl protease 2	Rce1	0	sp|P57791|FACE2_MOUSE CAAX prenyl protease 2 OS=Mus musculus GN=Rce1 PE=2 SV=1	1.15967	0.213714	0.0126585	1.89762	24.737	24.8623	24.6369	24.8252	24.9065	25.1845	24.9914	24.9967	24.9343	24.9297	2	2	2	2	2	2	2	2	2	2
E9Q7A5;E9Q8R5;Q99JY4;E9PXM1	E9Q7A5;E9Q8R5;Q99JY4	TraB domain-containing protein	Trabd	0	tr|E9Q7A5|E9Q7A5_MOUSE TraB domain-containing protein (Fragment) OS=Mus musculus GN=Trabd PE=1 SV=8;tr|E9Q8R5|E9Q8R5_MOUSE TraB domain-containing protein OS=Mus musculus GN=Trabd PE=1 SV=1;sp|Q99JY4|TRABD_MOUSE TraB domain-containing protein OS=Mus musculu	1.28652	0.363476	0.0128124	1.89237	27.4299	27.5838	27.1732	27.4597	27.0508	27.8483	27.5704	27.5689	27.7985	27.7287	7	7	6	7	6	7	8	6	8	7
Q8CGC7;A0A0A6YWA4;A0A0A6YWH3;REV__Q9JLI6;REV__A0A0R4J069	Q8CGC7	Bifunctional glutamate/proline--tRNA ligase;Glutamate--tRNA ligase;Proline--tRNA ligase	Eprs	0	sp|Q8CGC7|SYEP_MOUSE Bifunctional glutamate/proline--tRNA ligase OS=Mus musculus GN=Eprs PE=1 SV=4	1.07046	0.09823	0.0131467	1.88118	34.7054	34.6213	34.6596	34.6279	34.7342	34.8139	34.7855	34.7651	34.6861	34.789	90	87	87	88	89	88	88	89	90	87
Q9JHU4;F6ZX84	Q9JHU4	Cytoplasmic dynein 1 heavy chain 1	Dync1h1	0	sp|Q9JHU4|DYHC1_MOUSE Cytoplasmic dynein 1 heavy chain 1 OS=Mus musculus GN=Dync1h1 PE=1 SV=2	1.03222	0.045748	0.0132035	1.87931	33.9986	33.9664	34.0266	33.9697	33.9886	34.0239	34.0216	34.0525	34.0167	34.064	205	202	205	207	202	203	203	202	209	204
Q9CZ91	Q9CZ91	Serum response factor-binding protein 1	Srfbp1	0	sp|Q9CZ91|SRFB1_MOUSE Serum response factor-binding protein 1 OS=Mus musculus GN=Srfbp1 PE=1 SV=1	0.840041	-0.251468	0.0132898	1.87648	27.5284	27.4001	27.496	27.3116	27.5424	27.2107	27.1303	27.0871	27.4572	27.1358	5	4	5	6	5	4	5	5	5	5
Q61033	Q61033	Lamina-associated polypeptide 2, isoforms alpha/zeta	Tmpo	0	sp|Q61033|LAP2A_MOUSE Lamina-associated polypeptide 2, isoforms alpha/zeta OS=Mus musculus GN=Tmpo PE=1 SV=4	0.939144	-0.090582	0.0133703	1.87386	33.0254	33.034	33.1094	33.0962	33.0999	32.9081	33.0198	32.9972	32.9571	33.03	37	37	37	39	37	37	35	36	35	36
P40336;A0A1W2P7Z9;A0A1W2P7R7	P40336	Vacuolar protein sorting-associated protein 26A	Vps26a	0	sp|P40336|VP26A_MOUSE Vacuolar protein sorting-associated protein 26A OS=Mus musculus GN=Vps26a PE=1 SV=1	0.916439	-0.12589	0.0133756	1.87369	29.5899	29.4377	29.4562	29.5981	29.4661	29.3277	29.3618	29.4144	29.3768	29.4377	14	14	13	13	13	13	12	11	12	11
E9Q284;Q5SU73	E9Q284;Q5SU73	Coilin	Coil	0	tr|E9Q284|E9Q284_MOUSE Coilin OS=Mus musculus GN=Coil PE=1 SV=1;sp|Q5SU73|COIL_MOUSE Coilin OS=Mus musculus GN=Coil PE=1 SV=1	1.16224	0.216914	0.0134528	1.87119	26.4129	26.4933	26.5201	26.2515	26.4282	26.7273	26.6531	26.7453	26.5975	26.4673	7	5	5	4	5	6	6	6	5	4
Q61768;E9QAK5	Q61768;E9QAK5	Kinesin-1 heavy chain;Kinesin-like protein	Kif5b	0	sp|Q61768|KINH_MOUSE Kinesin-1 heavy chain OS=Mus musculus GN=Kif5b PE=1 SV=3;tr|E9QAK5|E9QAK5_MOUSE Kinesin-like protein (Fragment) OS=Mus musculus GN=Kif5b PE=1 SV=1	0.95749	-0.06267	0.0135626	1.86766	31.2735	31.2984	31.3263	31.3183	31.3263	31.2252	31.2971	31.2742	31.228	31.2049	49	49	45	44	48	48	45	48	46	46
P11499;E9Q3D6;E9Q0C3;E9PX27;D3Z1R1;REV__Q8BL66	P11499	Heat shock protein HSP 90-beta	Hsp90ab1	0	sp|P11499|HS90B_MOUSE Heat shock protein HSP 90-beta OS=Mus musculus GN=Hsp90ab1 PE=1 SV=3	0.949803	-0.0743	0.0136202	1.86582	37.2101	37.2158	37.1771	37.2689	37.2455	37.1976	37.1437	37.1428	37.0914	37.1704	76	78	78	80	79	71	78	80	81	77
P61211;F8WIB1;E9Q006	P61211;F8WIB1	ADP-ribosylation factor-like protein 1	Arl1	0	sp|P61211|ARL1_MOUSE ADP-ribosylation factor-like protein 1 OS=Mus musculus GN=Arl1 PE=1 SV=1;tr|F8WIB1|F8WIB1_MOUSE ADP-ribosylation factor-like protein 1 (Fragment) OS=Mus musculus GN=Arl1 PE=1 SV=1	1.07435	0.10346	0.0137199	1.86265	29.9361	30.0166	30.0579	29.9708	30.0996	30.1153	30.1182	30.1532	30.0674	30.1442	8	7	8	8	7	8	7	7	8	8
Q9WU62	Q9WU62	Inner centromere protein	Incenp	0	sp|Q9WU62|INCE_MOUSE Inner centromere protein OS=Mus musculus GN=Incenp PE=1 SV=2	0.936501	-0.094648	0.0138536	1.85844	29.0134	29.0894	29.0586	29.0852	29.1107	29.0376	28.9988	28.9012	28.9365	29.01	15	16	15	15	16	13	14	16	15	15
P13864	P13864	DNA (cytosine-5)-methyltransferase 1	Dnmt1	0	sp|P13864|DNMT1_MOUSE DNA (cytosine-5)-methyltransferase 1 OS=Mus musculus GN=Dnmt1 PE=1 SV=5	0.950467	-0.073292	0.0141091	1.8505	32.6643	32.7118	32.6818	32.6652	32.7395	32.6693	32.6253	32.558	32.6069	32.6368	74	77	74	76	77	75	71	73	74	74
P04184	P04184	Thymidine kinase, cytosolic	Tk1	0	sp|P04184|KITH_MOUSE Thymidine kinase, cytosolic OS=Mus musculus GN=Tk1 PE=1 SV=3	0.881794	-0.181486	0.0141284	1.84991	29.6136	29.4634	29.7608	29.559	29.7228	29.4022	29.4472	29.4374	29.4061	29.5191	11	10	11	9	10	10	11	11	10	10
Q66JY4;Q9Z0H0;G3UVV7	Q66JY4;Q9Z0H0;G3UVV7	Cell division cycle 7-related protein kinase	Cdc7	0	tr|Q66JY4|Q66JY4_MOUSE Cdc7 protein OS=Mus musculus GN=Cdc7 PE=1 SV=1;sp|Q9Z0H0|CDC7_MOUSE Cell division cycle 7-related protein kinase OS=Mus musculus GN=Cdc7 PE=1 SV=2;tr|G3UVV7|G3UVV7_MOUSE Cell division cycle 7 (S. cerevisiae), isoform CRA_a OS=Mus mus	1.12929	0.17542	0.0141481	1.8493	23.4668	23.6902	23.7205	23.7161	23.657	23.8118	NaN	23.8456	23.8338	23.8109	2	2	2	2	2	2	1	2	2	2
Q9D9V3;E0CXS3	Q9D9V3;E0CXS3	Ethylmalonyl-CoA decarboxylase	Echdc1	0	sp|Q9D9V3|ECHD1_MOUSE Ethylmalonyl-CoA decarboxylase OS=Mus musculus GN=Echdc1 PE=1 SV=2;tr|E0CXS3|E0CXS3_MOUSE Ethylmalonyl-CoA decarboxylase (Fragment) OS=Mus musculus GN=Echdc1 PE=1 SV=1	0.898887	-0.153788	0.0141876	1.84809	29.0284	28.978	29.0988	28.9754	29.167	28.8831	28.9191	28.9762	28.7797	28.9206	11	11	11	11	10	11	10	10	10	11
Q8BWW3;Q9CYR6	Q8BWW3;Q9CYR6	Phosphoacetylglucosamine mutase	Pgm3	0	tr|Q8BWW3|Q8BWW3_MOUSE Phosphoacetylglucosamine mutase OS=Mus musculus GN=Pgm3 PE=1 SV=1;sp|Q9CYR6|AGM1_MOUSE Phosphoacetylglucosamine mutase OS=Mus musculus GN=Pgm3 PE=1 SV=1	1.07221	0.100588	0.0143853	1.84208	28.6502	28.6179	28.6681	28.5566	28.5374	28.6398	28.746	28.6848	28.7368	28.7258	13	11	12	12	12	12	13	13	13	14
A0A1W2P7Q6;Q9CRT8;A0A1W2P7V1	A0A1W2P7Q6;Q9CRT8	Exportin-T	Xpot	0	tr|A0A1W2P7Q6|A0A1W2P7Q6_MOUSE Exportin-T OS=Mus musculus GN=Xpot PE=1 SV=1;sp|Q9CRT8|XPOT_MOUSE Exportin-T OS=Mus musculus GN=Xpot PE=1 SV=3	1.05498	0.077222	0.0145314	1.83769	30.3106	30.2211	30.3273	30.293	30.2859	30.3465	30.3227	30.4107	30.3449	30.3993	20	21	20	24	20	24	24	20	25	23
Q8K1J6;A0A0N4SUW4;A0A0N4SV41	Q8K1J6	CCA tRNA nucleotidyltransferase 1, mitochondrial	Trnt1	0	sp|Q8K1J6|TRNT1_MOUSE CCA tRNA nucleotidyltransferase 1, mitochondrial OS=Mus musculus GN=Trnt1 PE=1 SV=1	1.06146	0.08605	0.0148149	1.8293	29.9401	29.9477	29.9829	29.9915	29.8726	30.0024	30.0774	29.9991	30.0086	30.0775	15	16	15	16	16	15	13	16	16	15
O88986;E9PWY6	O88986;E9PWY6	2-amino-3-ketobutyrate coenzyme A ligase, mitochondrial	Gcat	0	sp|O88986|KBL_MOUSE 2-amino-3-ketobutyrate coenzyme A ligase, mitochondrial OS=Mus musculus GN=Gcat PE=1 SV=2;tr|E9PWY6|E9PWY6_MOUSE 2-amino-3-ketobutyrate coenzyme A ligase, mitochondrial OS=Mus musculus GN=Gcat PE=1 SV=1	1.0498	0.07011	0.0151324	1.82009	30.2938	30.1891	30.2743	30.2587	30.3217	30.3492	30.3398	30.3213	30.3438	30.3341	16	16	16	15	15	15	16	17	16	16
A0A0R4J023;Q9JLZ3;F6RT60;F6R307;A0A0R4J1L8	A0A0R4J023;Q9JLZ3;F6RT60;F6R307	Methylglutaconyl-CoA hydratase, mitochondrial	Auh	0	tr|A0A0R4J023|A0A0R4J023_MOUSE Methylglutaconyl-CoA hydratase, mitochondrial OS=Mus musculus GN=Auh PE=1 SV=1;sp|Q9JLZ3|AUHM_MOUSE Methylglutaconyl-CoA hydratase, mitochondrial OS=Mus musculus GN=Auh PE=1 SV=1;tr|F6RT60|F6RT60_MOUSE Methylglutaconyl-CoA hy	1.23148	0.300398	0.015199	1.81819	25.1777	25.4474	25.4318	25.6915	25.2924	25.6643	25.8453	25.5844	25.7754	25.6734	4	3	4	4	4	4	4	4	3	4
P70399;A2AU90;F6ZRL3;F6S5E4;F6QNC8	P70399	Tumor suppressor p53-binding protein 1	Tp53bp1	0	sp|P70399|TP53B_MOUSE TP53-binding protein 1 OS=Mus musculus GN=Tp53bp1 PE=1 SV=3	1.16295	0.217788	0.0159054	1.79845	27.1438	27.2877	27.032	27.2054	27.1315	27.4608	27.1877	27.3185	27.5158	27.4064	9	9	11	10	12	8	10	9	10	9
G5E924;G3UY56;G3UYY3	G5E924		Hnrnpl	0	tr|G5E924|G5E924_MOUSE Heterogeneous nuclear ribonucleoprotein L (Fragment) OS=Mus musculus GN=Hnrnpl PE=1 SV=1	0.941157	-0.087492	0.0159193	1.79808	33.4787	33.535	33.453	33.4911	33.5287	33.475	33.3947	33.3411	33.4537	33.3846	31	31	32	31	32	29	30	32	30	32
Q8CCG4	Q8CCG4	Developmental pluripotency-associated protein 4	Dppa4	0	sp|Q8CCG4|DPPA4_MOUSE Developmental pluripotency-associated protein 4 OS=Mus musculus GN=Dppa4 PE=1 SV=2	1.13983	0.188818	0.0160999	1.79318	25.9836	25.945	26.1572	26.1429	26.0057	26.2359	26.1566	26.2427	26.1474	26.3959	4	5	5	4	4	5	4	4	3	3
P57722;E9Q7D8	P57722;E9Q7D8	Poly(rC)-binding protein 3	Pcbp3	0	sp|P57722|PCBP3_MOUSE Poly(rC)-binding protein 3 OS=Mus musculus GN=Pcbp3 PE=1 SV=3;tr|E9Q7D8|E9Q7D8_MOUSE Poly(rC)-binding protein 3 OS=Mus musculus GN=Pcbp3 PE=1 SV=1	0.908206	-0.138908	0.0162054	1.79034	31.1844	31.0616	31.2419	31.1979	31.2664	31.0555	31.0548	31.1075	30.9436	31.0962	10	10	10	10	10	10	10	10	10	10
P11438	P11438	Lysosome-associated membrane glycoprotein 1	Lamp1	0	sp|P11438|LAMP1_MOUSE Lysosome-associated membrane glycoprotein 1 OS=Mus musculus GN=Lamp1 PE=1 SV=2	1.07357	0.10241	0.016392	1.78537	29.6195	29.4732	29.5587	29.6057	29.574	29.6989	29.6102	29.6197	29.71	29.7045	4	4	4	4	4	4	4	4	4	4
E9Q5G3	E9Q5G3	Kinesin-like protein KIF23	Kif23	0	sp|E9Q5G3|KIF23_MOUSE Kinesin-like protein KIF23 OS=Mus musculus GN=Kif23 PE=1 SV=1	0.88968	-0.168642	0.0165065	1.78235	29.0599	28.9947	29.1118	29.0735	29.1723	28.9903	29.0137	28.7528	28.9461	28.8661	19	18	19	20	18	17	23	19	17	19
Q8BVI4;D3YWR7;A0A0G2JGJ1;A0A0G2JGY0;D3Z1A1;D3Z099	Q8BVI4;D3YWR7;A0A0G2JGJ1;A0A0G2JGY0;D3Z1A1	Dihydropteridine reductase	Qdpr	0	sp|Q8BVI4|DHPR_MOUSE Dihydropteridine reductase OS=Mus musculus GN=Qdpr PE=1 SV=2;tr|D3YWR7|D3YWR7_MOUSE Dihydropteridine reductase OS=Mus musculus GN=Qdpr PE=1 SV=1;tr|A0A0G2JGJ1|A0A0G2JGJ1_MOUSE Dihydropteridine reductase OS=Mus musculus GN=Qdpr PE=1 SV=	1.06088	0.085262	0.0165157	1.7821	31.1381	31.1061	31.1189	31.1548	31.1286	31.2287	31.2793	31.1486	31.1546	31.2616	9	9	9	10	9	9	9	9	9	9
F8WJK8;Q99L47;E9Q1X9;E9Q1V0	F8WJK8;Q99L47	Hsc70-interacting protein	St13	0	tr|F8WJK8|F8WJK8_MOUSE Hsc70-interacting protein OS=Mus musculus GN=St13 PE=1 SV=1;sp|Q99L47|F10A1_MOUSE Hsc70-interacting protein OS=Mus musculus GN=St13 PE=1 SV=1	0.958679	-0.06088	0.0165293	1.78175	33.1176	33.1431	33.0561	33.0953	33.1437	33.0843	33.0555	33.0629	33.0283	33.0204	16	16	15	14	16	15	14	15	14	14
Q9DB73;G3UZG6	Q9DB73;G3UZG6	NADH-cytochrome b5 reductase 1	Cyb5r1	0	sp|Q9DB73|NB5R1_MOUSE NADH-cytochrome b5 reductase 1 OS=Mus musculus GN=Cyb5r1 PE=1 SV=1;tr|G3UZG6|G3UZG6_MOUSE Cytochrome b5 reductase 1, isoform CRA_a (Fragment) OS=Mus musculus GN=Cyb5r1 PE=1 SV=1	1.2551	0.327808	0.0165407	1.78145	26.0141	26.2221	26.1298	26.2498	26.3906	26.4915	26.7647	26.4561	26.2584	26.6748	4	3	3	3	3	4	3	3	3	4
P62878	P62878	E3 ubiquitin-protein ligase RBX1;E3 ubiquitin-protein ligase RBX1, N-terminally processed	Rbx1	0	sp|P62878|RBX1_MOUSE E3 ubiquitin-protein ligase RBX1 OS=Mus musculus GN=Rbx1 PE=1 SV=1	0.871994	-0.19761	0.0165604	1.78093	29.229	29.0656	29.1633	29.1524	29.2704	28.879	28.9202	29.0945	28.8702	29.1286	3	4	4	3	4	3	4	4	4	4
Q8CIE6;F8WHL2;F6XJN3;D6RH55	Q8CIE6;F8WHL2	Coatomer subunit alpha;Xenin;Proxenin;Coatomer subunit alpha	Copa	0	sp|Q8CIE6|COPA_MOUSE Coatomer subunit alpha OS=Mus musculus GN=Copa PE=1 SV=2;tr|F8WHL2|F8WHL2_MOUSE Coatomer subunit alpha OS=Mus musculus GN=Copa PE=1 SV=1	1.04057	0.057376	0.0166434	1.77876	32.6945	32.7167	32.7442	32.7098	32.7768	32.7839	32.8218	32.7993	32.748	32.7758	56	59	57	56	57	57	59	57	56	56
Q60676;F7BX26	Q60676;F7BX26	Serine/threonine-protein phosphatase 5;Serine/threonine-protein phosphatase	Ppp5c	0	sp|Q60676|PPP5_MOUSE Serine/threonine-protein phosphatase 5 OS=Mus musculus GN=Ppp5c PE=1 SV=3;tr|F7BX26|F7BX26_MOUSE Serine/threonine-protein phosphatase (Fragment) OS=Mus musculus GN=Ppp5c PE=1 SV=1	0.919661	-0.120826	0.017056	1.76812	31.1034	31.2544	31.1868	31.3096	31.2193	31.0703	31.1568	31.0319	31.1095	31.1009	18	19	17	17	18	18	18	19	16	17
Q6P1F6;Q6ZWR4;Q8BG02	Q6P1F6	Serine/threonine-protein phosphatase 2A 55 kDa regulatory subunit B alpha isoform	Ppp2r2a	0	sp|Q6P1F6|2ABA_MOUSE Serine/threonine-protein phosphatase 2A 55 kDa regulatory subunit B alpha isoform OS=Mus musculus GN=Ppp2r2a PE=1 SV=1	1.04985	0.07018	0.0170998	1.76701	30.2979	30.2582	30.2712	30.2197	30.3032	30.2935	30.354	30.3265	30.3266	30.4007	16	18	16	16	17	17	19	17	17	16
Z4YKT6;Q99J47;REV__A2ARP5;REV__P30275;REV__Q6P8J7	Z4YKT6;Q99J47	Dehydrogenase/reductase SDR family member 7B	Dhrs7b	0	tr|Z4YKT6|Z4YKT6_MOUSE Dehydrogenase/reductase SDR family member 7B OS=Mus musculus GN=Dhrs7b PE=1 SV=1;sp|Q99J47|DRS7B_MOUSE Dehydrogenase/reductase SDR family member 7B OS=Mus musculus GN=Dhrs7b PE=1 SV=1	1.08081	0.112114	0.017144	1.76589	29.6401	29.5839	29.5793	29.604	29.6395	29.7218	29.706	29.7026	29.6304	29.8466	12	13	13	12	12	14	13	13	12	13
Q8K2V6;REV__A0A0N4SW67;A0A087WS00	Q8K2V6	Importin-11	Ipo11	0	sp|Q8K2V6|IPO11_MOUSE Importin-11 OS=Mus musculus GN=Ipo11 PE=1 SV=1	0.934967	-0.097012	0.0171455	1.76585	30.5118	30.3934	30.4133	30.3713	30.4759	30.37	30.3288	30.3872	30.285	30.3094	19	20	21	21	19	20	21	21	20	22
E9QKG6;A0A0G2JDZ9;E9Q804;Q99NH0;A0A1W2P6X1;E9Q1M6;E9PUR0;F7C545;F6SI14;F6RRY0	E9QKG6;A0A0G2JDZ9;E9Q804;Q99NH0;A0A1W2P6X1	Ankyrin repeat domain-containing protein 17	Ankrd17	0	tr|E9QKG6|E9QKG6_MOUSE Ankyrin repeat domain-containing protein 17 OS=Mus musculus GN=Ankrd17 PE=1 SV=1;tr|A0A0G2JDZ9|A0A0G2JDZ9_MOUSE Ankyrin repeat domain-containing protein 17 OS=Mus musculus GN=Ankrd17 PE=1 SV=1;tr|E9Q804|E9Q804_MOUSE Ankyrin repeat do	0.944954	-0.081684	0.0173382	1.761	30.1994	30.1327	30.2343	30.1148	30.2106	30.0704	30.1095	30.0576	30.1084	30.1376	28	35	35	34	35	33	36	31	33	30
Q9D0F3;D3Z5B9	Q9D0F3	Protein ERGIC-53	Lman1	0	sp|Q9D0F3|LMAN1_MOUSE Protein ERGIC-53 OS=Mus musculus GN=Lman1 PE=1 SV=1	1.10296	0.141384	0.0173483	1.76074	30.994	30.8598	30.9024	31.0752	30.953	31.0805	31.1961	31.0665	31.0247	31.1234	14	15	15	16	15	14	15	14	15	16
Q80TN5;A0A1W2P7M2	Q80TN5	Palmitoyltransferase ZDHHC17	Zdhhc17	0	sp|Q80TN5|ZDH17_MOUSE Palmitoyltransferase ZDHHC17 OS=Mus musculus GN=Zdhhc17 PE=1 SV=2	1.22993	0.298579	0.0173877	1.75976	25.3416	25.414	25.1373	25.2538	NaN	25.5347	25.7827	25.6246	25.3481	25.6361	3	3	2	3	3	3	4	3	3	3
Q8C788;Q91ZR2	Q8C788;Q91ZR2	Sorting nexin;Sorting nexin-18	Snx18	0	tr|Q8C788|Q8C788_MOUSE Sorting nexin OS=Mus musculus GN=Snx18 PE=1 SV=1;sp|Q91ZR2|SNX18_MOUSE Sorting nexin-18 OS=Mus musculus GN=Snx18 PE=1 SV=1	1.1432	0.193072	0.0175317	1.75618	28.2001	28.1834	28.444	28.343	28.2215	28.5301	28.591	28.3992	28.47	28.3671	8	8	9	8	9	8	9	8	8	9
A2AQJ7;A2AQJ5;A2AQJ6;Q8BXN9	A2AQJ7;A2AQJ5;A2AQJ6;Q8BXN9	Transmembrane protein 87A	Tmem87a	0	tr|A2AQJ7|A2AQJ7_MOUSE Transmembrane protein 87A OS=Mus musculus GN=Tmem87a PE=1 SV=1;tr|A2AQJ5|A2AQJ5_MOUSE Transmembrane protein 87A OS=Mus musculus GN=Tmem87a PE=1 SV=1;tr|A2AQJ6|A2AQJ6_MOUSE Transmembrane protein 87A OS=Mus musculus GN=Tmem87a PE=1 SV=	1.19727	0.259754	0.0176576	1.75307	27.2222	27.1346	27.1933	27.1222	27.2017	27.5955	27.4926	27.5753	27.3785	27.1308	6	6	6	6	6	6	7	7	5	6
O54734	O54734	Dolichyl-diphosphooligosaccharide--protein glycosyltransferase 48 kDa subunit	Ddost	0	sp|O54734|OST48_MOUSE Dolichyl-diphosphooligosaccharide--protein glycosyltransferase 48 kDa subunit OS=Mus musculus GN=Ddost PE=1 SV=2	1.07214	0.100494	0.0180627	1.74322	32.3379	32.3253	32.2353	32.2737	32.2917	32.4627	32.3306	32.3259	32.3999	32.4474	17	17	17	17	16	17	17	17	17	17
Q9R0P9	Q9R0P9	Ubiquitin carboxyl-terminal hydrolase isozyme L1	Uchl1	0	sp|Q9R0P9|UCHL1_MOUSE Ubiquitin carboxyl-terminal hydrolase isozyme L1 OS=Mus musculus GN=Uchl1 PE=1 SV=1	1.08626	0.11937	0.018092	1.74251	34.3482	34.1707	34.2315	34.308	34.288	34.4591	34.346	34.354	34.4433	34.3409	16	16	15	15	16	16	16	15	15	15
Q3TFD2;D6RFA8;D6RE48	Q3TFD2	Lysophosphatidylcholine acyltransferase 1	Lpcat1	0	sp|Q3TFD2|PCAT1_MOUSE Lysophosphatidylcholine acyltransferase 1 OS=Mus musculus GN=Lpcat1 PE=1 SV=1	0.884867	-0.176468	0.0182095	1.7397	27.7394	27.6481	27.7954	27.6197	27.7462	27.5566	27.6248	27.5469	27.3418	27.5963	7	7	8	8	8	7	8	8	8	6
Q8K2B0;H3BK18	Q8K2B0	Synaptonemal complex protein SC65	Leprel4	0	sp|Q8K2B0|SC65_MOUSE Synaptonemal complex protein SC65 OS=Mus musculus GN=P3h4 PE=2 SV=1	0.908199	-0.13892	0.0184755	1.7334	27.8887	27.6808	27.7328	27.7032	27.7744	27.5138	27.6177	27.6913	27.6099	27.6525	8	8	6	7	8	8	6	8	7	7
Q8VEK3	Q8VEK3	Heterogeneous nuclear ribonucleoprotein U	Hnrnpu	0	sp|Q8VEK3|HNRPU_MOUSE Heterogeneous nuclear ribonucleoprotein U OS=Mus musculus GN=Hnrnpu PE=1 SV=1	0.9538	-0.068242	0.0187085	1.72796	35.2143	35.1772	35.0942	35.1547	35.1753	35.1337	35.0821	35.0671	35.1123	35.0793	46	44	45	45	45	45	46	45	46	46
A2A934;A2A930;A2A931;A2A933;A2A935;G3UYY9;G3UZ13;Q8CCA6;G3UWJ0;O35700;G3UYK2;G3UWT0;G3UZT5;P14404	A2A934;A2A930;A2A931;A2A933;A2A935	PR domain zinc finger protein 16	Prdm16	0	tr|A2A934|A2A934_MOUSE PR domain zinc finger protein 16 OS=Mus musculus GN=Prdm16 PE=1 SV=1;tr|A2A930|A2A930_MOUSE PR domain zinc finger protein 16 OS=Mus musculus GN=Prdm16 PE=1 SV=1;tr|A2A931|A2A931_MOUSE PR domain zinc finger protein 16 OS=Mus musculus	0.725332	-0.463286	0.0187652	1.72665	28.1243	28.0204	27.8693	28.0241	28.0581	27.4752	27.2628	28.1428	27.4858	27.4131	3	3	3	3	3	3	3	3	3	3
A2A6U3;Q80UG5;A2A6U5;REV__Q6NSQ7	A2A6U3;Q80UG5	Septin-9	2009-09-01	0	tr|A2A6U3|A2A6U3_MOUSE Septin-9 OS=Mus musculus GN=Sept9 PE=1 SV=1;sp|Q80UG5|SEPT9_MOUSE Septin-9 OS=Mus musculus GN=Sept9 PE=1 SV=1	0.934691	-0.097438	0.0188526	1.72463	32.0886	31.9661	31.9768	31.9316	32.0782	31.9187	31.9133	31.9367	31.9108	31.8746	31	30	31	30	31	30	31	30	29	31
Q9CXE7;E9PXY3;D3Z615;Q8C5H9;Q3V440;E9Q2J2	Q9CXE7;E9PXY3	Transmembrane emp24 domain-containing protein 5	Tmed5	0	sp|Q9CXE7|TMED5_MOUSE Transmembrane emp24 domain-containing protein 5 OS=Mus musculus GN=Tmed5 PE=1 SV=1;tr|E9PXY3|E9PXY3_MOUSE Transmembrane emp24 domain-containing protein 5 OS=Mus musculus GN=Tmed5 PE=1 SV=1	1.33497	0.416811	0.0189372	1.72268	25.9998	25.9442	25.8385	25.6069	NaN	26.2668	26.5035	26.1725	25.9384	26.4395	2	3	3	2	1	3	3	3	2	3
P46978;D3YZN5;F6YHG5	P46978	Dolichyl-diphosphooligosaccharide--protein glycosyltransferase subunit STT3A	Stt3a	0	sp|P46978|STT3A_MOUSE Dolichyl-diphosphooligosaccharide--protein glycosyltransferase subunit STT3A OS=Mus musculus GN=Stt3a PE=1 SV=1	1.06139	0.08595	0.0190929	1.71913	31.0782	31.1156	31.0361	31.0508	31.1166	31.2412	31.1261	31.1061	31.1568	31.1969	21	20	19	20	18	21	19	20	20	20
Q9CXW3;A0A0A6YY29	Q9CXW3	Calcyclin-binding protein	Cacybp	0	sp|Q9CXW3|CYBP_MOUSE Calcyclin-binding protein OS=Mus musculus GN=Cacybp PE=1 SV=1	0.922418	-0.116508	0.0191968	1.71677	33.6618	33.5956	33.6208	33.566	33.6305	33.5304	33.5579	33.5077	33.3564	33.5398	18	19	19	20	20	19	19	20	19	19
Q4ZGD9;B1AUS0	Q4ZGD9		Nxf3	0	tr|Q4ZGD9|Q4ZGD9_MOUSE Nuclear RNA export factor 3 OS=Mus musculus GN=Nxf3 PE=1 SV=1	1.20453	0.268476	0.0193106	1.7142	26.059	26.0078	26.0161	26.3638	25.9742	26.1775	26.4871	26.2883	26.4737	26.3366	5	5	4	6	5	4	5	4	5	6
Q8C3I8	Q8C3I8	Protein HGH1 homolog	Hgh1	0	sp|Q8C3I8|HGH1_MOUSE Protein HGH1 homolog OS=Mus musculus GN=Hgh1 PE=1 SV=1	0.93942	-0.090158	0.0194234	1.71168	29.0774	29.1273	29.0465	29.0869	29.0774	29.0603	29.0275	28.9976	28.9863	28.8931	11	11	12	11	12	12	11	12	12	14
Q9D2V5;B7ZD25	Q9D2V5	Protein AAR2 homolog	Aar2	0	sp|Q9D2V5|AAR2_MOUSE Protein AAR2 homolog OS=Mus musculus GN=Aar2 PE=1 SV=3	1.27379	0.349128	0.0195363	1.70916	25.0423	24.8244	25.345	24.9061	25.0364	25.5197	25.1385	25.31	25.5944	25.3374	5	4	4	2	2	5	4	2	4	3
P97310;A0A0N4SVY2	P97310	DNA replication licensing factor MCM2	Mcm2	0	sp|P97310|MCM2_MOUSE DNA replication licensing factor MCM2 OS=Mus musculus GN=Mcm2 PE=1 SV=3	0.947793	-0.077356	0.0195819	1.70814	32.1284	32.1503	32.0989	32.2372	32.1474	32.0745	32.0883	32.0732	32.1099	32.0295	44	48	44	47	48	40	47	44	46	45
Q9D0R2	Q9D0R2	Threonine--tRNA ligase, cytoplasmic	Tars	0	sp|Q9D0R2|SYTC_MOUSE Threonine--tRNA ligase, cytoplasmic OS=Mus musculus GN=Tars PE=1 SV=2	1.07974	0.110684	0.0198454	1.70234	32.6013	32.5022	32.5222	32.5241	32.6521	32.6731	32.6962	32.7165	32.5735	32.6961	40	43	45	42	45	44	45	44	45	44
Q9WV02;S4R1F6;A2AFI3;A2AFI4	Q9WV02;S4R1F6;A2AFI3	RNA-binding motif protein, X chromosome;RNA-binding motif protein, X chromosome, N-terminally processed	Rbmx	0	sp|Q9WV02|RBMX_MOUSE RNA-binding motif protein, X chromosome OS=Mus musculus GN=Rbmx PE=1 SV=1;tr|S4R1F6|S4R1F6_MOUSE RNA binding motif protein, X chromosome, isoform CRA_a OS=Mus musculus GN=Rbmx PE=1 SV=1;tr|A2AFI3|A2AFI3_MOUSE RNA binding motif protein,	0.808606	-0.306492	0.0199181	1.70075	25.3216	25.3444	25.32	25.5516	25.7399	25.0374	25.1823	25.0389	25.387	25.0994	3	3	3	3	3	2	3	2	3	3
Q01320	Q01320	DNA topoisomerase 2-alpha	Top2a	0	sp|Q01320|TOP2A_MOUSE DNA topoisomerase 2-alpha OS=Mus musculus GN=Top2a PE=1 SV=2	0.979761	-0.029498	0.0199488	1.70008	34.5739	34.6215	34.6027	34.6017	34.6296	34.5842	34.57	34.584	34.5693	34.5744	86	87	87	86	87	84	87	88	90	87
Q60838	Q60838	Segment polarity protein dishevelled homolog DVL-2	Dvl2	0	sp|Q60838|DVL2_MOUSE Segment polarity protein dishevelled homolog DVL-2 OS=Mus musculus GN=Dvl2 PE=1 SV=2	1.11471	0.156674	0.0200583	1.69771	27.3712	27.4292	27.3885	27.3713	27.1969	27.5675	27.5567	27.4417	27.5748	27.3997	6	6	7	6	6	5	7	7	6	7
E9QAU4;A2AQ25;D3Z781;Q8BHR1;B1AY49;B1AY50	E9QAU4;A2AQ25;D3Z781	Sickle tail protein	Etl4;Skt	0	tr|E9QAU4|E9QAU4_MOUSE Enhancer trap locus 4 OS=Mus musculus GN=Etl4 PE=1 SV=1;sp|A2AQ25|SKT_MOUSE Sickle tail protein OS=Mus musculus GN=Skt PE=1 SV=1;tr|D3Z781|D3Z781_MOUSE Enhancer trap locus 4 OS=Mus musculus GN=Etl4 PE=1 SV=2	1.14005	0.189102	0.0200672	1.69751	27.0295	27.0379	27.2691	27.1052	27.2738	27.3344	27.3519	27.2277	27.2952	27.4518	12	11	10	13	9	12	12	13	12	12
P48678;D3YUF7	P48678	Prelamin-A/C;Lamin-A/C	Lmna	0	sp|P48678|LMNA_MOUSE Prelamin-A/C OS=Mus musculus GN=Lmna PE=1 SV=2	1.05785	0.081138	0.0202734	1.69307	33.9889	33.9461	34.0282	33.8809	34.0008	34.026	34.0561	34.0348	34.0426	34.0912	53	53	54	54	56	55	52	53	53	53
E9PV41;E9PXV7;O08808;F6XC54;D3Z074	E9PV41;E9PXV7;O08808;F6XC54;D3Z074	Protein diaphanous homolog 1	Diap1;Diaph1	0	tr|E9PV41|E9PV41_MOUSE Protein diaphanous homolog 1 OS=Mus musculus GN=Diaph1 PE=1 SV=1;tr|E9PXV7|E9PXV7_MOUSE Protein diaphanous homolog 1 OS=Mus musculus GN=Diaph1 PE=1 SV=1;sp|O08808|DIAP1_MOUSE Protein diaphanous homolog 1 OS=Mus musculus GN=Diaph1 PE=	0.918777	-0.122214	0.0203078	1.69234	29.2233	29.2306	29.2077	29.3152	29.275	29.1812	29.1605	29.1522	29.1675	28.9794	24	23	22	24	22	22	25	23	23	25
P10852;A0A0U1RP98;A0A0U1RPK4;A0A0U1RPL8;A0A0U1RPG5;A0A0U1RP32;A0A0U1RPQ7	P10852;A0A0U1RP98	4F2 cell-surface antigen heavy chain	Slc3a2	0	sp|P10852|4F2_MOUSE 4F2 cell-surface antigen heavy chain OS=Mus musculus GN=Slc3a2 PE=1 SV=1;tr|A0A0U1RP98|A0A0U1RP98_MOUSE 4F2 cell-surface antigen heavy chain (Fragment) OS=Mus musculus GN=Slc3a2 PE=1 SV=1	1.08308	0.115138	0.0204128	1.6901	32.1393	32.1158	32.248	32.2992	32.1878	32.3343	32.3167	32.232	32.331	32.3517	20	20	22	22	20	21	21	21	22	20
P15331;G5E846	P15331;G5E846	Peripherin	Prph	0	sp|P15331|PERI_MOUSE Peripherin OS=Mus musculus GN=Prph PE=1 SV=2;tr|G5E846|G5E846_MOUSE Peripherin OS=Mus musculus GN=Prph PE=1 SV=1	1.08918	0.123242	0.0205369	1.68746	34.6102	34.6616	34.581	34.7242	34.5701	34.7368	34.6947	34.7356	34.7195	34.8767	51	51	52	52	51	50	51	53	52	53
Q9CQ62	Q9CQ62	2,4-dienoyl-CoA reductase, mitochondrial	Decr1	0	sp|Q9CQ62|DECR_MOUSE 2,4-dienoyl-CoA reductase, mitochondrial OS=Mus musculus GN=Decr1 PE=1 SV=1	1.10918	0.149496	0.0206631	1.6848	29.1292	29.2374	29.272	29.1752	29.0432	29.397	29.3542	29.3612	29.2175	29.2745	6	8	7	6	8	6	7	8	7	8
Q91WC0;F2Z420;F2Z438;D6RCY6	Q91WC0;F2Z420	Histone-lysine N-methyltransferase setd3	Setd3	0	sp|Q91WC0|SETD3_MOUSE Histone-lysine N-methyltransferase setd3 OS=Mus musculus GN=Setd3 PE=1 SV=1;tr|F2Z420|F2Z420_MOUSE Histone-lysine N-methyltransferase OS=Mus musculus GN=Setd3 PE=1 SV=1	0.913136	-0.131098	0.0206827	1.68439	28.3662	28.4563	28.3508	28.4218	28.4046	28.3593	28.2557	28.1779	28.1817	28.3696	14	15	14	14	14	14	14	13	15	11
Q9D8U8	Q9D8U8	Sorting nexin-5	Snx5	0	sp|Q9D8U8|SNX5_MOUSE Sorting nexin-5 OS=Mus musculus GN=Snx5 PE=1 SV=1	1.10494	0.143972	0.0206897	1.68425	29.6986	29.8041	29.6836	29.5984	29.7492	29.937	29.9279	29.804	29.7467	29.8379	11	11	13	12	11	12	12	12	11	12
P47753;Q5RKN9;A0A0G2JE27	P47753;Q5RKN9	F-actin-capping protein subunit alpha-1	Capza1	0	sp|P47753|CAZA1_MOUSE F-actin-capping protein subunit alpha-1 OS=Mus musculus GN=Capza1 PE=1 SV=4;tr|Q5RKN9|Q5RKN9_MOUSE Capping protein (Actin filament) muscle Z-line, alpha 1 OS=Mus musculus GN=Capza1 PE=1 SV=1	0.944044	-0.083074	0.0207254	1.6835	31.0394	30.9776	31.0477	31.0809	31.1066	30.9859	31.0329	30.9447	30.928	30.9452	12	12	12	11	11	12	12	12	12	12
Q921F2;A0A087WR97	Q921F2;A0A087WR97	TAR DNA-binding protein 43	Tardbp	0	sp|Q921F2|TADBP_MOUSE TAR DNA-binding protein 43 OS=Mus musculus GN=Tardbp PE=1 SV=1;tr|A0A087WR97|A0A087WR97_MOUSE TAR DNA-binding protein 43 (Fragment) OS=Mus musculus GN=Tardbp PE=1 SV=1	0.949036	-0.075466	0.0207637	1.68269	33.0609	33.0969	33.0753	33.1473	33.1322	32.977	33.0134	33.0114	33.1009	33.0325	18	18	18	17	19	17	19	18	17	17
Q80SZ7;D3Z7Q3	Q80SZ7;D3Z7Q3	Guanine nucleotide-binding protein G(I)/G(S)/G(O) subunit gamma-5;Guanine nucleotide-binding protein subunit gamma	Gng5	0	sp|Q80SZ7|GBG5_MOUSE Guanine nucleotide-binding protein G(I)/G(S)/G(O) subunit gamma-5 OS=Mus musculus GN=Gng5 PE=1 SV=2;tr|D3Z7Q3|D3Z7Q3_MOUSE Guanine nucleotide-binding protein subunit gamma OS=Mus musculus GN=Gng5 PE=1 SV=1	1.11264	0.153986	0.0207905	1.68214	28.5931	28.682	28.5316	28.609	28.644	28.6915	28.6874	28.808	28.7092	28.9335	2	2	1	2	2	2	2	2	2	2
Q91V01;A0A0N4SUM3	Q91V01;A0A0N4SUM3	Lysophospholipid acyltransferase 5	Lpcat3	0	sp|Q91V01|MBOA5_MOUSE Lysophospholipid acyltransferase 5 OS=Mus musculus GN=Lpcat3 PE=1 SV=1;tr|A0A0N4SUM3|A0A0N4SUM3_MOUSE Lysophospholipid acyltransferase 5 OS=Mus musculus GN=Lpcat3 PE=1 SV=1	1.2135	0.279178	0.020867	1.68054	26.4732	26.6246	26.8375	26.7489	26.5272	27.0564	27.0239	26.6792	26.996	26.8519	3	3	3	3	3	3	3	3	3	3
A2ADR8;Q8R3G1	A2ADR8;Q8R3G1	Nuclear inhibitor of protein phosphatase 1	Ppp1r8	0	tr|A2ADR8|A2ADR8_MOUSE Nuclear inhibitor of protein phosphatase 1 OS=Mus musculus GN=Ppp1r8 PE=1 SV=1;sp|Q8R3G1|PP1R8_MOUSE Nuclear inhibitor of protein phosphatase 1 OS=Mus musculus GN=Ppp1r8 PE=1 SV=1	0.89435	-0.161088	0.0210458	1.67684	29.6243	29.4841	29.4345	29.5153	29.5153	29.468	29.3956	29.323	29.1902	29.3914	12	13	12	13	13	12	12	12	12	12
Q9DCL9;D3Z6P1;D6RCU8	Q9DCL9	Multifunctional protein ADE2;Phosphoribosylaminoimidazole-succinocarboxamide synthase;Phosphoribosylaminoimidazole carboxylase	Paics	0	sp|Q9DCL9|PUR6_MOUSE Multifunctional protein ADE2 OS=Mus musculus GN=Paics PE=1 SV=4	0.926046	-0.110844	0.0212218	1.67322	32.8127	32.7123	32.7138	32.6327	32.7368	32.6933	32.6176	32.5863	32.534	32.6228	27	28	28	27	26	27	27	28	27	25
Q9CYA6;A0A0G2JDI6;A0A0G2JFE4;A0A0G2JGW3;A0A0G2JH09	Q9CYA6	Zinc finger CCHC domain-containing protein 8	Zcchc8	0	sp|Q9CYA6|ZCHC8_MOUSE Zinc finger CCHC domain-containing protein 8 OS=Mus musculus GN=Zcchc8 PE=1 SV=3	0.938684	-0.091288	0.0212515	1.67261	27.491	27.5857	27.5818	27.5973	27.5661	27.5461	27.5122	27.4597	27.3985	27.4489	10	8	8	10	10	9	9	9	9	8
Q9WUM4;E9PX03;E9PZJ0;E9PVJ1;B9EIZ7;Q920M5	Q9WUM4	Coronin-1C	Coro1c	0	sp|Q9WUM4|COR1C_MOUSE Coronin-1C OS=Mus musculus GN=Coro1c PE=1 SV=2	0.93023	-0.10434	0.0213252	1.67111	31.4024	31.4616	31.4734	31.5895	31.4849	31.391	31.4243	31.3062	31.4041	31.3643	19	19	19	20	19	20	20	21	20	19
E9Q361;A0A0R4J0V1;Q8K2A7;E9Q360	E9Q361;A0A0R4J0V1;Q8K2A7;E9Q360	Integrator complex subunit 10	Ints10	0	tr|E9Q361|E9Q361_MOUSE Integrator complex subunit 10 OS=Mus musculus GN=Ints10 PE=1 SV=1;tr|A0A0R4J0V1|A0A0R4J0V1_MOUSE Integrator complex subunit 10 OS=Mus musculus GN=Ints10 PE=1 SV=1;sp|Q8K2A7|INT10_MOUSE Integrator complex subunit 10 OS=Mus musculus GN	1.10652	0.146024	0.0214794	1.66798	27.4411	27.2012	27.3638	27.2508	27.3392	27.4635	27.4723	27.4107	27.411	27.5686	11	11	10	13	10	10	9	11	12	11
P21956	P21956	Lactadherin	Mfge8	0	sp|P21956|MFGM_MOUSE Lactadherin OS=Mus musculus GN=Mfge8 PE=1 SV=3	1.1308	0.177344	0.0215701	1.66615	26.4211	26.3717	26.4706	26.4572	26.3959	26.7082	26.4251	26.4957	26.7219	26.6523	3	4	3	5	4	3	5	3	4	4
B9EKJ3;A0A1W2P878	B9EKJ3		Mon2	0	tr|B9EKJ3|B9EKJ3_MOUSE Mon2 protein OS=Mus musculus GN=Mon2 PE=1 SV=1	1.09499	0.130914	0.0215789	1.66597	28.4061	28.3542	28.3407	28.5188	28.306	28.5004	28.5299	28.419	28.5611	28.57	18	17	19	17	20	17	16	18	17	16
P97471	P97471	Mothers against decapentaplegic homolog 4	Smad4	0	sp|P97471|SMAD4_MOUSE Mothers against decapentaplegic homolog 4 OS=Mus musculus GN=Smad4 PE=1 SV=2	0.842423	-0.247384	0.0216289	1.66497	28.2949	28.0116	28.2128	28.094	28.1744	27.8418	28.116	27.8126	27.7381	28.0423	7	8	9	7	9	7	9	9	9	7
Q6A068;A0A1W2P7Z8;A0A1W2P7H4;A0A1W2P855;A0A1W2P6Q8;A0A1W2P7S8	Q6A068;A0A1W2P7Z8;A0A1W2P7H4;A0A1W2P855;A0A1W2P6Q8;A0A1W2P7S8	Cell division cycle 5-like protein	Cdc5l	0	sp|Q6A068|CDC5L_MOUSE Cell division cycle 5-like protein OS=Mus musculus GN=Cdc5l PE=1 SV=2;tr|A0A1W2P7Z8|A0A1W2P7Z8_MOUSE Uncharacterized protein OS=Mus musculus PE=4 SV=1;tr|A0A1W2P7H4|A0A1W2P7H4_MOUSE Uncharacterized protein OS=Mus musculus PE=4 SV=1;tr	0.93047	-0.103968	0.0216306	1.66493	31.1638	31.2391	31.0629	31.1816	31.1232	31.0464	31.1086	31.0392	30.979	31.0776	32	30	28	28	30	28	31	29	29	29
Q9DBS1	Q9DBS1	Transmembrane protein 43	Tmem43	0	sp|Q9DBS1|TMM43_MOUSE Transmembrane protein 43 OS=Mus musculus GN=Tmem43 PE=1 SV=1	1.09491	0.13081	0.0217297	1.66295	29.2008	29.2125	29.1998	29.273	29.378	29.3349	29.2923	29.4471	29.3948	29.4489	10	9	10	11	10	9	9	9	10	10
Q99LB0;F7B2G8;A2A4Y7	Q99LB0;F7B2G8;A2A4Y7	Deoxynucleotidyltransferase terminal-interacting protein 1	Dnttip1	0	sp|Q99LB0|TDIF1_MOUSE Deoxynucleotidyltransferase terminal-interacting protein 1 OS=Mus musculus GN=Dnttip1 PE=1 SV=1;tr|F7B2G8|F7B2G8_MOUSE Deoxynucleotidyltransferase terminal-interacting protein 1 (Fragment) OS=Mus musculus GN=Dnttip1 PE=1 SV=1;tr|A2A4Y	1.2257	0.29361	0.0217683	1.66218	25.347	25.4783	25.2268	25.7932	25.2728	25.7289	25.7572	25.6869	25.7501	25.6631	5	4	5	4	6	3	4	5	6	6
Q99J77	Q99J77		Nans	0	sp|Q99J77|SIAS_MOUSE Sialic acid synthase OS=Mus musculus GN=Nans PE=1 SV=1	1.13906	0.187846	0.0217729	1.66208	30.9541	30.9242	31.0775	30.8732	31.1279	31.0637	31.1411	31.2793	31.1187	31.2934	14	14	14	13	13	13	14	13	14	13
Q923D2;E9PZC3;E9PZC4;A0A0U1RPU7	Q923D2;E9PZC3;E9PZC4	Flavin reductase (NADPH)	Blvrb	0	sp|Q923D2|BLVRB_MOUSE Flavin reductase (NADPH) OS=Mus musculus GN=Blvrb PE=1 SV=3;tr|E9PZC3|E9PZC3_MOUSE Flavin reductase (NADPH) OS=Mus musculus GN=Blvrb PE=1 SV=1;tr|E9PZC4|E9PZC4_MOUSE Flavin reductase (NADPH) OS=Mus musculus GN=Blvrb PE=1 SV=1	1.09531	0.131344	0.0219213	1.65913	30.7112	30.5983	30.7265	30.6456	30.6645	30.792	30.8049	30.7966	30.6781	30.9314	10	10	11	11	10	11	12	11	11	12
E9Q3G8	E9Q3G8		Nup153	0	tr|E9Q3G8|E9Q3G8_MOUSE Nucleoporin 153 OS=Mus musculus GN=Nup153 PE=1 SV=1	0.952785	-0.069778	0.0221973	1.6537	30.1289	30.1529	30.2189	30.1573	30.1925	30.0897	30.0375	30.149	30.0989	30.1266	25	26	25	23	26	26	26	28	25	28
Q00612;G3UWD6;P97324	Q00612	Glucose-6-phosphate 1-dehydrogenase X	G6pdx	0	sp|Q00612|G6PD1_MOUSE Glucose-6-phosphate 1-dehydrogenase X OS=Mus musculus GN=G6pdx PE=1 SV=3	1.07669	0.106606	0.0224538	1.64871	33.4763	33.5127	33.4818	33.4838	33.5748	33.6335	33.6559	33.5441	33.5283	33.7005	39	41	39	41	41	42	40	39	41	42
Q8BK64;A0A1Y7VM19	Q8BK64	Activator of 90 kDa heat shock protein ATPase homolog 1	Ahsa1	0	sp|Q8BK64|AHSA1_MOUSE Activator of 90 kDa heat shock protein ATPase homolog 1 OS=Mus musculus GN=Ahsa1 PE=1 SV=2	0.938614	-0.091396	0.0225493	1.64687	32.948	32.876	32.813	32.8882	32.9487	32.8288	32.8687	32.7587	32.7694	32.7914	23	25	25	25	25	25	24	24	24	25
Q9CWS0;D3YU15	Q9CWS0;D3YU15	N(G),N(G)-dimethylarginine dimethylaminohydrolase 1	Ddah1	0	sp|Q9CWS0|DDAH1_MOUSE N(G),N(G)-dimethylarginine dimethylaminohydrolase 1 OS=Mus musculus GN=Ddah1 PE=1 SV=3;tr|D3YU15|D3YU15_MOUSE Dimethylarginine dimethylaminohydrolase 1, isoform CRA_a OS=Mus musculus GN=Ddah1 PE=1 SV=1	1.08426	0.116714	0.0227652	1.64273	27.6039	27.6058	27.6145	27.6204	27.6415	27.8942	27.6935	27.7091	27.7097	27.6632	10	8	9	8	9	10	9	8	9	7
O55091	O55091	Protein IMPACT	Impact	0	sp|O55091|IMPCT_MOUSE Protein IMPACT OS=Mus musculus GN=Impact PE=1 SV=2	1.09531	0.131338	0.0228987	1.64019	29.7237	29.6555	29.7383	29.6524	29.6567	29.9217	29.7812	29.6755	29.8219	29.8831	11	11	11	11	11	11	11	10	11	10
Q91VC3;A0A0N4SVP8;A2AFK7;E9PV04;A0A0N4SVM5;D6RJ60;D6RJ11	Q91VC3;A0A0N4SVP8;A2AFK7;E9PV04	Eukaryotic initiation factor 4A-III;Eukaryotic initiation factor 4A-III, N-terminally processed	Eif4a3;Gm8994	0	sp|Q91VC3|IF4A3_MOUSE Eukaryotic initiation factor 4A-III OS=Mus musculus GN=Eif4a3 PE=1 SV=3;tr|A0A0N4SVP8|A0A0N4SVP8_MOUSE Predicted pseudogene 5580 OS=Mus musculus GN=Gm5580 PE=3 SV=1;tr|A2AFK7|A2AFK7_MOUSE Eukaryotic initiation factor 4A-III (Fragment)	0.935426	-0.096304	0.0229662	1.63891	32.5739	32.5733	32.618	32.5759	32.5727	32.5305	32.5139	32.477	32.3624	32.5483	27	29	28	28	29	27	26	26	25	26
Q8CFT3;Q9Z0W1	Q8CFT3;Q9Z0W1	Tumor necrosis factor receptor superfamily member 16	Ngfr	0	tr|Q8CFT3|Q8CFT3_MOUSE Nerve growth factor receptor (TNFR superfamily, member 16) OS=Mus musculus GN=Ngfr PE=1 SV=1;sp|Q9Z0W1|TNR16_MOUSE Tumor necrosis factor receptor superfamily member 16 OS=Mus musculus GN=Ngfr PE=1 SV=1	1.13557	0.183412	0.0229811	1.63863	28.5553	28.7529	28.7422	28.7201	28.7104	28.8703	28.8739	29.0534	28.8913	28.7092	8	8	7	6	7	8	8	7	7	6
H3BL37;O08784;H3BIX0;F6R3V4;H3BK88	H3BL37;O08784;H3BIX0;F6R3V4	Treacle protein	Tcof1	0	tr|H3BL37|H3BL37_MOUSE Treacle protein OS=Mus musculus GN=Tcof1 PE=1 SV=1;sp|O08784|TCOF_MOUSE Treacle protein OS=Mus musculus GN=Tcof1 PE=1 SV=1;tr|H3BIX0|H3BIX0_MOUSE Treacle protein (Fragment) OS=Mus musculus GN=Tcof1 PE=1 SV=1;tr|F6R3V4|F6R3V4_MOUSE Tr	1.06949	0.09692	0.0232488	1.6336	31.065	30.9836	30.9532	30.9411	30.9418	31.0678	31.0483	31.067	31.1693	31.0168	27	26	26	24	26	25	24	25	23	26
P50544;B1AR28	P50544;B1AR28	Very long-chain specific acyl-CoA dehydrogenase, mitochondrial	Acadvl	0	sp|P50544|ACADV_MOUSE Very long-chain specific acyl-CoA dehydrogenase, mitochondrial OS=Mus musculus GN=Acadvl PE=1 SV=3;tr|B1AR28|B1AR28_MOUSE Very long-chain-specific acyl-CoA dehydrogenase, mitochondrial OS=Mus musculus GN=Acadvl PE=1 SV=1	1.07052	0.09831	0.0233653	1.63143	31.4225	31.3454	31.354	31.3368	31.2805	31.3698	31.4773	31.4612	31.4021	31.5202	29	29	30	28	30	30	30	30	28	29
Q05186	Q05186	Reticulocalbin-1	Rcn1	0	sp|Q05186|RCN1_MOUSE Reticulocalbin-1 OS=Mus musculus GN=Rcn1 PE=1 SV=1	1.07153	0.099674	0.0233918	1.63094	28.5757	28.6349	28.6316	28.6487	28.7093	28.759	28.7604	28.8264	28.6776	28.6752	9	6	9	9	8	7	9	7	8	9
Q64337;F6VD69	Q64337	Sequestosome-1	Sqstm1	0	sp|Q64337|SQSTM_MOUSE Sequestosome-1 OS=Mus musculus GN=Sqstm1 PE=1 SV=1	1.07351	0.10233	0.0235019	1.6289	31.1669	31.0637	31.2181	31.1556	31.0794	31.3073	31.2419	31.1653	31.2294	31.2517	19	18	18	19	18	19	19	18	19	19
Q505D1	Q505D1	Serine/threonine-protein phosphatase 6 regulatory ankyrin repeat subunit A	Ankrd28	0	sp|Q505D1|ANR28_MOUSE Serine/threonine-protein phosphatase 6 regulatory ankyrin repeat subunit A OS=Mus musculus GN=Ankrd28 PE=1 SV=1	1.10939	0.149768	0.0236422	1.62631	28.7735	28.5756	28.7034	28.8151	28.6277	28.8121	28.9344	28.7935	28.9095	28.7946	20	21	19	18	20	22	18	19	19	18
A0A140T8J4;Q9R257	A0A140T8J4;Q9R257	Heme-binding protein 1	Hebp1	0	tr|A0A140T8J4|A0A140T8J4_MOUSE Heme-binding protein 1 OS=Mus musculus GN=Hebp1 PE=1 SV=1;sp|Q9R257|HEBP1_MOUSE Heme-binding protein 1 OS=Mus musculus GN=Hebp1 PE=1 SV=2	1.23482	0.3043	0.0236529	1.62611	25.6451	25.5299	25.3731	25.6393	25.4786	26.183	25.8757	25.7163	25.6169	25.7957	3	3	3	3	3	3	3	3	3	3
A0A1D5RL92;Q8CGZ0;G5E8I8	A0A1D5RL92;Q8CGZ0;G5E8I8	Calcium homeostasis endoplasmic reticulum protein	Cherp	0	tr|A0A1D5RL92|A0A1D5RL92_MOUSE Calcium homeostasis endoplasmic reticulum protein OS=Mus musculus GN=Cherp PE=1 SV=1;sp|Q8CGZ0|CHERP_MOUSE Calcium homeostasis endoplasmic reticulum protein OS=Mus musculus GN=Cherp PE=1 SV=1;tr|G5E8I8|G5E8I8_MOUSE Calcium ho	0.915835	-0.12684	0.0239413	1.62085	28.8481	28.8768	28.8131	28.7528	28.8273	28.7573	28.6246	28.5941	28.6942	28.8136	10	13	12	13	11	12	11	10	11	10
Q61474;F8WJA5	Q61474;F8WJA5	RNA-binding protein Musashi homolog 1	Msi1	0	sp|Q61474|MSI1H_MOUSE RNA-binding protein Musashi homolog 1 OS=Mus musculus GN=Msi1 PE=1 SV=1;tr|F8WJA5|F8WJA5_MOUSE RNA-binding protein Musashi homolog 1 (Fragment) OS=Mus musculus GN=Msi1 PE=1 SV=1	0.885952	-0.1747	0.0239544	1.62062	29.3781	29.2613	29.3754	29.1645	29.3802	29.0608	28.9991	29.2079	29.2357	29.1825	11	13	12	12	12	11	11	12	11	12
Q9CQ49;D3Z3D2	Q9CQ49;D3Z3D2	Nuclear cap-binding protein subunit 2	Ncbp2	0	sp|Q9CQ49|NCBP2_MOUSE Nuclear cap-binding protein subunit 2 OS=Mus musculus GN=Ncbp2 PE=1 SV=1;tr|D3Z3D2|D3Z3D2_MOUSE Nuclear cap-binding protein subunit 2 OS=Mus musculus GN=Ncbp2 PE=1 SV=1	0.88902	-0.169712	0.0242576	1.61515	27.3709	27.3198	27.3433	27.2703	27.3795	27.2757	27.1857	27.2951	26.9841	27.0945	4	3	4	6	4	4	4	4	4	5
G3UYG6;Q6Y7W8;G3UWR2;G3UYR9;E9Q2M5;G3UZX7;G3UXF2;G3UZW5	G3UYG6;Q6Y7W8;G3UWR2;G3UYR9;E9Q2M5;G3UZX7	PERQ amino acid-rich with GYF domain-containing protein 2	Gigyf2	0	tr|G3UYG6|G3UYG6_MOUSE GRB10-interacting GYF protein 2 OS=Mus musculus GN=Gigyf2 PE=1 SV=1;sp|Q6Y7W8|GGYF2_MOUSE GRB10-interacting GYF protein 2 OS=Mus musculus GN=Gigyf2 PE=1 SV=2;tr|G3UWR2|G3UWR2_MOUSE GRB10-interacting GYF protein 2 OS=Mus musculus GN=G	0.955192	-0.066138	0.0246159	1.60878	29.5391	29.5265	29.4568	29.4935	29.435	29.4398	29.4434	29.3713	29.4289	29.4368	20	21	22	17	21	22	22	20	21	20
A2AE27;Q9DBT5	A2AE27;Q9DBT5	AMP deaminase 2	Ampd2	0	tr|A2AE27|A2AE27_MOUSE AMP deaminase 2 OS=Mus musculus GN=Ampd2 PE=1 SV=1;sp|Q9DBT5|AMPD2_MOUSE AMP deaminase 2 OS=Mus musculus GN=Ampd2 PE=1 SV=1	0.910725	-0.134912	0.0247087	1.60715	28.6073	28.526	28.5436	28.4113	28.6535	28.4754	28.4256	28.342	28.3627	28.4615	14	13	15	15	15	12	14	13	14	14
Q8BMK4	Q8BMK4	Cytoskeleton-associated protein 4	Ckap4	0	sp|Q8BMK4|CKAP4_MOUSE Cytoskeleton-associated protein 4 OS=Mus musculus GN=Ckap4 PE=1 SV=2	1.06708	0.093666	0.0247564	1.60631	31.285	31.3776	31.3994	31.288	31.4133	31.4757	31.4862	31.4193	31.3819	31.4687	24	24	22	21	25	22	24	24	24	25
Q8VD65;A0A087WP62;A0A087WQR4;A0A0R4J2C7	Q8VD65	Phosphoinositide 3-kinase regulatory subunit 4	Pik3r4	0	sp|Q8VD65|PI3R4_MOUSE Phosphoinositide 3-kinase regulatory subunit 4 OS=Mus musculus GN=Pik3r4 PE=1 SV=3	1.16817	0.224256	0.0247727	1.60603	29.3549	29.3576	29.5469	29.5097	29.2023	29.4396	29.7273	29.6979	29.5605	29.6675	10	8	8	7	7	9	9	7	9	8
Q9DBG6;A2ACG7	Q9DBG6;A2ACG7	Dolichyl-diphosphooligosaccharide--protein glycosyltransferase subunit 2	Rpn2	0	sp|Q9DBG6|RPN2_MOUSE Dolichyl-diphosphooligosaccharide--protein glycosyltransferase subunit 2 OS=Mus musculus GN=Rpn2 PE=1 SV=1;tr|A2ACG7|A2ACG7_MOUSE Dolichyl-diphosphooligosaccharide--protein glycosyltransferase subunit 2 OS=Mus musculus GN=Rpn2 PE=1 SV=	1.07455	0.103732	0.025068	1.60088	32.4526	32.5632	32.5128	32.5004	32.4887	32.685	32.5165	32.5664	32.5863	32.6822	21	21	19	21	21	21	21	20	21	21
Q9QZM0	Q9QZM0	Ubiquilin-2	Ubqln2	0	sp|Q9QZM0|UBQL2_MOUSE Ubiquilin-2 OS=Mus musculus GN=Ubqln2 PE=1 SV=2	1.15284	0.205192	0.0252852	1.59713	27.3346	27.015	27.0773	27.2316	27.2333	27.3188	27.4396	27.5386	27.2743	27.3464	4	4	4	4	4	4	4	4	4	4
Q5SWU9;V9GWS0;V9GXY1;E9Q4Z2;A0A0R4J1S9;V9GWR9;V9GWS1;D3Z0B3	Q5SWU9	Acetyl-CoA carboxylase 1;Biotin carboxylase	Acaca	0	sp|Q5SWU9|ACACA_MOUSE Acetyl-CoA carboxylase 1 OS=Mus musculus GN=Acaca PE=1 SV=1	1.04555	0.064266	0.0253062	1.59677	32.0223	31.9576	32.0405	31.9669	32.0315	32.0862	32.1191	32.0594	32.0284	32.0471	74	80	80	79	74	80	80	76	74	78
Q8BT07	Q8BT07	Centrosomal protein of 55 kDa	Cep55	0	sp|Q8BT07|CEP55_MOUSE Centrosomal protein of 55 kDa OS=Mus musculus GN=Cep55 PE=1 SV=2	0.917556	-0.124132	0.0253075	1.59675	28.6165	28.5831	28.663	28.6369	28.6684	28.6055	28.5456	28.364	28.47	28.5621	11	12	13	13	12	11	13	13	12	12
Q9D8Z1	Q9D8Z1	Activating signal cointegrator 1 complex subunit 1	Ascc1	0	sp|Q9D8Z1|ASCC1_MOUSE Activating signal cointegrator 1 complex subunit 1 OS=Mus musculus GN=Ascc1 PE=1 SV=1	1.23078	0.299574	0.0255762	1.59216	26.195	26.401	25.7952	26.198	26.1502	26.3944	26.4715	26.6196	26.3359	26.416	5	4	5	4	3	2	5	4	4	3
Q8CBQ5	Q8CBQ5	Phosphatidylinositol 4-kinase type 2-beta	Pi4k2b	0	sp|Q8CBQ5|P4K2B_MOUSE Phosphatidylinositol 4-kinase type 2-beta OS=Mus musculus GN=Pi4k2b PE=1 SV=1	1.16851	0.224672	0.0259626	1.58565	24.9508	25.2241	25.0991	24.773	24.9484	25.2367	25.2766	25.1083	25.221	25.2764	4	4	4	2	4	4	4	4	2	3
Q99LD8;O08972;G3UZR0	Q99LD8;O08972	N(G),N(G)-dimethylarginine dimethylaminohydrolase 2	Ddah2	0	sp|Q99LD8|DDAH2_MOUSE N(G),N(G)-dimethylarginine dimethylaminohydrolase 2 OS=Mus musculus GN=Ddah2 PE=1 SV=1;tr|O08972|O08972_MOUSE Dimethylarginine dimethylaminohydrolase 2, isoform CRA_a OS=Mus musculus GN=Ddah2 PE=1 SV=1	0.915355	-0.127596	0.0262874	1.58025	28.4627	28.2739	28.3234	28.2905	28.3935	28.2951	28.1845	28.2864	28.1305	28.2095	5	6	5	6	5	6	5	5	6	6
Q9JJT0	Q9JJT0	RNA 3-terminal phosphate cyclase-like protein	Rcl1	0	sp|Q9JJT0|RCL1_MOUSE RNA 3-terminal phosphate cyclase-like protein OS=Mus musculus GN=Rcl1 PE=2 SV=1	1.10971	0.15018	0.0263449	1.5793	28.9838	28.9997	28.9035	29.0304	28.9725	29.1549	29.0169	29.0633	29.0938	29.3119	9	9	10	9	9	10	10	9	8	8
P07742;A0A1B0GSB1	P07742	Ribonucleoside-diphosphate reductase large subunit	Rrm1	0	sp|P07742|RIR1_MOUSE Ribonucleoside-diphosphate reductase large subunit OS=Mus musculus GN=Rrm1 PE=1 SV=2	0.895883	-0.158618	0.0264423	1.5777	33.0112	33.0251	33.0407	32.9453	32.9007	32.9153	32.974	32.712	32.8074	32.7214	42	41	43	42	42	43	42	41	42	45
A0A0R4J0L5;Q8BRB0;Q8R3I3;A0A0A6YWW6	A0A0R4J0L5;Q8BRB0;Q8R3I3	Conserved oligomeric Golgi complex subunit 6	Cog6	0	tr|A0A0R4J0L5|A0A0R4J0L5_MOUSE Conserved oligomeric Golgi complex subunit 6 OS=Mus musculus GN=Cog6 PE=1 SV=1;tr|Q8BRB0|Q8BRB0_MOUSE Conserved oligomeric Golgi complex subunit 6 OS=Mus musculus GN=Cog6 PE=1 SV=1;sp|Q8R3I3|COG6_MOUSE Conserved oligomeric Go	1.26368	0.33763	0.0264476	1.57761	26.7075	26.4797	26.7016	26.5916	26.1978	26.5787	26.9814	26.8368	27.0445	26.925	8	7	7	7	6	7	7	8	7	7
Q9CZD3	Q9CZD3	Glycine--tRNA ligase	Gars	0	sp|Q9CZD3|GARS_MOUSE Glycine--tRNA ligase OS=Mus musculus GN=Gars PE=1 SV=1	1.03887	0.055016	0.0264788	1.5771	33.706	33.6481	33.6614	33.6883	33.7115	33.7833	33.762	33.694	33.7374	33.7137	40	39	38	39	39	40	39	38	39	38
Q8JZN5;A0A0G2JDY4;A0A0G2JF25	Q8JZN5	Acyl-CoA dehydrogenase family member 9, mitochondrial	Acad9	0	sp|Q8JZN5|ACAD9_MOUSE Acyl-CoA dehydrogenase family member 9, mitochondrial OS=Mus musculus GN=Acad9 PE=1 SV=2	1.06522	0.091148	0.0270175	1.56835	29.2641	29.2066	29.3492	29.277	29.364	29.3538	29.3475	29.3961	29.3755	29.4437	17	17	15	16	16	16	15	18	16	16
Q99L13	Q99L13	3-hydroxyisobutyrate dehydrogenase, mitochondrial	Hibadh	0	sp|Q99L13|3HIDH_MOUSE 3-hydroxyisobutyrate dehydrogenase, mitochondrial OS=Mus musculus GN=Hibadh PE=1 SV=1	0.908866	-0.13786	0.0271146	1.5668	29.0285	28.922	29.0287	29.0532	28.995	28.7855	28.9275	29.0109	28.7647	28.8497	9	11	10	10	10	10	11	11	11	10
Q8R4R6;A2ATJ2	Q8R4R6;A2ATJ2	Nucleoporin NUP53	Nup35	0	sp|Q8R4R6|NUP53_MOUSE Nucleoporin NUP53 OS=Mus musculus GN=Nup35 PE=1 SV=2;tr|A2ATJ2|A2ATJ2_MOUSE Nucleoporin NUP53 (Fragment) OS=Mus musculus GN=Nup35 PE=1 SV=1	1.0686	0.095722	0.0276603	1.55814	29.1997	29.1498	29.1121	29.0217	29.1099	29.137	29.2216	29.2521	29.2438	29.2173	13	12	13	13	12	12	11	12	13	12
Q8K2C7	Q8K2C7	Protein OS-9	Os9	0	sp|Q8K2C7|OS9_MOUSE Protein OS-9 OS=Mus musculus GN=Os9 PE=1 SV=2	1.21326	0.278888	0.0278719	1.55483	27.4191	27.2813	27.1696	27.3189	27.3192	27.7597	27.2619	27.7904	27.59	27.5004	7	7	8	8	8	9	6	6	7	8
Q9R0E1;F6W3Q8	Q9R0E1	Procollagen-lysine,2-oxoglutarate 5-dioxygenase 3	Plod3	0	sp|Q9R0E1|PLOD3_MOUSE Procollagen-lysine,2-oxoglutarate 5-dioxygenase 3 OS=Mus musculus GN=Plod3 PE=1 SV=1	0.93905	-0.090726	0.0279468	1.55367	30.2923	30.2824	30.3607	30.2732	30.3362	30.1492	30.2136	30.2784	30.1588	30.2911	23	23	25	25	23	25	22	24	24	24
Q8C2Q7;O35737;D3Z6Y3	Q8C2Q7;O35737	Heterogeneous nuclear ribonucleoprotein H;Heterogeneous nuclear ribonucleoprotein H, N-terminally processed	Hnrnph1	0	tr|Q8C2Q7|Q8C2Q7_MOUSE Heterogeneous nuclear ribonucleoprotein H OS=Mus musculus GN=Hnrnph1 PE=1 SV=1;sp|O35737|HNRH1_MOUSE Heterogeneous nuclear ribonucleoprotein H OS=Mus musculus GN=Hnrnph1 PE=1 SV=3	0.950712	-0.07292	0.0280941	1.55139	33.7668	33.7178	33.6846	33.6723	33.6362	33.6376	33.647	33.5634	33.6157	33.6495	26	23	26	25	25	27	24	24	25	25
Q9WV91	Q9WV91	Prostaglandin F2 receptor negative regulator	Ptgfrn	0	sp|Q9WV91|FPRP_MOUSE Prostaglandin F2 receptor negative regulator OS=Mus musculus GN=Ptgfrn PE=1 SV=2	0.823349	-0.280425	0.0281771	1.5501	25.6731	25.8841	25.6979	25.4424	25.6548	25.4572	NaN	NaN	25.3294	25.3835	4	3	3	4	4	3	2	2	3	3
P97494	P97494	Glutamate--cysteine ligase catalytic subunit	Gclc	0	sp|P97494|GSH1_MOUSE Glutamate--cysteine ligase catalytic subunit OS=Mus musculus GN=Gclc PE=1 SV=4	1.06198	0.086758	0.0282975	1.54825	29.3898	29.4738	29.4858	29.5154	29.5249	29.5672	29.6184	29.5363	29.4982	29.6035	19	20	19	20	20	20	21	22	20	19
P47962;D3YYV8	P47962;D3YYV8	60S ribosomal protein L5	Rpl5	0	sp|P47962|RL5_MOUSE 60S ribosomal protein L5 OS=Mus musculus GN=Rpl5 PE=1 SV=3;tr|D3YYV8|D3YYV8_MOUSE 60S ribosomal protein L5 (Fragment) OS=Mus musculus GN=Rpl5 PE=1 SV=1	0.945469	-0.080898	0.0283437	1.54754	33.5481	33.3927	33.4551	33.4586	33.4851	33.3338	33.4278	33.4124	33.3962	33.3649	23	22	21	23	23	21	20	21	21	23
Q8VE47;F6VRI6;A0A1L1SSH6;D6RH76	Q8VE47	Ubiquitin-like modifier-activating enzyme 5	Uba5	0	sp|Q8VE47|UBA5_MOUSE Ubiquitin-like modifier-activating enzyme 5 OS=Mus musculus GN=Uba5 PE=1 SV=2	1.10962	0.150066	0.0287363	1.54157	28.3227	28.234	28.4217	28.4393	28.3705	28.537	28.3525	28.597	28.5616	28.4904	7	8	7	7	7	7	8	6	7	6
Q8BH79;A0A1L1SS60;A0A1L1SR14;A0A1L1SV36	Q8BH79;A0A1L1SS60;A0A1L1SR14	Anoctamin-10	Ano10	0	sp|Q8BH79|ANO10_MOUSE Anoctamin-10 OS=Mus musculus GN=Ano10 PE=1 SV=1;tr|A0A1L1SS60|A0A1L1SS60_MOUSE Anoctamin OS=Mus musculus GN=Ano10 PE=1 SV=1;tr|A0A1L1SR14|A0A1L1SR14_MOUSE Anoctamin-10 OS=Mus musculus GN=Ano10 PE=1 SV=1	1.13783	0.186282	0.0295527	1.5294	27.287	27.4002	27.2574	27.1534	26.9918	27.3813	27.3713	27.4301	27.3895	27.449	5	7	6	7	7	7	8	7	4	7
P10649;A2AE89;F6WHQ7	P10649;A2AE89;F6WHQ7	Glutathione S-transferase Mu 1	Gstm1	0	sp|P10649|GSTM1_MOUSE Glutathione S-transferase Mu 1 OS=Mus musculus GN=Gstm1 PE=1 SV=2;tr|A2AE89|A2AE89_MOUSE Glutathione S-transferase Mu 1 OS=Mus musculus GN=Gstm1 PE=1 SV=2;tr|F6WHQ7|F6WHQ7_MOUSE Glutathione S-transferase Mu 1 (Fragment) OS=Mus musculu	1.14653	0.197278	0.0296318	1.52824	28.7682	29.0108	28.798	28.9049	29.0303	29.3011	29.0603	29.001	29.0865	29.0497	8	7	9	7	9	8	9	8	7	9
Q8C166;B7ZCP4;A3KGK7;B7ZCP5;E9Q806;B7ZCP6;B7ZCP7;V9GX86;B7ZCP8;V9GWY2;F6R587;V9GXM6	Q8C166;B7ZCP4;A3KGK7;B7ZCP5;E9Q806;B7ZCP6	Copine-1	Cpne1	0	sp|Q8C166|CPNE1_MOUSE Copine-1 OS=Mus musculus GN=Cpne1 PE=1 SV=1;tr|B7ZCP4|B7ZCP4_MOUSE Copine-1 OS=Mus musculus GN=Cpne1 PE=1 SV=1;tr|A3KGK7|A3KGK7_MOUSE Copine-1 (Fragment) OS=Mus musculus GN=Cpne1 PE=1 SV=1;tr|B7ZCP5|B7ZCP5_MOUSE Copine-1 (Fragment) OS	0.937721	-0.09277	0.0301573	1.52061	29.6121	29.5259	29.5395	29.5442	29.5744	29.446	29.5387	29.4752	29.3569	29.5155	11	10	10	9	10	10	10	10	7	9
O35382;Q8C391;Q9CXE1	O35382	Exocyst complex component 4	Exoc4	0	sp|O35382|EXOC4_MOUSE Exocyst complex component 4 OS=Mus musculus GN=Exoc4 PE=1 SV=2	0.922695	-0.116074	0.0301845	1.52022	28.7294	28.7111	28.8004	28.8139	28.899	28.7285	28.5898	28.7383	28.6281	28.6886	17	15	18	17	20	17	17	18	17	17
Q60953;F7BTZ2;D3Z3A6;D3YXR5;D3Z2V0;F6XUT1	Q60953;F7BTZ2;D3Z3A6;D3YXR5	Protein PML	Pml	0	sp|Q60953|PML_MOUSE Protein PML OS=Mus musculus GN=Pml PE=1 SV=3;tr|F7BTZ2|F7BTZ2_MOUSE Protein PML (Fragment) OS=Mus musculus GN=Pml PE=1 SV=1;tr|D3Z3A6|D3Z3A6_MOUSE Protein PML OS=Mus musculus GN=Pml PE=1 SV=1;tr|D3YXR5|D3YXR5_MOUSE Protein PML OS=Mus mu	1.20416	0.268025	0.0304402	1.51655	NaN	24.8796	25.0297	24.9324	NaN	25.3783	NaN	25.1181	25.0846	25.28	2	4	4	3	2	2	1	3	3	3
P62342	P62342	Selenoprotein T	Selt	0	sp|P62342|SELT_MOUSE Selenoprotein T OS=Mus musculus GN=Selenot PE=1 SV=2	1.0969	0.133432	0.031044	1.50802	26.4113	26.5644	26.5575	26.4204	26.4841	26.7037	26.7067	26.5872	26.4959	26.6113	3	3	3	3	2	3	3	3	3	3
Q61239	Q61239	Protein farnesyltransferase/geranylgeranyltransferase type-1 subunit alpha	Fnta	0	sp|Q61239|FNTA_MOUSE Protein farnesyltransferase/geranylgeranyltransferase type-1 subunit alpha OS=Mus musculus GN=Fnta PE=1 SV=1	0.922067	-0.117056	0.0310779	1.50755	28.6136	28.7834	28.8451	28.757	28.7782	28.606	28.7197	28.6047	28.661	28.6006	9	8	9	8	9	9	8	7	8	8
G3X9Q6;Q8BWW4;E9Q066	G3X9Q6;Q8BWW4;E9Q066	La-related protein 4	Larp4	0	tr|G3X9Q6|G3X9Q6_MOUSE La-related protein 4 OS=Mus musculus GN=Larp4 PE=1 SV=1;sp|Q8BWW4|LARP4_MOUSE La-related protein 4 OS=Mus musculus GN=Larp4 PE=1 SV=2;tr|E9Q066|E9Q066_MOUSE La-related protein 4 OS=Mus musculus GN=Larp4 PE=1 SV=1	0.933752	-0.098888	0.031104	1.50718	30.59	30.5498	30.5835	30.5203	30.7026	30.5132	30.528	30.4498	30.4269	30.5337	22	21	22	21	21	20	22	21	22	24
E9QL65;Q8CI04	E9QL65;Q8CI04	Conserved oligomeric Golgi complex subunit 3	Cog3	0	tr|E9QL65|E9QL65_MOUSE Conserved oligomeric Golgi complex subunit 3 OS=Mus musculus GN=Cog3 PE=1 SV=1;sp|Q8CI04|COG3_MOUSE Conserved oligomeric Golgi complex subunit 3 OS=Mus musculus GN=Cog3 PE=1 SV=3	1.13974	0.1887	0.0311241	1.5069	26.9555	27.0487	27.0573	27.1464	27.1041	27.1133	27.3631	27.4065	27.2864	27.0863	11	11	8	9	7	10	8	8	10	8
Q9DBG5	Q9DBG5	Perilipin-3	Plin3	0	sp|Q9DBG5|PLIN3_MOUSE Perilipin-3 OS=Mus musculus GN=Plin3 PE=1 SV=1	1.05166	0.07267	0.0311411	1.50667	31.0989	31.0462	31.0951	31.0959	31.0916	31.0927	31.1781	31.2166	31.2036	31.1	22	21	21	21	21	20	21	21	20	21
Q3TGU7;P50580	Q3TGU7;P50580	Proliferation-associated protein 2G4	Pa2g4	0	tr|Q3TGU7|Q3TGU7_MOUSE Proliferation-associated 2G4 OS=Mus musculus GN=Pa2g4 PE=1 SV=1;sp|P50580|PA2G4_MOUSE Proliferation-associated protein 2G4 OS=Mus musculus GN=Pa2g4 PE=1 SV=3	0.942468	-0.085484	0.0313612	1.50361	34.4804	34.378	34.4382	34.3339	34.3247	34.3384	34.3213	34.2921	34.262	34.3141	30	30	30	30	31	30	30	30	30	30
P03975	P03975	IgE-binding protein	Iap	0	sp|P03975|IGEB_MOUSE IgE-binding protein OS=Mus musculus GN=Iap PE=2 SV=1	0.961238	-0.057034	0.0318143	1.49738	33.379	33.3376	33.3342	33.4189	33.3494	33.3332	33.2891	33.3522	33.2735	33.286	27	27	27	26	26	27	26	25	26	26
Q99MR6;A0A0G2JDF8;A0A0G2JG65;A0A0G2JDN3;A0A1Y7VNN4;A0A0G2JDF1;REV__Q8K3A0;REV__A0A0R4J0T0	Q99MR6;A0A0G2JDF8	Serrate RNA effector molecule homolog	Srrt	0	sp|Q99MR6|SRRT_MOUSE Serrate RNA effector molecule homolog OS=Mus musculus GN=Srrt PE=1 SV=1;tr|A0A0G2JDF8|A0A0G2JDF8_MOUSE Serrate RNA effector molecule homolog (Fragment) OS=Mus musculus GN=Srrt PE=1 SV=1	0.947086	-0.078432	0.0321102	1.49336	31.3078	31.3884	31.3436	31.3247	31.349	31.3308	31.3287	31.2046	31.2276	31.2297	30	29	28	29	30	29	30	29	27	30
Q8C2E4	Q8C2E4	Pentatricopeptide repeat-containing protein 1, mitochondrial	Ptcd1	0	sp|Q8C2E4|PTCD1_MOUSE Pentatricopeptide repeat-containing protein 1, mitochondrial OS=Mus musculus GN=Ptcd1 PE=2 SV=2	1.12267	0.16693	0.0323719	1.48983	25.7482	26.0003	26.0036	26.0744	25.897	26.1978	26.011	26.1479	26.1037	26.0977	4	3	5	5	5	3	5	5	5	4
Q9D104;G5E8T3;Q9D7A6;D6RHP8	Q9D104;G5E8T3;Q9D7A6	Signal recognition particle 19 kDa protein	Srp19	0	tr|Q9D104|Q9D104_MOUSE Signal recognition particle 19 kDa protein OS=Mus musculus GN=Srp19 PE=1 SV=1;tr|G5E8T3|G5E8T3_MOUSE Signal recognition particle 19 kDa protein OS=Mus musculus GN=Srp19 PE=1 SV=1;sp|Q9D7A6|SRP19_MOUSE Signal recognition particle 19 k	1.10132	0.139234	0.032487	1.48829	28.4085	28.446	28.6058	28.6075	28.6181	28.6806	28.6986	28.57	28.7484	28.6843	5	5	5	5	5	5	5	5	5	5
Q99K23;A0A1B0GSM1;A0A1B0GSK1;A0A1B0GSY4;A0A1B0GRT2;A0A1B0GQY6	Q99K23;A0A1B0GSM1	Ufm1-specific protease 2	Ufsp2	0	sp|Q99K23|UFSP2_MOUSE Ufm1-specific protease 2 OS=Mus musculus GN=Ufsp2 PE=1 SV=1;tr|A0A1B0GSM1|A0A1B0GSM1_MOUSE Ufm1-specific protease 2 OS=Mus musculus GN=Ufsp2 PE=1 SV=1	1.12959	0.175794	0.0326637	1.48593	29.0019	29.1876	28.8537	29.0145	28.8734	29.2149	29.1534	29.062	29.1325	29.2473	13	13	14	14	12	13	14	13	12	13
P62313	P62313	U6 snRNA-associated Sm-like protein LSm6	Lsm6	0	sp|P62313|LSM6_MOUSE U6 snRNA-associated Sm-like protein LSm6 OS=Mus musculus GN=Lsm6 PE=1 SV=1	0.926788	-0.109688	0.0327178	1.48522	29.9596	29.8312	29.964	29.8976	29.9136	29.9263	29.7262	29.8052	29.8141	29.7459	5	4	5	5	5	4	4	5	5	4
G3X9L6;Q9DCX2;B1ASE2	G3X9L6;Q9DCX2;B1ASE2	ATP synthase subunit d, mitochondrial	Gm10250;Atp5h	0	tr|G3X9L6|G3X9L6_MOUSE ATP synthase subunit d, mitochondrial OS=Mus musculus GN=Gm10250 PE=3 SV=1;sp|Q9DCX2|ATP5H_MOUSE ATP synthase subunit d, mitochondrial OS=Mus musculus GN=Atp5h PE=1 SV=3;tr|B1ASE2|B1ASE2_MOUSE ATP synthase subunit d, mitochondrial (F	0.95053	-0.073196	0.0327812	1.48437	32.3345	32.3311	32.3161	32.3564	32.2492	32.1851	32.256	32.2457	32.2184	32.3161	14	15	15	15	15	13	15	14	15	14
Q8R1N4;A0A0A0MQL8	Q8R1N4;A0A0A0MQL8	NudC domain-containing protein 3	Nudcd3	0	sp|Q8R1N4|NUDC3_MOUSE NudC domain-containing protein 3 OS=Mus musculus GN=Nudcd3 PE=1 SV=3;tr|A0A0A0MQL8|A0A0A0MQL8_MOUSE NudC domain-containing protein 3 (Fragment) OS=Mus musculus GN=Nudcd3 PE=1 SV=1	0.933661	-0.09903	0.0327985	1.48415	29.8981	29.7586	29.7261	29.8682	29.7637	29.7182	29.6543	29.7481	29.7324	29.6666	15	15	16	15	16	16	18	17	14	16
W4VSN9;V9GXH1	W4VSN9		Rhox2d	0	tr|W4VSN9|W4VSN9_MOUSE MCG125586 OS=Mus musculus GN=Rhox2d PE=1 SV=1	1.15651	0.209776	0.0328803	1.48306	29.49	29.2923	29.5533	29.3457	29.6512	29.5571	29.7923	29.7771	29.5886	29.6662	9	8	9	10	9	10	10	10	10	10
Q3TX08;H3BKS8;E9PWD4;A0A0R4IZW7;H3BK68;D3Z413;H3BL70;H3BKB8;H3BKV3;D6RFC0;D6RG86;G3V019;H3BL74	Q3TX08;H3BKS8;E9PWD4;A0A0R4IZW7	tRNA (guanine(26)-N(2))-dimethyltransferase	Trmt1	0	sp|Q3TX08|TRM1_MOUSE tRNA (guanine(26)-N(2))-dimethyltransferase OS=Mus musculus GN=Trmt1 PE=1 SV=2;tr|H3BKS8|H3BKS8_MOUSE tRNA (guanine(26)-N(2))-dimethyltransferase OS=Mus musculus GN=Trmt1 PE=1 SV=1;tr|E9PWD4|E9PWD4_MOUSE tRNA (guanine(26)-N(2))-dimethy	0.961296	-0.056948	0.0337002	1.47237	29.3368	29.2468	29.2494	29.2757	29.2899	29.2369	29.2028	29.2751	29.2069	29.1922	12	14	14	12	12	13	15	12	13	16
K3W4P2;A0A0G2JH17;Q6P4S8;A0A0G2JFR3	K3W4P2;A0A0G2JH17;Q6P4S8	Integrator complex subunit 1	Ints1	0	tr|K3W4P2|K3W4P2_MOUSE Integrator complex subunit 1 OS=Mus musculus GN=Ints1 PE=1 SV=2;tr|A0A0G2JH17|A0A0G2JH17_MOUSE Integrator complex subunit 1 OS=Mus musculus GN=Ints1 PE=1 SV=1;sp|Q6P4S8|INT1_MOUSE Integrator complex subunit 1 OS=Mus musculus GN=Ints1	1.10221	0.140396	0.0338877	1.46996	28.6731	28.7789	28.5906	28.7019	28.7108	28.8054	28.9117	28.8629	28.9111	28.6663	23	24	26	23	23	26	25	24	26	23
C0HKG6;C0HKG5	C0HKG6;C0HKG5			0	sp|C0HKG6|RNT2B_MOUSE Ribonuclease T2-B OS=Mus musculus GN=Rnaset2b PE=1 SV=1;sp|C0HKG5|RNT2A_MOUSE Ribonuclease T2-A OS=Mus musculus GN=Rnaset2a PE=1 SV=1	0.803249	-0.31608	0.0341511	1.46659	25.9787	26.2701	26.1709	26.0134	25.9143	25.7858	25.8969	25.3462	25.8097	25.9284	3	3	3	3	3	3	3	3	3	3
Q62465	Q62465	Synaptic vesicle membrane protein VAT-1 homolog	Vat1	0	sp|Q62465|VAT1_MOUSE Synaptic vesicle membrane protein VAT-1 homolog OS=Mus musculus GN=Vat1 PE=1 SV=3	1.09974	0.137156	0.0344011	1.46343	29.4456	29.2769	29.2358	29.4431	29.4219	29.4858	29.5326	29.4049	29.4993	29.5865	11	9	10	8	13	12	8	11	10	10
Q62351;Q8C872	Q62351;Q8C872	Transferrin receptor protein 1	Tfrc	0	sp|Q62351|TFR1_MOUSE Transferrin receptor protein 1 OS=Mus musculus GN=Tfrc PE=1 SV=1;tr|Q8C872|Q8C872_MOUSE Transferrin receptor protein 1 OS=Mus musculus GN=Tfrc PE=1 SV=1	0.929686	-0.105184	0.0344133	1.46327	32.1186	32.1742	32.3177	32.2152	32.1382	32.1176	32.1335	32.0381	32.0331	32.1156	31	32	32	31	31	32	32	31	29	31
Q99JI6;A0A1W2P777	Q99JI6	Ras-related protein Rap-1b	Rap1b	0	sp|Q99JI6|RAP1B_MOUSE Ras-related protein Rap-1b OS=Mus musculus GN=Rap1b PE=1 SV=2	0.939895	-0.089428	0.0344844	1.46238	31.6573	31.5968	31.6263	31.5765	31.7071	31.6004	31.5328	31.4591	31.5243	31.6003	13	13	13	13	13	12	12	13	12	13
P15105;D3YVK1;D3Z121	P15105;D3YVK1	Glutamine synthetase	Glul	0	sp|P15105|GLNA_MOUSE Glutamine synthetase OS=Mus musculus GN=Glul PE=1 SV=6;tr|D3YVK1|D3YVK1_MOUSE Glutamine synthetase (Fragment) OS=Mus musculus GN=Glul PE=1 SV=8	0.854059	-0.227592	0.0345986	1.46094	27.4484	27.1761	27.3514	27.275	27.4046	27.2425	27.2043	27.1163	27.1384	26.8159	7	7	7	7	6	7	7	5	6	6
Q9EPU0	Q9EPU0	Regulator of nonsense transcripts 1	Upf1	0	sp|Q9EPU0|RENT1_MOUSE Regulator of nonsense transcripts 1 OS=Mus musculus GN=Upf1 PE=1 SV=2	0.945359	-0.081066	0.0346583	1.46019	32.8444	32.7896	32.9351	32.8646	32.93	32.7454	32.8069	32.7865	32.7756	32.8441	50	54	50	53	51	51	50	50	54	51
Q8CCJ3	Q8CCJ3	E3 UFM1-protein ligase 1	Ufl1	0	sp|Q8CCJ3|UFL1_MOUSE E3 UFM1-protein ligase 1 OS=Mus musculus GN=Ufl1 PE=1 SV=2	1.07529	0.104728	0.0346682	1.46007	29.2718	29.4374	29.2643	29.4091	29.4144	29.4408	29.5005	29.4449	29.4258	29.5086	21	20	21	19	20	21	19	19	21	17
Q91XU3	Q91XU3	Phosphatidylinositol 5-phosphate 4-kinase type-2 gamma	Pip4k2c	0	sp|Q91XU3|PI42C_MOUSE Phosphatidylinositol 5-phosphate 4-kinase type-2 gamma OS=Mus musculus GN=Pip4k2c PE=1 SV=1	0.949417	-0.074886	0.0347838	1.45862	28.7801	28.6816	28.74	28.6894	28.718	28.6541	28.662	28.6737	28.5561	28.6888	10	10	10	9	8	10	10	10	10	9
G3UYZ1;A0A0R4J117;Q8R366;D3Z4Q8	G3UYZ1;A0A0R4J117;Q8R366	Immunoglobulin superfamily member 8	Igsf8	0	tr|G3UYZ1|G3UYZ1_MOUSE Immunoglobulin superfamily member 8 OS=Mus musculus GN=Igsf8 PE=1 SV=1;tr|A0A0R4J117|A0A0R4J117_MOUSE Immunoglobulin superfamily member 8 OS=Mus musculus GN=Igsf8 PE=1 SV=1;sp|Q8R366|IGSF8_MOUSE Immunoglobulin superfamily member 8 OS	0.771191	-0.37484	0.0349034	1.45713	26.732	26.5149	27.1648	26.9569	27.1848	26.2956	26.6213	26.561	26.7277	26.4736	6	5	6	5	5	4	4	2	3	6
Q9JK38	Q9JK38	Glucosamine 6-phosphate N-acetyltransferase	Gnpnat1	0	sp|Q9JK38|GNA1_MOUSE Glucosamine 6-phosphate N-acetyltransferase OS=Mus musculus GN=Gnpnat1 PE=1 SV=1	1.07763	0.107864	0.0349602	1.45643	28.8167	28.7732	28.6727	28.8819	28.6839	28.8776	28.9194	28.8488	28.8898	28.8323	8	9	9	9	8	9	9	8	9	8
Q3TMX0;O08992;H3BLG5;A2AKJ9;A2AKJ6;A2AKJ5	Q3TMX0;O08992;H3BLG5;A2AKJ9;A2AKJ6	Syntenin-1	Sdcbp	0	tr|Q3TMX0|Q3TMX0_MOUSE MCG4375, isoform CRA_b OS=Mus musculus GN=Sdcbp PE=1 SV=1;sp|O08992|SDCB1_MOUSE Syntenin-1 OS=Mus musculus GN=Sdcbp PE=1 SV=1;tr|H3BLG5|H3BLG5_MOUSE Syntenin-1 (Fragment) OS=Mus musculus GN=Sdcbp PE=1 SV=1;tr|A2AKJ9|A2AKJ9_MOUSE Synt	0.88808	-0.171238	0.0349998	1.45593	29.6038	29.5662	29.5141	29.3647	29.3488	29.4086	29.3234	29.1532	29.2988	29.3575	8	9	8	9	8	8	9	8	8	8
Q3U2K8;Q80WC7;Q3TBU7	Q3U2K8;Q80WC7;Q3TBU7	Arf-GAP domain and FG repeat-containing protein 2	Agfg2	0	tr|Q3U2K8|Q3U2K8_MOUSE Arf-GAP domain and FG repeat-containing protein 2 OS=Mus musculus GN=Agfg2 PE=1 SV=1;sp|Q80WC7|AGFG2_MOUSE Arf-GAP domain and FG repeat-containing protein 2 OS=Mus musculus GN=Agfg2 PE=1 SV=1;tr|Q3TBU7|Q3TBU7_MOUSE Arf-GAP domain and	1.07874	0.109348	0.035071	1.45505	27.9969	27.9294	28.0563	27.8737	28.0366	28.127	28.1011	28.1433	28.0762	27.992	6	7	7	6	7	7	6	7	7	7
K3W4Q9;Q8BH60;A0A1W2P7V0;A0A1W2P7A5	K3W4Q9;Q8BH60;A0A1W2P7V0	Golgi-associated PDZ and coiled-coil motif-containing protein	Gopc	0	tr|K3W4Q9|K3W4Q9_MOUSE Golgi-associated PDZ and coiled-coil motif-containing protein OS=Mus musculus GN=Gopc PE=1 SV=1;sp|Q8BH60|GOPC_MOUSE Golgi-associated PDZ and coiled-coil motif-containing protein OS=Mus musculus GN=Gopc PE=1 SV=1;tr|A0A1W2P7V0|A0A1W2	1.08762	0.12118	0.0351108	1.45456	28.2914	28.1906	28.2822	28.4514	28.2254	28.3598	28.391	28.4174	28.4173	28.4615	11	11	12	10	12	11	12	11	11	12
Q4FK66	Q4FK66	Pre-mRNA-splicing factor 38A	Prpf38a	0	sp|Q4FK66|PR38A_MOUSE Pre-mRNA-splicing factor 38A OS=Mus musculus GN=Prpf38a PE=1 SV=1	1.06414	0.089684	0.035232	1.45306	28.8673	28.9398	28.822	28.8577	28.794	28.9105	28.9862	28.8759	28.9389	29.0175	8	8	9	9	8	8	8	8	7	8
A0A1W2P6F6;A0A1W2P7Q9;Q60605;A0A1W2P6G5;Q8CI43	A0A1W2P6F6;A0A1W2P7Q9;Q60605;A0A1W2P6G5	Myosin light polypeptide 6	Myl6	0	tr|A0A1W2P6F6|A0A1W2P6F6_MOUSE Myosin light polypeptide 6 OS=Mus musculus GN=Myl6 PE=1 SV=1;tr|A0A1W2P7Q9|A0A1W2P7Q9_MOUSE Myosin light polypeptide 6 OS=Mus musculus GN=Myl6 PE=1 SV=1;sp|Q60605|MYL6_MOUSE Myosin light polypeptide 6 OS=Mus musculus GN=Myl6	1.09654	0.132956	0.0353183	1.452	32.4316	32.5222	32.6557	32.4628	32.4071	32.5472	32.5819	32.7039	32.6586	32.6526	10	10	10	10	11	10	10	10	10	10
E9QM77;O70305;F6U2C2;F7B6X4;F6V8M6	E9QM77;O70305;F6U2C2	Ataxin-2	Atxn2	0	tr|E9QM77|E9QM77_MOUSE Ataxin-2 OS=Mus musculus GN=Atxn2 PE=1 SV=1;sp|O70305|ATX2_MOUSE Ataxin-2 OS=Mus musculus GN=Atxn2 PE=1 SV=1;tr|F6U2C2|F6U2C2_MOUSE Ataxin-2 (Fragment) OS=Mus musculus GN=Atxn2 PE=1 SV=1	0.901185	-0.150104	0.0355171	1.44956	29.0518	28.9601	29.0188	29.1212	29.1392	28.8701	28.9779	28.9041	29.0395	28.749	14	14	14	14	13	15	15	13	13	16
P61953;Q61017	P61953;Q61017	Guanine nucleotide-binding protein G(I)/G(S)/G(O) subunit gamma-11;Guanine nucleotide-binding protein G(I)/G(S)/G(O) subunit gamma-T2	Gng11;Gngt2	0	sp|P61953|GBG11_MOUSE Guanine nucleotide-binding protein G(I)/G(S)/G(O) subunit gamma-11 OS=Mus musculus GN=Gng11 PE=1 SV=1;sp|Q61017|GBGT2_MOUSE Guanine nucleotide-binding protein G(I)/G(S)/G(O) subunit gamma-T2 OS=Mus musculus GN=Gngt2 PE=3 SV=2	0.764737	-0.386964	0.0356031	1.44851	25.4428	25.7781	26.2316	25.5204	25.5055	25.4184	25.1569	25.3925	25.3226	25.2531	1	2	2	2	2	2	2	2	1	2
B1AU74;Q9CWP6	B1AU74;Q9CWP6	Motile sperm domain-containing protein 2	Mospd2	0	tr|B1AU74|B1AU74_MOUSE Motile sperm domain-containing protein 2 OS=Mus musculus GN=Mospd2 PE=1 SV=1;sp|Q9CWP6|MSPD2_MOUSE Motile sperm domain-containing protein 2 OS=Mus musculus GN=Mospd2 PE=1 SV=2	1.10347	0.142044	0.0362802	1.44033	27.7478	27.7501	27.5653	27.7321	27.6895	27.9909	27.8014	27.7237	27.8066	27.8723	9	9	9	9	9	10	9	8	8	10
P11440;D3Z2T9	P11440;D3Z2T9	Cyclin-dependent kinase 1	Cdk1	0	sp|P11440|CDK1_MOUSE Cyclin-dependent kinase 1 OS=Mus musculus GN=Cdk1 PE=1 SV=3;tr|D3Z2T9|D3Z2T9_MOUSE Cyclin-dependent kinase 1 (Fragment) OS=Mus musculus GN=Cdk1 PE=1 SV=1	0.918875	-0.12206	0.0368852	1.43315	32.6036	32.7288	32.7005	32.6798	32.5994	32.6282	32.6342	32.4164	32.4958	32.5271	27	27	27	27	27	26	27	27	26	25
A2ALA4;Q62276	A2ALA4;Q62276	Mediator of RNA polymerase II transcription subunit 22	Med22	0	tr|A2ALA4|A2ALA4_MOUSE Mediator of RNA polymerase II transcription subunit 22 (Fragment) OS=Mus musculus GN=Med22 PE=1 SV=1;sp|Q62276|MED22_MOUSE Mediator of RNA polymerase II transcription subunit 22 OS=Mus musculus GN=Med22 PE=1 SV=2	0.895664	-0.15897	0.0368987	1.43299	26.5053	26.6006	26.5181	26.6979	26.5976	26.3562	26.3205	26.482	26.6079	26.3581	4	4	4	4	4	4	4	4	4	4
Q9D1D4;A0A1Y7VM54	Q9D1D4;A0A1Y7VM54	Transmembrane emp24 domain-containing protein 10	Tmed10	0	sp|Q9D1D4|TMEDA_MOUSE Transmembrane emp24 domain-containing protein 10 OS=Mus musculus GN=Tmed10 PE=1 SV=1;tr|A0A1Y7VM54|A0A1Y7VM54_MOUSE Transmembrane emp24 domain-containing protein 10 OS=Mus musculus GN=Tmed10 PE=4 SV=1	1.07599	0.105668	0.0370964	1.43067	30.5619	30.7178	30.5218	30.5082	30.5361	30.6722	30.7225	30.6869	30.6104	30.6822	7	7	7	7	7	7	7	7	7	7
Q9CR16;A0A0A6YW70	Q9CR16	Peptidyl-prolyl cis-trans isomerase D	Ppid	0	sp|Q9CR16|PPID_MOUSE Peptidyl-prolyl cis-trans isomerase D OS=Mus musculus GN=Ppid PE=1 SV=3	0.919481	-0.121108	0.037106	1.43056	32.7648	32.7931	32.8423	32.9126	32.754	32.7813	32.6335	32.7151	32.7572	32.5742	24	24	25	25	25	22	24	22	23	24
Q9WTQ5	Q9WTQ5	A-kinase anchor protein 12	Akap12	0	sp|Q9WTQ5|AKA12_MOUSE A-kinase anchor protein 12 OS=Mus musculus GN=Akap12 PE=1 SV=1	1.02675	0.038078	0.0372334	1.42907	32.5587	32.59	32.554	32.5531	32.5582	32.6279	32.5902	32.5686	32.638	32.5797	65	63	67	66	67	64	65	68	67	67
Q922H9	Q922H9	Zinc finger protein 330	Znf330	0	sp|Q922H9|ZN330_MOUSE Zinc finger protein 330 OS=Mus musculus GN=Znf330 PE=1 SV=1	1.12444	0.169202	0.0375117	1.42583	28.6412	28.6352	28.7853	28.4753	28.8226	28.8778	28.9044	28.8765	28.7674	28.7794	8	8	8	8	8	8	9	9	9	9
Q9ERH4	Q9ERH4	Nucleolar and spindle-associated protein 1	Nusap1	0	sp|Q9ERH4|NUSAP_MOUSE Nucleolar and spindle-associated protein 1 OS=Mus musculus GN=Nusap1 PE=1 SV=1	0.903748	-0.146007	0.03756	1.42527	26.7385	26.5869	NaN	26.6542	26.7943	26.5411	26.6391	26.4542	26.6161	26.4869	5	5	4	4	5	5	5	5	5	5
Q3TUE1;A0A0G2JGW9;A0A0G2JFY5;Q3UUU2;Q91WJ8;A0A0G2JG00;A0A0G2JFK2;A0A0G2JE55;A0A0G2JGT1;A0A0G2JG96;A0A0G2JGV9	Q3TUE1;A0A0G2JGW9;A0A0G2JFY5;Q3UUU2;Q91WJ8;A0A0G2JG00;A0A0G2JFK2	Far upstream element-binding protein 1	Fubp1	0	tr|Q3TUE1|Q3TUE1_MOUSE Far upstream element-binding protein 1 OS=Mus musculus GN=Fubp1 PE=1 SV=1;tr|A0A0G2JGW9|A0A0G2JGW9_MOUSE Far upstream element-binding protein 1 OS=Mus musculus GN=Fubp1 PE=1 SV=1;tr|A0A0G2JFY5|A0A0G2JFY5_MOUSE Far upstream element-bi	0.954649	-0.066958	0.0375697	1.42516	32.3102	32.2542	32.2514	32.2899	32.3357	32.1901	32.2268	32.1665	32.293	32.2302	26	26	26	26	25	26	26	26	26	25
P14069	P14069	Protein S100-A6	S100a6	0	sp|P14069|S10A6_MOUSE Protein S100-A6 OS=Mus musculus GN=S100a6 PE=1 SV=3	1.12689	0.172352	0.0376495	1.42424	31.2061	31.3881	31.3889	31.5789	31.4895	31.5736	31.7006	31.5292	31.5664	31.5435	7	7	6	7	7	6	7	7	7	6
Q3TWW8;A0A0A6YXX6	Q3TWW8	Serine/arginine-rich splicing factor 6	Srsf6	0	sp|Q3TWW8|SRSF6_MOUSE Serine/arginine-rich splicing factor 6 OS=Mus musculus GN=Srsf6 PE=1 SV=1	0.935985	-0.095442	0.0377302	1.42331	31.2856	31.1535	31.0913	31.2085	31.1814	31.1011	31.0603	31.0227	31.1156	31.1433	10	11	11	10	12	12	10	12	11	11
P51432	P51432	1-phosphatidylinositol 4,5-bisphosphate phosphodiesterase beta-3	Plcb3	0	sp|P51432|PLCB3_MOUSE 1-phosphatidylinositol 4,5-bisphosphate phosphodiesterase beta-3 OS=Mus musculus GN=Plcb3 PE=1 SV=2	0.916885	-0.125188	0.0377591	1.42298	30.4841	30.5188	30.6059	30.5831	30.6554	30.3606	30.5264	30.5445	30.3543	30.4356	25	26	26	25	28	27	24	26	23	26
Q3TIR3;A0A1B0GS30;Q80XE1	Q3TIR3	Synembryn-A	Ric8a	0	sp|Q3TIR3|RIC8A_MOUSE Synembryn-A OS=Mus musculus GN=Ric8a PE=1 SV=2	1.11309	0.154564	0.0379518	1.42077	27.6287	27.7139	27.5073	27.5891	27.6948	27.789	27.7361	27.8704	27.8938	27.6172	8	9	9	8	8	7	8	7	11	8
Q9CWJ9;REV__B2KFW1	Q9CWJ9	Bifunctional purine biosynthesis protein PURH;Phosphoribosylaminoimidazolecarboxamide formyltransferase;IMP cyclohydrolase	Atic	0	sp|Q9CWJ9|PUR9_MOUSE Bifunctional purine biosynthesis protein PURH OS=Mus musculus GN=Atic PE=1 SV=2	0.956869	-0.063606	0.0380619	1.41951	33.5803	33.628	33.661	33.5744	33.6335	33.6129	33.5764	33.5197	33.5043	33.5458	36	38	40	38	40	39	38	38	39	36
A0A0R4J0T8;Q9D8S3	A0A0R4J0T8;Q9D8S3	ADP-ribosylation factor GTPase-activating protein 3	Arfgap3	0	tr|A0A0R4J0T8|A0A0R4J0T8_MOUSE ADP-ribosylation factor GTPase-activating protein 3 OS=Mus musculus GN=Arfgap3 PE=1 SV=1;sp|Q9D8S3|ARFG3_MOUSE ADP-ribosylation factor GTPase-activating protein 3 OS=Mus musculus GN=Arfgap3 PE=1 SV=2	1.08294	0.114958	0.0381421	1.4186	27.8748	27.7009	27.8989	27.8424	27.7848	27.9601	27.8982	27.8437	27.9552	28.0193	8	8	8	7	8	8	8	8	8	8
Q9D483;F6QK97;D3YYS2	Q9D483	DNA-directed RNA polymerase III subunit RPC3	Polr3c	0	sp|Q9D483|RPC3_MOUSE DNA-directed RNA polymerase III subunit RPC3 OS=Mus musculus GN=Polr3c PE=1 SV=1	1.16577	0.221286	0.0383075	1.41672	26.1492	26.3043	26.0673	26.1112	26.2296	26.2881	26.4832	26.4754	26.142	26.5793	3	5	5	7	4	4	6	6	6	5
Q6ZPE2;D6RG52;F7AWK3;F7BBM8;F6ZDC5;E9Q0D4;E9Q305;E9PXF8	Q6ZPE2	Myotubularin-related protein 5	Sbf1	0	sp|Q6ZPE2|MTMR5_MOUSE Myotubularin-related protein 5 OS=Mus musculus GN=Sbf1 PE=1 SV=2	1.14603	0.19665	0.0392176	1.40652	26.1775	26.5086	26.5783	26.5244	26.5092	26.5798	26.5736	26.7491	26.663	26.7158	8	10	11	10	10	8	10	10	10	9
E9PYM7;E9PZ88;F8WIE1;Q91W89;F6TFL1;F6U7S0	E9PYM7;E9PZ88;F8WIE1;Q91W89;F6TFL1	Alpha-mannosidase;Alpha-mannosidase 2C1	Man2c1	0	tr|E9PYM7|E9PYM7_MOUSE Alpha-mannosidase 2C1 (Fragment) OS=Mus musculus GN=Man2c1 PE=1 SV=1;tr|E9PZ88|E9PZ88_MOUSE Alpha-mannosidase 2C1 OS=Mus musculus GN=Man2c1 PE=1 SV=1;tr|F8WIE1|F8WIE1_MOUSE Alpha-mannosidase 2C1 OS=Mus musculus GN=Man2c1 PE=1 SV=1;sp	1.08761	0.121166	0.0393076	1.40552	25.1432	25.2411	25.1577	25.054	25.1604	25.2125	25.3381	25.3879	25.1786	25.2451	2	3	4	4	4	3	3	4	3	4
Q8C4N0;Q9JJK5	Q8C4N0;Q9JJK5	Homocysteine-responsive endoplasmic reticulum-resident ubiquitin-like domain member 1 protein	Herpud1	0	tr|Q8C4N0|Q8C4N0_MOUSE Homocysteine-responsive endoplasmic reticulum-resident ubiquitin-like domain member 1 protein OS=Mus musculus GN=Herpud1 PE=1 SV=1;sp|Q9JJK5|HERP1_MOUSE Homocysteine-responsive endoplasmic reticulum-resident ubiquitin-like domain mem	1.27891	0.35492	0.0393492	1.40506	26.324	26.1159	25.6777	26.223	25.8007	26.4466	26.4681	26.4885	26.4211	26.0916	4	4	5	5	5	5	4	5	5	5
A2ARX1;A2ART0;A2BG91;E9QA51;A2ARW1;A0A087WRL6;A2AW67;A2BFG5;A2ARW8;L7N246;A2AW66;A2ARR6;A2ARL5;O88245;F7AIG4;A2ARW5;J3KMG5;E9Q1C9;L7N452;A2AHM2;A2ARV7;Q3UT17;A0A087WRJ1;J3QPX0;J3QK55;L7N1Z0;A2ANU6;K7N769;F6R9A8;Q99LG7;Q6PEE4;Q3TPQ7;A2BFG8;F6ZS36;A2ARR7;A0A1B0GRI9;L7N248;L7N267;E9PZP6;A0A1B0GRI2;A0A1B0GT13;L7N208;A0A0U1RQ46;A2ARX0	A2ARX1;A2ART0;A2BG91;E9QA51;A2ARW1;A0A087WRL6;A2AW67;A2BFG5;A2ARW8;L7N246;A2AW66;A2ARR6;A2ARL5		Gm14391;Gm6710;Gm14295;Gm14399;Gm14410;Gm14325;Gm14326;Gm14322;Gm14418;Gm14419	0	tr|A2ARX1|A2ARX1_MOUSE Predicted gene 14391 OS=Mus musculus GN=Gm14391 PE=4 SV=1;tr|A2ART0|A2ART0_MOUSE Predicted gene 14391 OS=Mus musculus GN=Gm6710 PE=4 SV=1;tr|A2BG91|A2BG91_MOUSE Novel KRAB box and zinc finger, C2H2 type domain containing protein OS=M	1.26206	0.335784	0.0393505	1.40505	24.6293	25.0512	24.873	24.8183	24.7098	25.3399	24.9852	25.3723	24.9109	NaN	4	4	3	4	4	4	4	4	4	2
P35700;B1AXW5;B1AXW6;B1AXW4	P35700;B1AXW5;B1AXW6;B1AXW4	Peroxiredoxin-1	Prdx1	0	sp|P35700|PRDX1_MOUSE Peroxiredoxin-1 OS=Mus musculus GN=Prdx1 PE=1 SV=1;tr|B1AXW5|B1AXW5_MOUSE Peroxiredoxin-1 (Fragment) OS=Mus musculus GN=Prdx1 PE=1 SV=8;tr|B1AXW6|B1AXW6_MOUSE Peroxiredoxin-1 (Fragment) OS=Mus musculus GN=Prdx1 PE=1 SV=1;tr|B1AXW4|B1A	0.953885	-0.068112	0.0394895	1.40352	34.8212	34.7935	34.7475	34.8598	34.7858	34.7538	34.7137	34.6649	34.7512	34.7837	22	21	21	21	21	21	21	20	22	21
Q9CPV4;E9Q197;F6ZTG3;E9Q055;E9Q2R6;F7BB55	Q9CPV4;E9Q197;F6ZTG3	Glyoxalase domain-containing protein 4	Glod4	0	sp|Q9CPV4|GLOD4_MOUSE Glyoxalase domain-containing protein 4 OS=Mus musculus GN=Glod4 PE=1 SV=1;tr|E9Q197|E9Q197_MOUSE Glyoxalase domain-containing protein 4 OS=Mus musculus GN=Glod4 PE=1 SV=1;tr|F6ZTG3|F6ZTG3_MOUSE Glyoxalase domain-containing protein 4 (	1.09581	0.131992	0.0396107	1.40219	28.9237	28.7735	28.7633	28.9447	28.7441	28.9787	29.0251	29.0116	28.8438	28.9501	13	13	13	11	12	11	13	13	12	11
A0A0R4J1W7;Q8BGZ4;G3X8W7	A0A0R4J1W7;Q8BGZ4;G3X8W7	Cell division cycle protein 23 homolog	Cdc23	0	tr|A0A0R4J1W7|A0A0R4J1W7_MOUSE CDC23 (Cell division cycle 23, yeast, homolog), isoform CRA_c OS=Mus musculus GN=Cdc23 PE=1 SV=1;sp|Q8BGZ4|CDC23_MOUSE Cell division cycle protein 23 homolog OS=Mus musculus GN=Cdc23 PE=1 SV=2;tr|G3X8W7|G3X8W7_MOUSE CDC23 (Ce	1.05457	0.07666	0.0397508	1.40065	29.9723	29.9313	29.8984	29.9946	29.8928	30.0144	30.0143	29.9509	29.9946	30.0985	17	16	18	18	16	17	17	15	16	14
Q91XD7	Q91XD7	Cysteine-rich with EGF-like domain protein 1	Creld1	0	sp|Q91XD7|CREL1_MOUSE Cysteine-rich with EGF-like domain protein 1 OS=Mus musculus GN=Creld1 PE=1 SV=1	1.16543	0.220866	0.0400205	1.39772	28.0407	27.8142	28.0106	27.6143	27.912	28.0051	27.9746	28.1937	28.1991	28.1236	8	8	8	8	8	9	8	8	9	7
H3BJW3;H3BJ30;Q6NVF9;H3BKW0;H3BLM9	H3BJW3;H3BJ30;Q6NVF9	Cleavage and polyadenylation specificity factor subunit 6	Cpsf6	0	tr|H3BJW3|H3BJW3_MOUSE Cleavage and polyadenylation-specificity factor subunit 6 OS=Mus musculus GN=Cpsf6 PE=1 SV=1;tr|H3BJ30|H3BJ30_MOUSE Cleavage and polyadenylation-specificity factor subunit 6 OS=Mus musculus GN=Cpsf6 PE=1 SV=1;sp|Q6NVF9|CPSF6_MOUSE Cl	0.942579	-0.085314	0.040306	1.39463	30.7604	30.7502	30.78	30.8253	30.7824	30.6089	30.7898	30.6369	30.7283	30.7078	11	11	11	12	12	12	11	11	12	10
P43346	P43346	Deoxycytidine kinase	Dck	0	sp|P43346|DCK_MOUSE Deoxycytidine kinase OS=Mus musculus GN=Dck PE=1 SV=1	0.935979	-0.095452	0.0403554	1.3941	28.5783	28.6079	28.4883	28.6276	28.6499	28.5959	28.507	28.4568	28.4494	28.4656	7	5	6	6	7	7	6	7	5	6
Q64737;D6RCG1	Q64737	Trifunctional purine biosynthetic protein adenosine-3;Phosphoribosylamine--glycine ligase;Phosphoribosylformylglycinamidine cyclo-ligase;Phosphoribosylglycinamide formyltransferase	Gart	0	sp|Q64737|PUR2_MOUSE Trifunctional purine biosynthetic protein adenosine-3 OS=Mus musculus GN=Gart PE=1 SV=3	0.949708	-0.074444	0.0403574	1.39408	33.486	33.5058	33.5449	33.4511	33.5195	33.4983	33.4468	33.3392	33.439	33.4117	54	55	53	52	55	53	53	53	52	51
Q9D662;A2ANA0;A2AN99;A2AN98;A2AN97	Q9D662	Protein transport protein Sec23B	Sec23b	0	sp|Q9D662|SC23B_MOUSE Protein transport protein Sec23B OS=Mus musculus GN=Sec23b PE=1 SV=1	1.06052	0.08477	0.0404334	1.39326	30.8379	30.7662	30.861	30.7889	30.8848	30.9126	30.9533	30.9885	30.8487	30.8593	28	29	26	28	27	27	26	26	27	27
G3UXZ5;P97371;G3UXY0;G3X9K9;G3UWN9;G3UXR1	G3UXZ5;P97371;G3UXY0;G3X9K9;G3UWN9	Proteasome activator complex subunit 1	Psme1	0	tr|G3UXZ5|G3UXZ5_MOUSE Proteasome activator complex subunit 1 (Fragment) OS=Mus musculus GN=Psme1 PE=1 SV=1;sp|P97371|PSME1_MOUSE Proteasome activator complex subunit 1 OS=Mus musculus GN=Psme1 PE=1 SV=2;tr|G3UXY0|G3UXY0_MOUSE Proteasome activator complex	1.04056	0.057356	0.0404713	1.39285	31.0412	31.1555	31.0282	31.0828	31.0821	31.1391	31.1492	31.1502	31.1287	31.1093	12	12	12	12	12	12	12	12	12	12
Q9DBY1;E9QQ99;D3Z1Y1;A0A0R4J1R1	Q9DBY1;E9QQ99;D3Z1Y1;A0A0R4J1R1	E3 ubiquitin-protein ligase synoviolin	Syvn1	0	sp|Q9DBY1|SYVN1_MOUSE E3 ubiquitin-protein ligase synoviolin OS=Mus musculus GN=Syvn1 PE=1 SV=3;tr|E9QQ99|E9QQ99_MOUSE E3 ubiquitin-protein ligase synoviolin OS=Mus musculus GN=Syvn1 PE=1 SV=1;tr|D3Z1Y1|D3Z1Y1_MOUSE E3 ubiquitin-protein ligase synoviolin O	1.41973	0.505618	0.0406922	1.39049	27.324	27.1106	27.3897	26.8251	26.8453	27.386	28.2566	27.4801	27.2929	27.6071	3	2	3	2	2	3	3	3	3	3
P46096;A0A0R4J2C2;P46097;Q9R0N5	P46096	Synaptotagmin-1	Syt1	0	sp|P46096|SYT1_MOUSE Synaptotagmin-1 OS=Mus musculus GN=Syt1 PE=1 SV=1	0.778192	-0.361802	0.0412855	1.3842	26.1672	26.139	25.9321	25.9279	25.9005	25.9672	25.9041	25.386	25.7217	25.2788	4	4	5	4	4	4	5	6	4	4
Q61598;A0A1Y7VL99;A0A1Y7VLG4	Q61598;A0A1Y7VL99	Rab GDP dissociation inhibitor beta	Gdi2	0	sp|Q61598|GDIB_MOUSE Rab GDP dissociation inhibitor beta OS=Mus musculus GN=Gdi2 PE=1 SV=1;tr|A0A1Y7VL99|A0A1Y7VL99_MOUSE Rab GDP dissociation inhibitor beta (Fragment) OS=Mus musculus GN=Gdi2 PE=4 SV=1	0.956848	-0.063638	0.041444	1.38254	34.1822	34.1952	34.1955	34.2762	34.2439	34.179	34.1759	34.0789	34.1629	34.1782	29	31	29	32	30	31	29	31	32	30
A0A0R4J085;Q3UHZ7;Q91YN5;A0A0R4J1F6	A0A0R4J085;Q3UHZ7;Q91YN5;A0A0R4J1F6	UDP-N-acetylhexosamine pyrophosphorylase;UDP-N-acetylgalactosamine pyrophosphorylase;UDP-N-acetylglucosamine pyrophosphorylase	Uap1	0	tr|A0A0R4J085|A0A0R4J085_MOUSE UDP-N-acetylhexosamine pyrophosphorylase OS=Mus musculus GN=Uap1 PE=1 SV=1;tr|Q3UHZ7|Q3UHZ7_MOUSE UDP-N-acetylhexosamine pyrophosphorylase OS=Mus musculus GN=Uap1 PE=1 SV=1;sp|Q91YN5|UAP1_MOUSE UDP-N-acetylhexosamine pyrophos	1.16914	0.225452	0.0416095	1.38081	29.5843	29.4641	29.8361	29.3822	29.7545	29.8263	29.9136	29.8802	29.6963	29.832	13	13	12	12	12	13	13	13	13	12
Q9D1H7;D3Z4J5;D3Z7S0	Q9D1H7;D3Z4J5	Golgi to ER traffic protein 4 homolog	Get4	0	sp|Q9D1H7|GET4_MOUSE Golgi to ER traffic protein 4 homolog OS=Mus musculus GN=Get4 PE=1 SV=2;tr|D3Z4J5|D3Z4J5_MOUSE Golgi to ER traffic protein 4 homolog (Fragment) OS=Mus musculus GN=Get4 PE=1 SV=1	1.15708	0.210492	0.0416127	1.38077	28.5874	28.2705	28.4994	28.4968	28.1273	28.5844	28.6099	28.5929	28.6692	28.5774	8	5	7	7	6	8	7	7	6	5
Q9CQ43;Q8VCG1	Q9CQ43;Q8VCG1		Dut	0	tr|Q9CQ43|Q9CQ43_MOUSE Deoxyuridine triphosphatase OS=Mus musculus GN=Dut PE=1 SV=1;tr|Q8VCG1|Q8VCG1_MOUSE Deoxyuridine triphosphatase OS=Mus musculus GN=Dut PE=1 SV=1	0.910285	-0.13561	0.0416704	1.38017	29.8957	29.9008	30.0548	29.855	30.012	29.8697	29.8318	29.8822	29.6539	29.8026	10	10	10	10	11	8	9	10	10	10
Q80TB8;D3Z434	Q80TB8	Synaptic vesicle membrane protein VAT-1 homolog-like	Vat1l	0	sp|Q80TB8|VAT1L_MOUSE Synaptic vesicle membrane protein VAT-1 homolog-like OS=Mus musculus GN=Vat1l PE=1 SV=2	1.09765	0.134416	0.0418137	1.37868	29.2676	29.0893	29.3197	29.1692	29.2792	29.477	29.3263	29.2928	29.4093	29.2917	18	16	15	12	15	16	18	16	15	14
P60670	P60670	Nuclear protein localization protein 4 homolog	Nploc4	0	sp|P60670|NPL4_MOUSE Nuclear protein localization protein 4 homolog OS=Mus musculus GN=Nploc4 PE=1 SV=3	1.04715	0.066468	0.0420227	1.37652	30.5743	30.6121	30.618	30.5027	30.6195	30.6819	30.6793	30.5923	30.6563	30.6492	26	22	24	24	24	25	23	25	24	22
K4DI61;Q9D8M7;E9Q5L7	K4DI61;Q9D8M7	PHD finger protein 10	Phf10	0	tr|K4DI61|K4DI61_MOUSE PHD finger protein 10 OS=Mus musculus GN=Phf10 PE=1 SV=1;sp|Q9D8M7|PHF10_MOUSE PHD finger protein 10 OS=Mus musculus GN=Phf10 PE=1 SV=4	1.13815	0.186686	0.0420935	1.37578	27.7371	27.6974	27.6551	27.6444	27.7905	28.0489	27.761	27.6811	27.9532	28.0139	6	8	9	9	9	7	10	10	8	7
Q9WTN0;Q9CZZ6;A0A1Y7VJZ1;A0A1Y7VM16;A0A1Y7VNV0;A0A1Y7VLK7;A0A1Y7VNC9;A0A1Y7VLQ5;A0A1Y7VMJ4	Q9WTN0;Q9CZZ6;A0A1Y7VJZ1	Geranylgeranyl pyrophosphate synthase	Ggps1	0	sp|Q9WTN0|GGPPS_MOUSE Geranylgeranyl pyrophosphate synthase OS=Mus musculus GN=Ggps1 PE=1 SV=1;tr|Q9CZZ6|Q9CZZ6_MOUSE Geranylgeranyl diphosphate synthase 1, isoform CRA_a OS=Mus musculus GN=Ggps1 PE=2 SV=1;tr|A0A1Y7VJZ1|A0A1Y7VJZ1_MOUSE Geranylgeranyl pyro	1.09654	0.132964	0.0421088	1.37563	27.9025	28.0606	27.9633	27.9155	28.0242	28.0388	28.128	28.2696	28.0071	28.0874	8	8	9	8	9	9	8	7	9	9
Q8VE22;Q3TI14;F7ARZ1;A7M7Q8;Q5SXC9	Q8VE22;Q3TI14;F7ARZ1;A7M7Q8;Q5SXC9	28S ribosomal protein S23, mitochondrial	Mrps23	0	sp|Q8VE22|RT23_MOUSE 28S ribosomal protein S23, mitochondrial OS=Mus musculus GN=Mrps23 PE=1 SV=1;tr|Q3TI14|Q3TI14_MOUSE 28S ribosomal protein S23, mitochondrial OS=Mus musculus GN=Mrps23 PE=1 SV=1;tr|F7ARZ1|F7ARZ1_MOUSE 28S ribosomal protein S23, mitochon	1.05819	0.081592	0.042118	1.37553	29.362	29.2829	29.3116	29.2764	29.2734	29.417	29.362	29.2947	29.3697	29.4708	9	10	10	10	10	10	10	10	10	10
Q8BWZ3;F6XQZ4;G3UZ51	Q8BWZ3	N-alpha-acetyltransferase 25, NatB auxiliary subunit	Naa25	0	sp|Q8BWZ3|NAA25_MOUSE N-alpha-acetyltransferase 25, NatB auxiliary subunit OS=Mus musculus GN=Naa25 PE=1 SV=1	0.938632	-0.091368	0.0423318	1.37333	29.7742	29.8526	29.956	29.9404	29.8433	29.7809	29.8037	29.7691	29.7255	29.8305	20	20	20	21	20	18	20	22	20	18
Q9CY50	Q9CY50	Translocon-associated protein subunit alpha	Ssr1	0	sp|Q9CY50|SSRA_MOUSE Translocon-associated protein subunit alpha OS=Mus musculus GN=Ssr1 PE=1 SV=1	1.26629	0.34061	0.0423374	1.37328	29.7327	29.782	29.7623	29.8174	29.9952	30.0456	30.0906	30.6839	29.9485	30.0241	3	4	2	4	4	4	3	2	3	3
P37040;Q05DV1;E9Q997;E9PVT9;F6R7H8	P37040;Q05DV1	NADPH--cytochrome P450 reductase	Por	0	sp|P37040|NCPR_MOUSE NADPH--cytochrome P450 reductase OS=Mus musculus GN=Por PE=1 SV=2;tr|Q05DV1|Q05DV1_MOUSE NADPH--cytochrome P450 reductase OS=Mus musculus GN=Por PE=1 SV=1	1.05301	0.074516	0.0424418	1.37221	30.9403	30.9474	30.9514	30.9025	30.9953	31.0638	30.9416	31.0897	31.0345	30.9798	31	31	31	31	32	31	27	30	27	29
O70201	O70201	Baculoviral IAP repeat-containing protein 5	Birc5	0	sp|O70201|BIRC5_MOUSE Baculoviral IAP repeat-containing protein 5 OS=Mus musculus GN=Birc5 PE=1 SV=1	0.897098	-0.156662	0.0424875	1.37174	27.028	26.9128	26.8259	26.998	26.9556	26.8658	26.861	26.8999	26.6438	26.6666	4	4	4	3	4	4	4	4	4	3
E9QL53;D3YU89;P49025;F6SBR5;D3Z1U0;D3Z477;D3Z1K6	E9QL53;D3YU89;P49025;F6SBR5;D3Z1U0	Citron Rho-interacting kinase	Cit	0	tr|E9QL53|E9QL53_MOUSE Citron Rho-interacting kinase OS=Mus musculus GN=Cit PE=1 SV=1;tr|D3YU89|D3YU89_MOUSE Citron Rho-interacting kinase OS=Mus musculus GN=Cit PE=1 SV=1;sp|P49025|CTRO_MOUSE Citron Rho-interacting kinase OS=Mus musculus GN=Cit PE=1 SV=3;	0.933673	-0.09901	0.0427094	1.36948	28.702	28.5279	28.6698	28.5938	28.7191	28.4983	28.6003	28.4988	28.5462	28.5739	26	30	29	26	27	27	29	28	27	24
Q61753;F6ZSB7	Q61753	D-3-phosphoglycerate dehydrogenase	Phgdh	0	sp|Q61753|SERA_MOUSE D-3-phosphoglycerate dehydrogenase OS=Mus musculus GN=Phgdh PE=1 SV=3	1.04236	0.059848	0.0427985	1.36857	34.3624	34.3233	34.2776	34.2805	34.2847	34.3909	34.3939	34.2928	34.3805	34.3698	28	28	29	28	30	29	30	30	29	29
O70251;A0A087WS46;G3UX43;M0QWK5;M0QWH8;G3UZ47;M0QW60	O70251;A0A087WS46	Elongation factor 1-beta	Eef1b;Eef1b2	0	sp|O70251|EF1B_MOUSE Elongation factor 1-beta OS=Mus musculus GN=Eef1b PE=1 SV=5;tr|A0A087WS46|A0A087WS46_MOUSE Eukaryotic translation elongation factor 1 beta 2 OS=Mus musculus GN=Eef1b2 PE=1 SV=1	0.9003	-0.151522	0.0428751	1.3678	32.8575	32.8456	32.9674	32.6803	32.8531	32.801	32.6139	32.7814	32.6586	32.5914	12	14	13	13	12	11	13	13	13	14
A0A0R4J0K2;K3W4R5;A2AGT5;Z4YL78	A0A0R4J0K2;K3W4R5;A2AGT5;Z4YL78	Cytoskeleton-associated protein 5	Ckap5	0	tr|A0A0R4J0K2|A0A0R4J0K2_MOUSE Cytoskeleton-associated protein 5 OS=Mus musculus GN=Ckap5 PE=1 SV=1;tr|K3W4R5|K3W4R5_MOUSE Cytoskeleton-associated protein 5 OS=Mus musculus GN=Ckap5 PE=1 SV=1;sp|A2AGT5|CKAP5_MOUSE Cytoskeleton-associated protein 5 OS=Mus m	0.962075	-0.055778	0.0431119	1.3654	32.3924	32.3703	32.4064	32.3416	32.4201	32.3205	32.3885	32.2802	32.3095	32.3532	79	77	75	73	77	82	79	74	76	81
O35350	O35350	Calpain-1 catalytic subunit	Capn1	0	sp|O35350|CAN1_MOUSE Calpain-1 catalytic subunit OS=Mus musculus GN=Capn1 PE=1 SV=1	1.10477	0.143752	0.0433935	1.36258	28.9259	28.8403	28.8129	28.6724	28.9114	28.9739	28.9663	28.9665	28.864	29.1108	17	18	19	17	20	18	22	21	18	18
O55029	O55029	Coatomer subunit beta	Copb2	0	sp|O55029|COPB2_MOUSE Coatomer subunit beta OS=Mus musculus GN=Copb2 PE=1 SV=2	1.04371	0.061722	0.0434529	1.36198	31.7004	31.74	31.7459	31.7079	31.8071	31.809	31.8409	31.7417	31.8296	31.7886	37	36	40	39	40	40	40	38	39	36
Q9D031;Q01730;A2AUR7;B1AYQ0;E0CXG5;A0A0A6YWZ2	Q9D031;Q01730;A2AUR7	Ras suppressor protein 1	Rsu1	0	tr|Q9D031|Q9D031_MOUSE Ras suppressor protein 1 OS=Mus musculus GN=Rsu1 PE=1 SV=1;sp|Q01730|RSU1_MOUSE Ras suppressor protein 1 OS=Mus musculus GN=Rsu1 PE=1 SV=3;tr|A2AUR7|A2AUR7_MOUSE Ras suppressor protein 1 OS=Mus musculus GN=Rsu1 PE=1 SV=1	1.0827	0.114632	0.0435009	1.3615	29.9728	29.8683	30.0596	29.9008	29.9671	30.0096	30.0484	30.2042	30.044	30.0355	14	12	14	13	14	14	14	13	14	14
Q80TZ9;A2A7T3;A0A1W2P787;A2A7T1	Q80TZ9;A2A7T3	Arginine-glutamic acid dipeptide repeats protein	Rere	0	sp|Q80TZ9|RERE_MOUSE Arginine-glutamic acid dipeptide repeats protein OS=Mus musculus GN=Rere PE=1 SV=3;tr|A2A7T3|A2A7T3_MOUSE Arginine-glutamic acid dipeptide repeats protein OS=Mus musculus GN=Rere PE=1 SV=1	0.867721	-0.204697	0.0435538	1.36097	25.4025	25.607	25.66	25.3996	NaN	25.4391	25.2785	25.2507	NaN	25.2819	5	3	4	3	3	3	3	5	3	5
Q3T9X3;P39054;Q3TCR7;G3X9G4;F8WIV5;G3UXX2;G3UY64	Q3T9X3;P39054;Q3TCR7;G3X9G4;F8WIV5	Dynamin-2	Dnm2	0	tr|Q3T9X3|Q3T9X3_MOUSE Dynamin-2 OS=Mus musculus GN=Dnm2 PE=1 SV=1;sp|P39054|DYN2_MOUSE Dynamin-2 OS=Mus musculus GN=Dnm2 PE=1 SV=2;tr|Q3TCR7|Q3TCR7_MOUSE Dynamin-2 OS=Mus musculus GN=Dnm2 PE=1 SV=1;tr|G3X9G4|G3X9G4_MOUSE Dynamin-2 OS=Mus musculus GN=Dnm2	1.04349	0.06142	0.0435575	1.36094	30.0884	30.1462	30.1681	30.1758	30.1875	30.2762	30.2303	30.189	30.211	30.1667	22	21	26	23	26	24	23	25	23	23
Q8C854;G8JL68	Q8C854;G8JL68	Myelin expression factor 2	Myef2	0	sp|Q8C854|MYEF2_MOUSE Myelin expression factor 2 OS=Mus musculus GN=Myef2 PE=1 SV=1;tr|G8JL68|G8JL68_MOUSE Myelin expression factor 2 (Fragment) OS=Mus musculus GN=Myef2 PE=1 SV=1	0.948797	-0.075828	0.0436636	1.35988	30.502	30.3842	30.4757	30.3478	30.3913	30.3751	30.3003	30.3472	30.3506	30.3487	25	22	23	22	21	22	24	21	22	24
P30282;S4R240;S4R2N5;S4R1D9;S4R216;S4R2N1;S4R275;S4R1L8;S4R1R1;S4R1C8	P30282;S4R240;S4R2N5;S4R1D9	G1/S-specific cyclin-D3	Ccnd3	0	sp|P30282|CCND3_MOUSE G1/S-specific cyclin-D3 OS=Mus musculus GN=Ccnd3 PE=1 SV=1;tr|S4R240|S4R240_MOUSE G1/S-specific cyclin-D3 (Fragment) OS=Mus musculus GN=Ccnd3 PE=1 SV=1;tr|S4R2N5|S4R2N5_MOUSE G1/S-specific cyclin-D3 (Fragment) OS=Mus musculus GN=Ccnd3	0.912368	-0.132312	0.043973	1.35681	28.3881	28.2496	28.241	28.1195	28.3642	28.1598	28.1983	28.1787	28.0454	28.1186	8	7	8	8	9	8	7	9	8	7
Q9ET26;S4R1Z0	Q9ET26	E3 ubiquitin-protein ligase RNF114	Rnf114	0	sp|Q9ET26|RN114_MOUSE E3 ubiquitin-protein ligase RNF114 OS=Mus musculus GN=Rnf114 PE=1 SV=2	0.952301	-0.07051	0.0439803	1.35674	28.6157	28.5403	28.5388	28.5603	28.6485	28.5279	28.5766	28.4917	28.4601	28.4948	10	10	10	9	8	10	10	10	10	9
Q9CQS5	Q9CQS5	Serine/threonine-protein kinase RIO2	Riok2	0	sp|Q9CQS5|RIOK2_MOUSE Serine/threonine-protein kinase RIO2 OS=Mus musculus GN=Riok2 PE=1 SV=1	1.09461	0.130416	0.0443125	1.35347	26.7456	26.8159	26.939	26.9562	26.8548	26.9079	26.9587	26.9726	26.9882	27.1362	5	4	4	4	4	4	5	4	5	4
Q60770;A2AEC9;A0A0G2JEI5	Q60770	Syntaxin-binding protein 3	Stxbp3	0	sp|Q60770|STXB3_MOUSE Syntaxin-binding protein 3 OS=Mus musculus GN=Stxbp3 PE=1 SV=1	0.796658	-0.327968	0.0443326	1.35328	25.0276	24.7428	24.9172	25.1882	24.6815	24.6777	24.7524	24.3475	24.8086	24.3312	3	3	3	3	3	3	2	3	3	3
Q9Z0U1	Q9Z0U1	Tight junction protein ZO-2	Tjp2	0	sp|Q9Z0U1|ZO2_MOUSE Tight junction protein ZO-2 OS=Mus musculus GN=Tjp2 PE=1 SV=2	1.10863	0.148774	0.0443536	1.35307	27.5835	27.5536	27.6314	27.4662	27.6664	27.8562	27.5871	27.7362	27.827	27.6384	11	11	9	12	9	13	13	16	11	12
G5E8Q0;P97412	G5E8Q0;P97412	Lysosomal-trafficking regulator	Lyst	0	tr|G5E8Q0|G5E8Q0_MOUSE Lysosomal trafficking regulator, isoform CRA_a OS=Mus musculus GN=Lyst PE=1 SV=1;sp|P97412|LYST_MOUSE Lysosomal-trafficking regulator OS=Mus musculus GN=Lyst PE=1 SV=1	1.25179	0.32399	0.0444468	1.35216	25.1062	25.2449	24.9093	25.0018	24.8505	25.6942	25.5303	25.0591	25.1806	25.2684	4	4	7	5	5	5	6	7	6	6
P61620	P61620	Protein transport protein Sec61 subunit alpha isoform 1	Sec61a1	0	sp|P61620|S61A1_MOUSE Protein transport protein Sec61 subunit alpha isoform 1 OS=Mus musculus GN=Sec61a1 PE=1 SV=2	1.11594	0.158262	0.0446141	1.35053	30.8567	30.9278	30.6963	30.9543	30.8251	31.0258	30.9196	31.1196	31.1079	30.8786	15	14	13	14	15	15	14	14	15	14
A2AAU3;A0A0R4J0Y3;Q6DFV5;A2AAU5	A2AAU3;A0A0R4J0Y3;Q6DFV5	Probable helicase with zinc finger domain	Helz	0	tr|A2AAU3|A2AAU3_MOUSE Probable helicase with zinc finger domain OS=Mus musculus GN=Helz PE=1 SV=1;tr|A0A0R4J0Y3|A0A0R4J0Y3_MOUSE Probable helicase with zinc finger domain OS=Mus musculus GN=Helz PE=1 SV=1;sp|Q6DFV5|HELZ_MOUSE Probable helicase with zinc f	1.12596	0.171156	0.0452991	1.34391	24.8379	25.0206	24.9589	24.7216	24.726	24.9567	24.9546	25.1637	25.0587	24.9871	3	3	4	3	4	3	4	4	3	4
Q9QZE7;A0A1D5RLR0	Q9QZE7;A0A1D5RLR0	Translin-associated protein X	Tsnax	0	sp|Q9QZE7|TSNAX_MOUSE Translin-associated protein X OS=Mus musculus GN=Tsnax PE=1 SV=1;tr|A0A1D5RLR0|A0A1D5RLR0_MOUSE Translin-associated protein X OS=Mus musculus GN=Tsnax PE=1 SV=1	0.930536	-0.103866	0.0453921	1.34302	29.5797	29.5959	29.65	29.4355	29.5357	29.4073	29.4166	29.4528	29.4516	29.5491	11	12	12	11	11	10	11	9	11	9
Q9Z1F9;H3BLR3;H3BLM2;H3BJQ2;A2BH29	Q9Z1F9	SUMO-activating enzyme subunit 2	Uba2	0	sp|Q9Z1F9|SAE2_MOUSE SUMO-activating enzyme subunit 2 OS=Mus musculus GN=Uba2 PE=1 SV=1	0.962848	-0.05462	0.0464542	1.33297	32.1362	32.1577	32.1001	32.0739	32.1129	32.0464	32.1071	32.0333	32.1023	32.0187	28	27	29	29	30	28	27	29	28	26
Q9WTM5;A0A1B0GSR4;A0A1B0GRW3;A0A1B0GT54;A0A1B0GR89;A0A1B0GRT1	Q9WTM5	RuvB-like 2	Ruvbl2	0	sp|Q9WTM5|RUVB2_MOUSE RuvB-like 2 OS=Mus musculus GN=Ruvbl2 PE=1 SV=3	0.951028	-0.07244	0.0464574	1.33295	32.4502	32.4328	32.416	32.3181	32.4215	32.4017	32.2886	32.3267	32.3021	32.3572	32	32	34	36	34	34	33	35	34	32
Q61188;D3Z774;Q6AXH7;F6T3Z0;A0A0N4SUQ8;F7AQX0;E9PWK3;A0A0R4J1C0;P70351;A0A0N4SUQ7	Q61188;D3Z774;Q6AXH7	Histone-lysine N-methyltransferase EZH2	Ezh2	0	sp|Q61188|EZH2_MOUSE Histone-lysine N-methyltransferase EZH2 OS=Mus musculus GN=Ezh2 PE=1 SV=2;tr|D3Z774|D3Z774_MOUSE Histone-lysine N-methyltransferase EZH2 OS=Mus musculus GN=Ezh2 PE=1 SV=1;tr|Q6AXH7|Q6AXH7_MOUSE Ezh2 protein OS=Mus musculus GN=Ezh2 PE=1	0.94163	-0.086768	0.0465298	1.33227	28.5411	28.5647	28.6659	28.6275	28.666	28.5856	28.5652	28.463	28.4627	28.5549	13	12	12	11	12	12	11	12	11	11
Q91X76	Q91X76		Nt5dc2	0	tr|Q91X76|Q91X76_MOUSE 5-nucleotidase domain-containing 2 OS=Mus musculus GN=Nt5dc2 PE=1 SV=1	0.936645	-0.094426	0.0465818	1.33178	27.9979	28.1273	28.0043	28.004	27.9874	27.8896	27.9701	27.9134	27.8508	28.0248	9	9	12	8	9	7	11	10	9	8
Q9R062;V9GX26;K3W4S6	Q9R062;V9GX26;K3W4S6	Glycogenin-1	Gyg1;Gyg	0	sp|Q9R062|GLYG_MOUSE Glycogenin-1 OS=Mus musculus GN=Gyg1 PE=1 SV=3;tr|V9GX26|V9GX26_MOUSE Glycogenin (Fragment) OS=Mus musculus GN=Gyg PE=1 SV=1;tr|K3W4S6|K3W4S6_MOUSE Glycogenin OS=Mus musculus GN=Gyg PE=1 SV=1	1.10284	0.141228	0.0466666	1.33099	28.0166	28.1851	28.222	27.9319	28.1426	28.2107	28.3356	28.2494	28.1895	28.2192	9	8	9	8	10	10	9	10	9	9
P26443;F7CFA5	P26443	Glutamate dehydrogenase 1, mitochondrial	Glud1	0	sp|P26443|DHE3_MOUSE Glutamate dehydrogenase 1, mitochondrial OS=Mus musculus GN=Glud1 PE=1 SV=1	1.0766	0.106476	0.046738	1.33033	31.4726	31.6022	31.6196	31.5015	31.6391	31.6827	31.7185	31.6787	31.5578	31.7297	26	28	27	27	27	27	30	29	27	28
O55013	O55013	Trafficking protein particle complex subunit 3	Trappc3	0	sp|O55013|TPPC3_MOUSE Trafficking protein particle complex subunit 3 OS=Mus musculus GN=Trappc3 PE=1 SV=1	1.10045	0.138092	0.0467759	1.32998	28.4043	28.131	28.398	28.3044	28.4299	28.4394	28.5017	28.4403	28.54	28.4366	6	7	7	6	7	7	7	7	5	7
P05201;F7ALS6	P05201	Aspartate aminotransferase, cytoplasmic	Got1	0	sp|P05201|AATC_MOUSE Aspartate aminotransferase, cytoplasmic OS=Mus musculus GN=Got1 PE=1 SV=3	1.06999	0.097604	0.0468871	1.32895	31.9086	31.8522	31.9581	31.8788	32.0045	31.9548	32.0765	32.0547	31.9304	32.074	25	24	23	23	23	23	22	24	22	21
O08529	O08529	Calpain-2 catalytic subunit	Capn2	0	sp|O08529|CAN2_MOUSE Calpain-2 catalytic subunit OS=Mus musculus GN=Capn2 PE=1 SV=4	1.07213	0.10048	0.0469315	1.32854	30.6949	30.5506	30.5617	30.5905	30.6221	30.8121	30.7563	30.6475	30.6378	30.6685	24	25	25	25	24	25	24	23	24	24
Q9CXW2	Q9CXW2	28S ribosomal protein S22, mitochondrial	Mrps22	0	sp|Q9CXW2|RT22_MOUSE 28S ribosomal protein S22, mitochondrial OS=Mus musculus GN=Mrps22 PE=1 SV=1	1.05283	0.07427	0.0470301	1.32762	29.7927	29.8692	29.779	29.8016	29.8666	29.9131	29.893	29.8264	29.8692	29.9787	15	15	15	14	17	17	15	15	17	17
D3YZ08;O35144;E9QM06;F6VIR4	D3YZ08;O35144;E9QM06;F6VIR4	Telomeric repeat-binding factor 2	Terf2	0	tr|D3YZ08|D3YZ08_MOUSE Telomeric repeat-binding factor 2 OS=Mus musculus GN=Terf2 PE=1 SV=1;sp|O35144|TERF2_MOUSE Telomeric repeat-binding factor 2 OS=Mus musculus GN=Terf2 PE=1 SV=3;tr|E9QM06|E9QM06_MOUSE Telomeric repeat-binding factor 2 OS=Mus musculus	1.12162	0.165578	0.0470802	1.32716	26.9217	26.9036	27.0068	26.8201	27.0931	27.3063	27.0112	27.0459	27.149	27.0607	5	6	5	6	6	5	6	6	6	6
Q99N84;G3UYQ9;G3UYX8;G3UX79	Q99N84;G3UYQ9;G3UYX8;G3UX79	28S ribosomal protein S18b, mitochondrial	Mrps18b	0	sp|Q99N84|RT18B_MOUSE 28S ribosomal protein S18b, mitochondrial OS=Mus musculus GN=Mrps18b PE=1 SV=1;tr|G3UYQ9|G3UYQ9_MOUSE 28S ribosomal protein S18b, mitochondrial (Fragment) OS=Mus musculus GN=Mrps18b PE=1 SV=1;tr|G3UYX8|G3UYX8_MOUSE 28S ribosomal prote	1.1374	0.185742	0.0471976	1.32608	28.2664	28.2058	28.5318	28.442	28.5528	28.5636	28.5806	28.7161	28.5823	28.485	6	6	6	5	5	6	6	6	6	6
B1AQJ2;B0QZF8	B1AQJ2;B0QZF8	Ubiquitin carboxyl-terminal hydrolase 36	Usp36	0	sp|B1AQJ2|UBP36_MOUSE Ubiquitin carboxyl-terminal hydrolase 36 OS=Mus musculus GN=Usp36 PE=1 SV=1;tr|B0QZF8|B0QZF8_MOUSE Ubiquitin carboxyl-terminal hydrolase 36 (Fragment) OS=Mus musculus GN=Usp36 PE=1 SV=1	1.12502	0.16995	0.0472039	1.32602	28.1837	28.3385	28.2867	28.2435	28.1096	28.372	28.3009	28.4243	28.6242	28.2903	15	15	15	12	14	15	16	13	10	14
Q80UG2	Q80UG2	Plexin-A4	Plxna4	0	sp|Q80UG2|PLXA4_MOUSE Plexin-A4 OS=Mus musculus GN=Plxna4 PE=1 SV=3	0.712667	-0.4887	0.0472266	1.32581	26.9631	27.4739	28.0061	27.184	27.7958	27.0716	27.0755	27.2106	26.8902	26.7316	6	6	6	6	4	5	6	5	4	6
A0A0R4J091;Q9JKP7;D6RDT4	A0A0R4J091;Q9JKP7	DNA polymerase epsilon subunit 3	Pole3	0	tr|A0A0R4J091|A0A0R4J091_MOUSE DNA polymerase epsilon subunit 3 OS=Mus musculus GN=Pole3 PE=1 SV=1;sp|Q9JKP7|DPOE3_MOUSE DNA polymerase epsilon subunit 3 OS=Mus musculus GN=Pole3 PE=1 SV=1	0.869454	-0.201818	0.0472533	1.32557	28.5079	28.3104	28.3545	28.2386	28.3869	28.4047	27.9807	28.1964	28.0366	28.1709	4	5	5	5	4	4	5	5	5	5
A0A0R3P9C8;Q9DC69	A0A0R3P9C8;Q9DC69	NADH dehydrogenase [ubiquinone] 1 alpha subcomplex subunit 9, mitochondrial	Ndufa9	0	tr|A0A0R3P9C8|A0A0R3P9C8_MOUSE NADH dehydrogenase [ubiquinone] 1 alpha subcomplex subunit 9, mitochondrial OS=Mus musculus GN=Ndufa9 PE=1 SV=1;sp|Q9DC69|NDUA9_MOUSE NADH dehydrogenase [ubiquinone] 1 alpha subcomplex subunit 9, mitochondrial OS=Mus musculus	1.05288	0.074336	0.0473232	1.32493	30.353	30.4163	30.3958	30.3459	30.3384	30.5041	30.3583	30.5063	30.4231	30.4294	17	18	17	16	16	17	17	17	17	17
Q9QYI3;F7BTP8;A2A5E1	Q9QYI3;F7BTP8	DnaJ homolog subfamily C member 7	Dnajc7	0	sp|Q9QYI3|DNJC7_MOUSE DnaJ homolog subfamily C member 7 OS=Mus musculus GN=Dnajc7 PE=1 SV=2;tr|F7BTP8|F7BTP8_MOUSE DnaJ homolog subfamily C member 7 (Fragment) OS=Mus musculus GN=Dnajc7 PE=1 SV=1	0.916583	-0.125662	0.0474911	1.32339	31.644	31.8666	31.8953	31.7597	31.8772	31.6841	31.7793	31.6614	31.6457	31.6438	27	29	26	29	28	28	28	27	28	26
A0A1B0GSU0;Q571I9;D3Z0B9;A0A1B0GSN3	A0A1B0GSU0;Q571I9;D3Z0B9	Aldehyde dehydrogenase family 16 member A1	Aldh16a1	0	tr|A0A1B0GSU0|A0A1B0GSU0_MOUSE Aldehyde dehydrogenase family 16 member A1 OS=Mus musculus GN=Aldh16a1 PE=1 SV=1;sp|Q571I9|A16A1_MOUSE Aldehyde dehydrogenase family 16 member A1 OS=Mus musculus GN=Aldh16a1 PE=1 SV=2;tr|D3Z0B9|D3Z0B9_MOUSE Aldehyde dehydroge	0.909212	-0.137312	0.047653	1.32191	29.398	29.2035	29.314	29.2516	29.4141	29.2248	29.1664	29.305	29.0489	29.1497	13	12	11	14	12	12	12	12	14	11
Q9JLN9	Q9JLN9	Serine/threonine-protein kinase mTOR	Mtor	0	sp|Q9JLN9|MTOR_MOUSE Serine/threonine-protein kinase mTOR OS=Mus musculus GN=Mtor PE=1 SV=2	0.898374	-0.154612	0.0476727	1.32173	28.7146	28.6567	28.605	28.5832	28.7798	28.551	28.6235	28.6285	28.3894	28.3739	24	27	26	27	24	23	25	26	25	28
Q9D8N0	Q9D8N0	Elongation factor 1-gamma	Eef1g	0	sp|Q9D8N0|EF1G_MOUSE Elongation factor 1-gamma OS=Mus musculus GN=Eef1g PE=1 SV=3	0.976542	-0.034246	0.0477685	1.32086	34.2358	34.235	34.2223	34.255	34.2257	34.2386	34.2157	34.207	34.1792	34.162	33	35	34	35	36	35	33	35	35	34
Q8K4Z5	Q8K4Z5	Splicing factor 3A subunit 1	Sf3a1	0	sp|Q8K4Z5|SF3A1_MOUSE Splicing factor 3A subunit 1 OS=Mus musculus GN=Sf3a1 PE=1 SV=1	0.955932	-0.06502	0.0479112	1.31956	31.9288	32.0032	31.9578	32.0028	31.9574	31.8791	31.9798	31.8374	31.9014	31.9272	31	28	31	30	30	32	30	30	31	30
A0JNY3;Q8BUV3	A0JNY3;Q8BUV3	Gephyrin;Molybdopterin adenylyltransferase;Molybdopterin molybdenumtransferase	Gphn	0	tr|A0JNY3|A0JNY3_MOUSE Gephyrin OS=Mus musculus GN=Gphn PE=1 SV=1;sp|Q8BUV3|GEPH_MOUSE Gephyrin OS=Mus musculus GN=Gphn PE=1 SV=2	0.916498	-0.125796	0.0479594	1.31913	28.7728	28.8365	28.8831	28.803	28.7042	28.6218	28.6953	28.6685	28.8269	28.5581	15	14	12	15	11	15	12	13	15	12
Q68FE6	Q68FE6	Protein FAM65A	Fam65a	0	sp|Q68FE6|RIPR1_MOUSE Rho family-interacting cell polarization regulator 1 OS=Mus musculus GN=Ripor1 PE=1 SV=2	1.66316	0.73393	0.048185	1.31709	24.9891	25.0037	25.06	25.0571	23.7865	NaN	25.3116	25.5713	25.8822	25.2877	4	4	4	4	4	3	3	4	4	3
Q60715	Q60715	Prolyl 4-hydroxylase subunit alpha-1	P4ha1	0	sp|Q60715|P4HA1_MOUSE Prolyl 4-hydroxylase subunit alpha-1 OS=Mus musculus GN=P4ha1 PE=1 SV=2	0.89994	-0.1521	0.0482147	1.31682	31.4703	31.5001	31.2497	31.3265	31.3713	31.1794	31.09	31.3639	31.2803	31.2438	18	19	19	19	20	18	17	19	21	20
Q99K41	Q99K41	EMILIN-1	Emilin1	0	sp|Q99K41|EMIL1_MOUSE EMILIN-1 OS=Mus musculus GN=Emilin1 PE=1 SV=1	1.2406	0.311038	0.0483711	1.31541	25.2392	25.3942	25.3528	24.8768	25.2632	25.484	25.3297	25.7507	25.7787	25.3384	3	4	5	4	4	4	4	4	5	4
Q60864	Q60864	Stress-induced-phosphoprotein 1	Stip1	0	sp|Q60864|STIP1_MOUSE Stress-induced-phosphoprotein 1 OS=Mus musculus GN=Stip1 PE=1 SV=1	0.922544	-0.11631	0.0485205	1.31407	34.9245	34.7682	34.8088	34.6962	34.8441	34.81	34.6805	34.6702	34.6112	34.6883	46	47	47	47	45	46	48	46	46	47
Q9DCD0	Q9DCD0	6-phosphogluconate dehydrogenase, decarboxylating	Pgd	0	sp|Q9DCD0|6PGD_MOUSE 6-phosphogluconate dehydrogenase, decarboxylating OS=Mus musculus GN=Pgd PE=1 SV=3	1.05602	0.07864	0.048659	1.31284	33.9402	33.9222	33.9547	33.9045	33.9849	34.1034	34.0421	34.0563	33.9606	33.9374	34	33	34	34	34	33	33	34	35	34
Q64378;B8JJC2	Q64378;B8JJC2	Peptidyl-prolyl cis-trans isomerase FKBP5;Peptidyl-prolyl cis-trans isomerase FKBP5, N-terminally processed;Peptidyl-prolyl cis-trans isomerase	Fkbp5	0	sp|Q64378|FKBP5_MOUSE Peptidyl-prolyl cis-trans isomerase FKBP5 OS=Mus musculus GN=Fkbp5 PE=1 SV=1;tr|B8JJC2|B8JJC2_MOUSE Peptidylprolyl isomerase (Fragment) OS=Mus musculus GN=Fkbp5 PE=1 SV=1	0.939011	-0.090786	0.0486765	1.31268	29.4207	29.4586	29.4186	29.498	29.5191	29.3426	29.4568	29.26	29.3925	29.4091	12	12	12	13	14	12	12	13	14	14
F7CYX4;B8QI34;Q8BSS9;A0A087WPM2;B8QI36;P60469;A0A1B0GRM4;Q8BHT6	F7CYX4;B8QI34;Q8BSS9	Liprin-alpha-2	Ppfia2	0	tr|F7CYX4|F7CYX4_MOUSE Liprin-alpha-2 OS=Mus musculus GN=Ppfia2 PE=1 SV=1;tr|B8QI34|B8QI34_MOUSE Liprin-alpha-2 OS=Mus musculus GN=Ppfia2 PE=1 SV=1;sp|Q8BSS9|LIPA2_MOUSE Liprin-alpha-2 OS=Mus musculus GN=Ppfia2 PE=1 SV=2	0.921216	-0.118388	0.0487168	1.31232	28.6772	28.5032	28.5117	28.489	28.5248	28.3887	28.4613	28.3756	28.5499	28.3384	18	18	20	14	18	19	15	17	18	16
P97346	P97346	Nucleoredoxin	Nxn	0	sp|P97346|NXN_MOUSE Nucleoredoxin OS=Mus musculus GN=Nxn PE=1 SV=1	1.23048	0.299216	0.0487184	1.31231	26.9666	26.6386	27.0936	26.7351	26.4429	26.9834	27.0956	27.2009	27.1825	26.9106	8	8	7	8	8	8	8	8	8	8
Q99LB7;A2AH52;A2AH53	Q99LB7	Sarcosine dehydrogenase, mitochondrial	Sardh	0	sp|Q99LB7|SARDH_MOUSE Sarcosine dehydrogenase, mitochondrial OS=Mus musculus GN=Sardh PE=1 SV=1	1.06614	0.092394	0.049213	1.30792	29.1393	29.2893	29.2569	29.1761	29.1351	29.2805	29.3447	29.3135	29.202	29.3181	23	22	22	23	21	21	23	21	23	22
Q99PM9;A0A0B4J1E5;A0A0A6YXW7;A0A0A6YXG9;A0A0A6YVQ3;A0A0A6YX11	Q99PM9;A0A0B4J1E5;A0A0A6YXW7;A0A0A6YXG9	Uridine-cytidine kinase 2	Uck2	0	sp|Q99PM9|UCK2_MOUSE Uridine-cytidine kinase 2 OS=Mus musculus GN=Uck2 PE=1 SV=1;tr|A0A0B4J1E5|A0A0B4J1E5_MOUSE Uridine-cytidine kinase 2 (Fragment) OS=Mus musculus GN=Uck2 PE=1 SV=1;tr|A0A0A6YXW7|A0A0A6YXW7_MOUSE Uridine-cytidine kinase 2 (Fragment) OS=Mu	0.919235	-0.121494	0.0493746	1.3065	29.553	29.6928	29.8244	29.7857	29.6746	29.6727	29.5798	29.5562	29.551	29.5633	10	10	10	9	10	11	9	10	10	10
P08228	P08228	Superoxide dismutase [Cu-Zn]	Sod1	0	sp|P08228|SODC_MOUSE Superoxide dismutase [Cu-Zn] OS=Mus musculus GN=Sod1 PE=1 SV=2	1.15621	0.209404	0.049376	1.30648	33.7755	33.388	33.5888	33.4567	33.5881	33.5899	33.7782	33.6785	33.8718	33.9258	10	10	10	10	10	10	10	10	10	10
Q9DCT4;Q9CY21;F6VT90;D3YYK7;D3Z1S2;A0A0J9YVD6;D3YWZ3	Q9DCT4;Q9CY21;F6VT90;D3YYK7	Probable 18S rRNA (guanine-N(7))-methyltransferase	Wbscr22	0	tr|Q9DCT4|Q9DCT4_MOUSE MCG16714, isoform CRA_a OS=Mus musculus GN=Wbscr22 PE=1 SV=1;sp|Q9CY21|BUD23_MOUSE Probable 18S rRNA (guanine-N(7))-methyltransferase OS=Mus musculus GN=Bud23 PE=1 SV=1;tr|F6VT90|F6VT90_MOUSE Williams Beuren syndrome chromosome regio	0.858776	-0.219646	0.0495345	1.30509	27.7075	27.6317	27.904	27.6116	27.7572	27.5113	27.3787	27.6822	27.276	27.6655	5	5	4	5	5	5	6	5	6	5
F6RG68;Q3UQN2;J3QPQ1	F6RG68;Q3UQN2;J3QPQ1	F-BAR domain only protein 2	Fcho2	0	tr|F6RG68|F6RG68_MOUSE F-BAR domain only protein 2 OS=Mus musculus GN=Fcho2 PE=1 SV=2;sp|Q3UQN2|FCHO2_MOUSE F-BAR domain only protein 2 OS=Mus musculus GN=Fcho2 PE=1 SV=1;tr|J3QPQ1|J3QPQ1_MOUSE F-BAR domain only protein 2 OS=Mus musculus GN=Fcho2 PE=1 SV=1	0.9612	-0.057092	0.0496571	1.30402	29.097	29.0934	29.1501	29.1137	29.179	29.0848	29.0208	29.1097	29.1019	29.0307	15	15	13	16	16	15	17	16	14	16
Q8CIG3;D3Z353;F6V3V2	Q8CIG3;D3Z353;F6V3V2	Lysine-specific histone demethylase 1B	Kdm1b	0	sp|Q8CIG3|KDM1B_MOUSE Lysine-specific histone demethylase 1B OS=Mus musculus GN=Kdm1b PE=1 SV=1;tr|D3Z353|D3Z353_MOUSE Lysine-specific histone demethylase 1B (Fragment) OS=Mus musculus GN=Kdm1b PE=1 SV=1;tr|F6V3V2|F6V3V2_MOUSE Lysine-specific histone demet	1.1148	0.156786	0.0497003	1.30364	24.6355	24.7193	24.5969	24.5638	24.5886	24.8365	24.7944	24.9666	24.6073	24.6833	2	2	2	2	2	2	2	2	2	2
Q9JJ28	Q9JJ28	Protein flightless-1 homolog	Flii	0	sp|Q9JJ28|FLII_MOUSE Protein flightless-1 homolog OS=Mus musculus GN=Flii PE=1 SV=1	1.08349	0.115688	0.049705	1.3036	28.8095	28.7024	28.8051	28.7781	28.8948	28.8283	28.9005	28.846	29.0479	28.9456	22	22	18	20	20	19	20	20	19	18
Q9JMG1	Q9JMG1	Endothelial differentiation-related factor 1	Edf1	0	sp|Q9JMG1|EDF1_MOUSE Endothelial differentiation-related factor 1 OS=Mus musculus GN=Edf1 PE=1 SV=1	0.906493	-0.141632	0.0497933	1.30283	29.9201	29.8769	29.8925	29.6828	30.0474	29.6879	29.7383	29.7549	29.8004	29.73	5	5	5	5	5	5	5	5	5	5
Q8BYB9	Q8BYB9	Protein O-glucosyltransferase 1	Poglut1	0	sp|Q8BYB9|PGLT1_MOUSE Protein O-glucosyltransferase 1 OS=Mus musculus GN=Poglut1 PE=1 SV=2	0.832462	-0.264544	0.0499255	1.30168	25.3824	25.4624	25.5285	25.3405	25.3066	NaN	24.874	25.4397	25.1079	25.1365	2	2	3	3	4	2	3	3	2	2
Q9CQV5	Q9CQV5	28S ribosomal protein S24, mitochondrial	Mrps24	0	sp|Q9CQV5|RT24_MOUSE 28S ribosomal protein S24, mitochondrial OS=Mus musculus GN=Mrps24 PE=1 SV=1	1.19062	0.251712	0.0502186	1.29914	26.9767	27.1111	27.2648	27.2874	27.196	27.5485	27.0788	27.5164	27.5901	27.3608	4	4	4	4	6	4	5	4	5	5
Q9DAA6	Q9DAA6	Exosome complex component CSL4	Exosc1	0	sp|Q9DAA6|EXOS1_MOUSE Exosome complex component CSL4 OS=Mus musculus GN=Exosc1 PE=1 SV=1	1.18409	0.243778	0.0504097	1.29749	27.3095	27.9021	27.6788	27.7871	27.8333	27.9201	27.9726	27.8993	27.9492	27.9885	5	5	6	5	6	5	5	6	5	5
Q3UXD9;Q99MZ7;D6RHN4;D6RIP0	Q3UXD9;Q99MZ7;D6RHN4	Peroxisomal trans-2-enoyl-CoA reductase	Pecr	0	tr|Q3UXD9|Q3UXD9_MOUSE Peroxisomal trans-2-enoyl-CoA reductase OS=Mus musculus GN=Pecr PE=1 SV=1;sp|Q99MZ7|PECR_MOUSE Peroxisomal trans-2-enoyl-CoA reductase OS=Mus musculus GN=Pecr PE=1 SV=1;tr|D6RHN4|D6RHN4_MOUSE Peroxisomal trans-2-enoyl-CoA reductase O	0.873159	-0.195684	0.0504118	1.29747	27.3088	27.1681	27.3703	27.0324	27.1354	27.1192	27.1664	26.8533	26.9822	26.9155	5	5	6	4	6	4	5	6	4	6
Q6TEK5;A0A0J9YUN6;Q0VGU5;A0A0M3HEP8	Q6TEK5;A0A0J9YUN6;Q0VGU5;A0A0M3HEP8	Vitamin K epoxide reductase complex subunit 1-like protein 1	Vkorc1l1	0	sp|Q6TEK5|VKORL_MOUSE Vitamin K epoxide reductase complex subunit 1-like protein 1 OS=Mus musculus GN=Vkorc1l1 PE=1 SV=1;tr|A0A0J9YUN6|A0A0J9YUN6_MOUSE Vitamin K epoxide reductase complex subunit 1-like protein 1 (Fragment) OS=Mus musculus GN=Vkorc1l1 PE=1	1.10211	0.14027	0.0507988	1.29415	26.1709	26.4778	26.39	26.2867	26.3514	26.579	26.4874	26.5016	26.3939	26.4162	2	2	2	2	2	2	2	2	2	2
Q5SUH7;Q5SUH6;Q99KN9	Q5SUH7;Q5SUH6;Q99KN9	Clathrin interactor 1	Clint1	0	tr|Q5SUH7|Q5SUH7_MOUSE Clathrin interactor 1 OS=Mus musculus GN=Clint1 PE=1 SV=1;tr|Q5SUH6|Q5SUH6_MOUSE Clathrin interactor 1 OS=Mus musculus GN=Clint1 PE=1 SV=1;sp|Q99KN9|EPN4_MOUSE Clathrin interactor 1 OS=Mus musculus GN=Clint1 PE=1 SV=2	0.92371	-0.114488	0.0508297	1.29388	29.8392	29.9944	29.8814	29.8453	29.7919	29.8418	29.7693	29.7079	29.818	29.6429	13	13	14	13	11	12	14	13	14	13
Q9R1T2	Q9R1T2	SUMO-activating enzyme subunit 1;SUMO-activating enzyme subunit 1, N-terminally processed	Sae1	0	sp|Q9R1T2|SAE1_MOUSE SUMO-activating enzyme subunit 1 OS=Mus musculus GN=Sae1 PE=1 SV=1	0.955218	-0.066098	0.051155	1.29111	32.074	32.0364	32.1454	32.0005	32.083	32.0094	31.9777	32.0458	31.9573	32.0185	23	25	24	24	24	25	24	24	24	25
Q9Z266;V9GXI0;V9GXT7	Q9Z266	SNARE-associated protein Snapin	Snapin	0	sp|Q9Z266|SNAPN_MOUSE SNARE-associated protein Snapin OS=Mus musculus GN=Snapin PE=1 SV=1	0.861897	-0.214412	0.0514075	1.28897	26.7847	27.025	26.7877	26.9981	26.7913	26.5647	26.7021	26.5131	26.9402	26.5945	4	4	5	5	4	4	5	3	5	4
A0A0J9YUG4;A0A0J9YTW1;A0A0J9YVG2;A0A0J9YUK1;A0A0J9YUP9;Q91YV0;A0A0J9YTR9;A0A0J9YU37	A0A0J9YUG4;A0A0J9YTW1;A0A0J9YVG2;A0A0J9YUK1;A0A0J9YUP9;Q91YV0;A0A0J9YTR9;A0A0J9YU37		Tcf4	0	tr|A0A0J9YUG4|A0A0J9YUG4_MOUSE Transcription factor 4 OS=Mus musculus GN=Tcf4 PE=1 SV=1;tr|A0A0J9YTW1|A0A0J9YTW1_MOUSE Transcription factor 4 OS=Mus musculus GN=Tcf4 PE=1 SV=1;tr|A0A0J9YVG2|A0A0J9YVG2_MOUSE Transcription factor 4 OS=Mus musculus GN=Tcf4 PE	0.930112	-0.104524	0.0516306	1.28709	27.445	27.5502	27.5122	27.322	27.4716	27.2906	27.3621	27.3259	27.4352	27.3646	10	9	10	11	11	10	10	9	11	11
P63017;Q504P4;D3Z5E2;Q61696;P17879	P63017;Q504P4	Heat shock cognate 71 kDa protein	Hspa8	0	sp|P63017|HSP7C_MOUSE Heat shock cognate 71 kDa protein OS=Mus musculus GN=Hspa8 PE=1 SV=1;tr|Q504P4|Q504P4_MOUSE Heat shock cognate 71 kDa protein OS=Mus musculus GN=Hspa8 PE=1 SV=1	0.940662	-0.088252	0.0519391	1.28451	36.9981	37.0458	36.8884	37.0412	36.9896	36.9956	36.8989	36.8308	36.8995	36.897	60	59	58	58	57	57	60	56	56	60
Q61029	Q61029	Lamina-associated polypeptide 2, isoforms beta/delta/epsilon/gamma	Tmpo	0	sp|Q61029|LAP2B_MOUSE Lamina-associated polypeptide 2, isoforms beta/delta/epsilon/gamma OS=Mus musculus GN=Tmpo PE=1 SV=4	0.931481	-0.102402	0.0519836	1.28413	31.3257	31.2284	31.1238	31.1942	31.2262	31.1482	31.0637	31.0345	31.132	31.2079	10	9	9	10	10	9	9	9	10	9
P61957;H7BWX9;D3Z794	P61957;H7BWX9;D3Z794	Small ubiquitin-related modifier 2	Sumo2	0	sp|P61957|SUMO2_MOUSE Small ubiquitin-related modifier 2 OS=Mus musculus GN=Sumo2 PE=1 SV=1;tr|H7BWX9|H7BWX9_MOUSE Small ubiquitin-related modifier 2 OS=Mus musculus GN=Sumo2 PE=1 SV=1;tr|D3Z794|D3Z794_MOUSE Small ubiquitin-related modifier 2 OS=Mus muscul	0.886007	-0.17461	0.0521765	1.28253	32.1308	32.0656	31.8691	31.9892	31.88	31.9165	31.598	31.7998	31.8925	31.8549	3	3	4	4	3	4	4	3	4	4
Q4G5Y1	Q4G5Y1	Kelch domain-containing protein 2	Klhdc2	0	sp|Q4G5Y1|KLDC2_MOUSE Kelch domain-containing protein 2 OS=Mus musculus GN=Klhdc2 PE=2 SV=3	0.879866	-0.184644	0.0522227	1.28214	25.84	25.5898	25.4385	25.6663	25.5685	25.2748	25.5668	25.4662	25.4233	25.4489	2	2	3	2	2	3	2	3	2	3
Q9JKL4;A0A0A6YVW1	Q9JKL4	NADH dehydrogenase [ubiquinone] 1 alpha subcomplex assembly factor 3	Ndufaf3	0	sp|Q9JKL4|NDUF3_MOUSE NADH dehydrogenase [ubiquinone] 1 alpha subcomplex assembly factor 3 OS=Mus musculus GN=Ndufaf3 PE=1 SV=1	1.26415	0.33817	0.0526702	1.27843	25.8323	26.1604	25.5939	25.4746	25.7688	26.2179	26.2957	26.1837	25.7732	26.0503	3	4	4	4	4	4	5	3	4	5
Q9CZ13;A0A0A6YW82;A0A0A6YWX6;A0A0A6YVZ0	Q9CZ13	Cytochrome b-c1 complex subunit 1, mitochondrial	Uqcrc1	0	sp|Q9CZ13|QCR1_MOUSE Cytochrome b-c1 complex subunit 1, mitochondrial OS=Mus musculus GN=Uqcrc1 PE=1 SV=2	1.06476	0.090534	0.0527044	1.27815	31.9947	31.8637	31.8337	31.8051	31.953	31.9879	31.9249	31.9816	31.9772	32.0313	20	22	22	21	19	21	22	21	21	20
Q9DCC5;P23198;D3Z313;D3Z1A9	Q9DCC5;P23198	Chromobox protein homolog 3	Cbx3	0	tr|Q9DCC5|Q9DCC5_MOUSE Cbx3 protein OS=Mus musculus GN=Cbx3 PE=1 SV=1;sp|P23198|CBX3_MOUSE Chromobox protein homolog 3 OS=Mus musculus GN=Cbx3 PE=1 SV=2	0.94727	-0.078152	0.0528899	1.27663	32.3737	32.3119	32.4249	32.3109	32.3191	32.3379	32.2461	32.2049	32.2358	32.3251	9	8	8	9	8	9	8	9	9	9
P97742	P97742	Carnitine O-palmitoyltransferase 1, liver isoform	Cpt1a	0	sp|P97742|CPT1A_MOUSE Carnitine O-palmitoyltransferase 1, liver isoform OS=Mus musculus GN=Cpt1a PE=1 SV=4	1.15157	0.203604	0.0529919	1.27579	26.3671	26.2268	26.2476	26.2141	26.0055	26.5039	26.3296	26.3133	26.2899	26.6424	4	4	4	6	5	5	5	3	5	5
B1AV77;B1ATI0;P47740;A0A140LJF9	B1AV77;B1ATI0;P47740	Aldehyde dehydrogenase;Fatty aldehyde dehydrogenase	Aldh3a2	0	tr|B1AV77|B1AV77_MOUSE Aldehyde dehydrogenase OS=Mus musculus GN=Aldh3a2 PE=1 SV=1;tr|B1ATI0|B1ATI0_MOUSE Aldehyde dehydrogenase OS=Mus musculus GN=Aldh3a2 PE=1 SV=1;sp|P47740|AL3A2_MOUSE Fatty aldehyde dehydrogenase OS=Mus musculus GN=Aldh3a2 PE=1 SV=2	1.07502	0.104358	0.0530313	1.27547	29.2882	29.2995	29.1697	29.0888	29.2057	29.3613	29.277	29.2683	29.2816	29.3856	13	12	14	13	13	13	14	15	13	13
Q6P5D8	Q6P5D8	Structural maintenance of chromosomes flexible hinge domain-containing protein 1	Smchd1	0	sp|Q6P5D8|SMHD1_MOUSE Structural maintenance of chromosomes flexible hinge domain-containing protein 1 OS=Mus musculus GN=Smchd1 PE=1 SV=2	0.957156	-0.063174	0.0530836	1.27504	31.1706	31.1796	31.2464	31.2696	31.2812	31.148	31.2037	31.195	31.1171	31.1678	60	59	60	62	60	60	56	59	61	61
A0A1L1STE4;Q45VK5;A0A1L1SSU8;A0A1L1ST48;A0A1L1SQR7;A0A1L1SU19;A0A1L1SR62;A0A1L1SQ69	A0A1L1STE4;Q45VK5		Ilf3	0	tr|A0A1L1STE4|A0A1L1STE4_MOUSE Interleukin enhancer-binding factor 3 OS=Mus musculus GN=Ilf3 PE=1 SV=1;tr|Q45VK5|Q45VK5_MOUSE Interleukin enhancer-binding factor 3 OS=Mus musculus GN=Ilf3 PE=1 SV=1	0.95447	-0.067228	0.0531454	1.27453	31.2307	31.2645	31.2482	31.1808	31.1985	31.1395	31.1923	31.0653	31.1926	31.1968	28	27	28	30	29	28	29	28	30	30
Q99N87;B2FDG7	Q99N87	28S ribosomal protein S5, mitochondrial	Mrps5	0	sp|Q99N87|RT05_MOUSE 28S ribosomal protein S5, mitochondrial OS=Mus musculus GN=Mrps5 PE=1 SV=1	1.07339	0.102172	0.0531742	1.2743	28.5411	28.3957	28.4916	28.4271	28.5545	28.636	28.612	28.4803	28.6545	28.538	8	8	8	6	8	7	8	8	8	7
Q9D711;A2AIH8	Q9D711;A2AIH8	Pirin	Pir	0	sp|Q9D711|PIR_MOUSE Pirin OS=Mus musculus GN=Pir PE=1 SV=1;tr|A2AIH8|A2AIH8_MOUSE Pirin (Fragment) OS=Mus musculus GN=Pir PE=1 SV=1	1.12872	0.17469	0.0531789	1.27426	30.0474	30.2172	30.2254	29.9071	30.1756	30.3463	30.4081	30.3275	30.2204	30.1438	8	8	9	8	9	8	9	8	9	9
P62315	P62315	Small nuclear ribonucleoprotein Sm D1	Snrpd1	0	sp|P62315|SMD1_MOUSE Small nuclear ribonucleoprotein Sm D1 OS=Mus musculus GN=Snrpd1 PE=1 SV=1	0.896735	-0.157246	0.0533292	1.27304	31.6538	31.6078	31.5771	31.6408	31.4985	31.5237	31.3773	31.3671	31.2832	31.6406	4	4	4	4	4	4	4	4	4	4
B1AQF4;Q9D7X3;Q3V2Y9;H3BKL8;H3BKD1	B1AQF4;Q9D7X3;Q3V2Y9;H3BKL8	Dual specificity protein phosphatase 3	Dusp3	0	tr|B1AQF4|B1AQF4_MOUSE Dual-specificity protein phosphatase 3 OS=Mus musculus GN=Dusp3 PE=1 SV=1;sp|Q9D7X3|DUS3_MOUSE Dual specificity protein phosphatase 3 OS=Mus musculus GN=Dusp3 PE=1 SV=1;tr|Q3V2Y9|Q3V2Y9_MOUSE Dual-specificity protein phosphatase 3 OS	1.10407	0.142826	0.0533655	1.27274	27.0006	26.8388	26.9298	27.0519	27.0084	26.9789	27.0458	27.1296	27.1059	27.2833	5	4	4	4	4	4	5	4	5	4
E9PYH6;A0A0U1RNP2;D3YUD4	E9PYH6;A0A0U1RNP2	Histone-lysine N-methyltransferase	Setd1a	0	tr|E9PYH6|E9PYH6_MOUSE SET domain-containing 1A OS=Mus musculus GN=Setd1a PE=1 SV=1;tr|A0A0U1RNP2|A0A0U1RNP2_MOUSE SET domain containing 1A (Fragment) OS=Mus musculus PE=4 SV=1	0.788727	-0.342402	0.0535761	1.27103	26.0873	25.9342	25.622	25.2777	25.7961	25.4471	25.4126	25.2287	25.3345	25.5823	3	2	3	2	3	2	3	2	3	3
Q8VHM5;F7B5B5;A2AW41;S4R1E9;V9GWW3;G3UXU5;A2AW40	Q8VHM5;F7B5B5;A2AW41		Hnrnpr	0	tr|Q8VHM5|Q8VHM5_MOUSE Heterogeneous nuclear ribonucleoprotein R OS=Mus musculus GN=Hnrnpr PE=1 SV=1;tr|F7B5B5|F7B5B5_MOUSE Heterogeneous nuclear ribonucleoprotein R OS=Mus musculus GN=Hnrnpr PE=1 SV=1;tr|A2AW41|A2AW41_MOUSE Heterogeneous nuclear ribonucle	0.942558	-0.085346	0.0536702	1.27027	32.9895	32.9755	32.9239	32.9324	33.0512	32.8954	32.8837	32.934	32.7799	32.9528	27	27	29	25	27	28	28	31	29	26
A0A1Y7VJM4;A0A1Y7VNF4;Q8R2E9	A0A1Y7VJM4;A0A1Y7VNF4;Q8R2E9	ERO1-like protein beta	Ero1lb	0	tr|A0A1Y7VJM4|A0A1Y7VJM4_MOUSE ERO1-like beta (S. cerevisiae) OS=Mus musculus GN=Ero1lb PE=4 SV=1;tr|A0A1Y7VNF4|A0A1Y7VNF4_MOUSE ERO1-like beta (S. cerevisiae) OS=Mus musculus GN=Ero1lb PE=4 SV=1;sp|Q8R2E9|ERO1B_MOUSE ERO1-like protein beta OS=Mus musculus	1.29398	0.371814	0.0538505	1.26881	25.7773	25.127	25.4061	25.1084	25.7631	25.6763	25.6547	26.0775	25.8416	25.7908	3	2	3	3	3	3	4	3	2	4
Q91WU5	Q91WU5	Arsenite methyltransferase	As3mt	0	sp|Q91WU5|AS3MT_MOUSE Arsenite methyltransferase OS=Mus musculus GN=As3mt PE=1 SV=2	0.888112	-0.171186	0.0544778	1.26378	29.2907	29.2136	29.1051	29.5152	29.3513	29.0405	29.2151	29.1381	29.0602	29.1661	9	9	10	12	11	9	12	11	12	12
Q9JKC6	Q9JKC6	Cell cycle exit and neuronal differentiation protein 1	Cend1	0	sp|Q9JKC6|CEND_MOUSE Cell cycle exit and neuronal differentiation protein 1 OS=Mus musculus GN=Cend1 PE=1 SV=1	1.14912	0.200528	0.0547104	1.26193	26.9366	27.0563	27.2768	27.2432	27.1732	27.245	27.1733	27.3401	27.5432	27.3872	4	4	4	4	4	4	4	4	4	4
Q8C129	Q8C129	Leucyl-cystinyl aminopeptidase	Lnpep	0	sp|Q8C129|LCAP_MOUSE Leucyl-cystinyl aminopeptidase OS=Mus musculus GN=Lnpep PE=1 SV=1	1.07661	0.106494	0.0548054	1.26118	28.2629	28.325	28.212	28.3589	28.4338	28.4003	28.4493	28.4495	28.3311	28.4949	13	14	12	14	14	13	15	14	17	14
A0A0A0MQ79;Q3TLH4;S4R2J9;S4R294;S4R209;S4R2L9;S4R2E2;S4R298	A0A0A0MQ79;Q3TLH4;S4R2J9;S4R294	Protein PRRC2C	Prrc2c	0	tr|A0A0A0MQ79|A0A0A0MQ79_MOUSE Protein PRRC2C OS=Mus musculus GN=Prrc2c PE=1 SV=1;sp|Q3TLH4|PRC2C_MOUSE Protein PRRC2C OS=Mus musculus GN=Prrc2c PE=1 SV=3;tr|S4R2J9|S4R2J9_MOUSE Protein PRRC2C OS=Mus musculus GN=Prrc2c PE=1 SV=1;tr|S4R294|S4R294_MOUSE Prot	0.956949	-0.063486	0.055034	1.25937	30.5409	30.5015	30.4844	30.5806	30.5867	30.5432	30.4515	30.4326	30.4575	30.492	45	41	45	45	41	41	45	39	46	40
Q91ZJ5	Q91ZJ5	UTP--glucose-1-phosphate uridylyltransferase	Ugp2	0	sp|Q91ZJ5|UGPA_MOUSE UTP--glucose-1-phosphate uridylyltransferase OS=Mus musculus GN=Ugp2 PE=1 SV=3	1.0786	0.109162	0.0552224	1.25789	32.0565	32.2249	32.2153	32.2199	32.1634	32.2443	32.328	32.4075	32.202	32.2441	21	23	22	20	22	22	22	22	21	23
Q91ZW2;A2AMC3;Q3UXG7;E9PZ15;E9Q686	Q91ZW2;A2AMC3;Q3UXG7;E9PZ15;E9Q686	GDP-fucose protein O-fucosyltransferase 1	Pofut1	0	sp|Q91ZW2|OFUT1_MOUSE GDP-fucose protein O-fucosyltransferase 1 OS=Mus musculus GN=Pofut1 PE=1 SV=1;tr|A2AMC3|A2AMC3_MOUSE GDP-fucose protein O-fucosyltransferase 1 OS=Mus musculus GN=Pofut1 PE=1 SV=1;tr|Q3UXG7|Q3UXG7_MOUSE GDP-fucose protein O-fucosyltran	0.938705	-0.091256	0.055245	1.25771	28.4702	28.5181	28.5371	28.3502	28.3822	28.4095	28.3233	28.3394	28.3938	28.3356	9	8	9	8	8	9	8	7	9	8
A0A0N5E9G7;G3X8Z6;Q5U4B1;P35601;G3UWX1;A0A0N4SVN6	A0A0N5E9G7;G3X8Z6;Q5U4B1;P35601;G3UWX1	Replication factor C subunit 1	Rfc1	0	tr|A0A0N5E9G7|A0A0N5E9G7_MOUSE Replication factor C subunit 1 OS=Mus musculus GN=Rfc1 PE=1 SV=1;tr|G3X8Z6|G3X8Z6_MOUSE Replication factor C 1, isoform CRA_c OS=Mus musculus GN=Rfc1 PE=1 SV=1;tr|Q5U4B1|Q5U4B1_MOUSE Replication factor C subunit 1 OS=Mus musc	0.950733	-0.072888	0.0553211	1.25711	30.8649	30.9338	30.8898	30.8062	30.9061	30.8857	30.813	30.7442	30.7701	30.8235	31	35	35	33	32	36	33	32	31	31
P10711;E9PYD5;B7ZCS4;F6XMY4;Q9QVN7	P10711;E9PYD5	Transcription elongation factor A protein 1	Tcea1	0	sp|P10711|TCEA1_MOUSE Transcription elongation factor A protein 1 OS=Mus musculus GN=Tcea1 PE=1 SV=2;tr|E9PYD5|E9PYD5_MOUSE Transcription elongation factor A protein 1 OS=Mus musculus GN=Tcea1 PE=1 SV=1	0.963663	-0.0534	0.0557817	1.25351	30.8656	30.8877	30.8923	30.8898	30.9411	30.8343	30.8645	30.8086	30.9081	30.7942	19	19	19	20	19	19	19	16	19	20
P97429;A0A0N4SV57;A0A0N4SW89;D3Z0S1;F7ANV6;S4R1F2	P97429;A0A0N4SV57;A0A0N4SW89;D3Z0S1;F7ANV6;S4R1F2	Annexin A4;Annexin	Anxa4	0	sp|P97429|ANXA4_MOUSE Annexin A4 OS=Mus musculus GN=Anxa4 PE=1 SV=4;tr|A0A0N4SV57|A0A0N4SV57_MOUSE Annexin (Fragment) OS=Mus musculus GN=Anxa4 PE=1 SV=1;tr|A0A0N4SW89|A0A0N4SW89_MOUSE Annexin (Fragment) OS=Mus musculus GN=Anxa4 PE=1 SV=3;tr|D3Z0S1|D3Z0S1_M	1.09879	0.135912	0.0558407	1.25305	29.8149	29.7541	29.7055	29.7012	29.7378	29.7596	29.8558	29.9911	30.0307	29.756	13	11	13	15	13	14	14	15	13	13
E9Q3F7;Q7TN75;H3BJQ1	E9Q3F7;Q7TN75;H3BJQ1	Retrotransposon-derived protein PEG10	Peg10	0	tr|E9Q3F7|E9Q3F7_MOUSE Retrotransposon-derived protein PEG10 OS=Mus musculus GN=Peg10 PE=1 SV=1;sp|Q7TN75|PEG10_MOUSE Retrotransposon-derived protein PEG10 OS=Mus musculus GN=Peg10 PE=1 SV=2;tr|H3BJQ1|H3BJQ1_MOUSE Retrotransposon-derived protein PEG10 OS=M	0.922635	-0.116168	0.0559737	1.25202	29.5621	29.7764	29.8045	29.7822	29.818	29.6833	29.6829	29.6229	29.5812	29.592	11	12	11	13	12	12	12	11	11	11
P62754	P62754	40S ribosomal protein S6	Rps6	0	sp|P62754|RS6_MOUSE 40S ribosomal protein S6 OS=Mus musculus GN=Rps6 PE=1 SV=1	0.909811	-0.136362	0.0560957	1.25107	33.2916	33.4169	33.2022	33.1993	33.2216	33.2914	33.1502	33.1083	33.0281	33.0717	14	13	14	15	15	14	14	14	15	14
Q8BGT5;D6RFQ8	Q8BGT5	Alanine aminotransferase 2	Gpt2	0	sp|Q8BGT5|ALAT2_MOUSE Alanine aminotransferase 2 OS=Mus musculus GN=Gpt2 PE=1 SV=1	1.07781	0.108098	0.0561266	1.25083	29.1014	28.892	29.0501	29.0025	29.1085	29.1944	29.1394	29.2073	29.0733	29.0806	16	13	19	17	19	17	16	17	19	18
A2AA85;Q6NXN1	A2AA85;Q6NXN1	SUZ domain-containing protein 1	Szrd1	0	tr|A2AA85|A2AA85_MOUSE SUZ domain-containing protein 1 (Fragment) OS=Mus musculus GN=Szrd1 PE=1 SV=1;sp|Q6NXN1|SZRD1_MOUSE SUZ domain-containing protein 1 OS=Mus musculus GN=Szrd1 PE=1 SV=1	0.896789	-0.15716	0.0567229	1.24624	28.031	28.1169	28.0105	28.0903	28.0189	27.6775	28.1008	27.8746	27.9125	27.9164	5	5	5	5	5	5	5	5	5	5
Q9DBJ1;O70250	Q9DBJ1	Phosphoglycerate mutase 1	Pgam1	0	sp|Q9DBJ1|PGAM1_MOUSE Phosphoglycerate mutase 1 OS=Mus musculus GN=Pgam1 PE=1 SV=3	0.92931	-0.105768	0.0570614	1.24366	33.7163	33.5842	33.4878	33.486	33.4878	33.4375	33.3996	33.4716	33.4879	33.4368	16	17	17	17	17	16	17	17	16	16
P48758	P48758	Carbonyl reductase [NADPH] 1	Cbr1	0	sp|P48758|CBR1_MOUSE Carbonyl reductase [NADPH] 1 OS=Mus musculus GN=Cbr1 PE=1 SV=3	0.957094	-0.063268	0.0570966	1.24339	30.0283	30.0544	30.051	30.0127	30.0817	30.0168	30.0159	29.9044	30.0373	29.9373	14	15	15	15	14	15	14	14	14	14
P16045	P16045	Galectin-1	Lgals1	0	sp|P16045|LEG1_MOUSE Galectin-1 OS=Mus musculus GN=Lgals1 PE=1 SV=3	0.842662	-0.246974	0.0572404	1.2423	33.7829	33.6155	33.9293	33.4465	33.7297	33.2486	33.521	33.7043	33.4094	33.3859	12	11	12	12	12	12	12	12	11	12
Q99MN1;Q8R2P8	Q99MN1;Q8R2P8	Lysine--tRNA ligase	Kars	0	sp|Q99MN1|SYK_MOUSE Lysine--tRNA ligase OS=Mus musculus GN=Kars PE=1 SV=1;tr|Q8R2P8|Q8R2P8_MOUSE Lysine--tRNA ligase OS=Mus musculus GN=Kars PE=1 SV=1	0.972109	-0.04081	0.0573854	1.2412	33.4379	33.3721	33.4298	33.4284	33.4413	33.392	33.3427	33.4189	33.3606	33.3912	37	38	36	39	38	38	36	37	39	38
Q60710;F8WJE0;F6TVP2;E9Q0K6;E9PYG9;E0CXZ5	Q60710;F8WJE0;F6TVP2;E9Q0K6;E9PYG9	Deoxynucleoside triphosphate triphosphohydrolase SAMHD1	Samhd1	0	sp|Q60710|SAMH1_MOUSE Deoxynucleoside triphosphate triphosphohydrolase SAMHD1 OS=Mus musculus GN=Samhd1 PE=1 SV=2;tr|F8WJE0|F8WJE0_MOUSE Deoxynucleoside triphosphate triphosphohydrolase SAMHD1 OS=Mus musculus GN=Samhd1 PE=1 SV=1;tr|F6TVP2|F6TVP2_MOUSE Deox	0.964122	-0.052712	0.0574343	1.24083	31.1064	31.1017	31.1658	31.1819	31.0742	31.0604	31.0934	31.0471	31.1102	31.0554	24	24	22	24	24	23	24	23	23	23
G3UZJ4;P99029;H3BJQ7;D6RG96;Q9D8M3	G3UZJ4;P99029;H3BJQ7	Peroxiredoxin-5, mitochondrial	Prdx5	0	tr|G3UZJ4|G3UZJ4_MOUSE Peroxiredoxin-5, mitochondrial OS=Mus musculus GN=Prdx5 PE=1 SV=1;sp|P99029|PRDX5_MOUSE Peroxiredoxin-5, mitochondrial OS=Mus musculus GN=Prdx5 PE=1 SV=2;tr|H3BJQ7|H3BJQ7_MOUSE Peroxiredoxin-5, mitochondrial OS=Mus musculus GN=Prdx5	1.07514	0.10452	0.0574387	1.2408	29.8623	29.7466	29.9421	29.7418	29.7579	29.9151	29.8291	29.9864	29.9086	29.9341	11	11	10	11	10	11	11	10	10	11
A0A0R4J083;P51174	A0A0R4J083;P51174	Long-chain specific acyl-CoA dehydrogenase, mitochondrial	Acadl	0	tr|A0A0R4J083|A0A0R4J083_MOUSE Long-chain-specific acyl-CoA dehydrogenase, mitochondrial OS=Mus musculus GN=Acadl PE=1 SV=1;sp|P51174|ACADL_MOUSE Long-chain specific acyl-CoA dehydrogenase, mitochondrial OS=Mus musculus GN=Acadl PE=1 SV=2	1.08792	0.121572	0.0580885	1.23591	29.2802	29.0432	29.1348	29.2155	29.078	29.1985	29.2362	29.3968	29.2578	29.2701	9	10	9	8	9	10	10	10	9	9
Q9QYR9;O55137;Q32Q92;Q8BWN8;A0A1Y7VMZ4;Q91YQ6;Q6Q2Z6;Q9QYR7	Q9QYR9;O55137	Acyl-coenzyme A thioesterase 2, mitochondrial;Acyl-coenzyme A thioesterase 1	Acot2;Acot1	0	sp|Q9QYR9|ACOT2_MOUSE Acyl-coenzyme A thioesterase 2, mitochondrial OS=Mus musculus GN=Acot2 PE=1 SV=2;sp|O55137|ACOT1_MOUSE Acyl-coenzyme A thioesterase 1 OS=Mus musculus GN=Acot1 PE=1 SV=1	1.12357	0.168084	0.0584414	1.23328	27.3317	27.0773	27.112	27.2767	27.1792	27.1718	27.3369	27.5352	27.4164	27.3571	7	6	6	7	6	7	7	7	5	5
Q62261;A0A0A0MQG2;Q68FG2;E9Q397;Q3UGX2;P15508;D3YWH8;A0A0R4J0D4;REV__Q6NWV3;REV__E9Q9G8;Q99MJ6	Q62261;A0A0A0MQG2	Spectrin beta chain, non-erythrocytic 1	Sptbn1	0	sp|Q62261|SPTB2_MOUSE Spectrin beta chain, non-erythrocytic 1 OS=Mus musculus GN=Sptbn1 PE=1 SV=2;tr|A0A0A0MQG2|A0A0A0MQG2_MOUSE Spectrin beta chain, non-erythrocytic 1 (Fragment) OS=Mus musculus GN=Sptbn1 PE=1 SV=1	1.03722	0.052718	0.058506	1.2328	34.5714	34.5275	34.5881	34.5085	34.6258	34.6291	34.6402	34.6339	34.5805	34.601	157	154	153	158	155	155	154	156	155	154
P35564	P35564	Calnexin	Canx	0	sp|P35564|CALX_MOUSE Calnexin OS=Mus musculus GN=Canx PE=1 SV=1	1.0445	0.062812	0.0585334	1.2326	34.4465	34.4382	34.3733	34.3764	34.3689	34.5032	34.4232	34.4801	34.3973	34.5137	39	36	40	40	42	39	40	41	41	41
A0A0R4J1H1;A0A0R4J1G4;Q8C551	A0A0R4J1H1;A0A0R4J1G4;Q8C551	RAD51-associated protein 1	Rad51ap1	0	tr|A0A0R4J1H1|A0A0R4J1H1_MOUSE RAD51-associated protein 1 OS=Mus musculus GN=Rad51ap1 PE=1 SV=1;tr|A0A0R4J1G4|A0A0R4J1G4_MOUSE RAD51-associated protein 1 OS=Mus musculus GN=Rad51ap1 PE=1 SV=1;sp|Q8C551|R51A1_MOUSE RAD51-associated protein 1 OS=Mus musculus	0.827344	-0.27344	0.0586374	1.23183	25.3321	25.1494	25.2069	NaN	25.5158	24.7756	25.092	NaN	25.1448	25.098	3	2	2	2	3	2	2	1	2	3
Q8BJL0;D3Z0J8;D3YUX5	Q8BJL0	SWI/SNF-related matrix-associated actin-dependent regulator of chromatin subfamily A-like protein 1	Smarcal1	0	sp|Q8BJL0|SMAL1_MOUSE SWI/SNF-related matrix-associated actin-dependent regulator of chromatin subfamily A-like protein 1 OS=Mus musculus GN=Smarcal1 PE=1 SV=1	0.895123	-0.159842	0.0589789	1.2293	27.5093	27.599	27.7229	27.5854	27.6183	27.6724	27.4769	27.3014	27.3534	27.4317	14	13	13	14	14	13	13	13	14	14
P28867;Q1MX41;Q1MX43;Q1MX40;Q1MX42;REV__E9Q9T6;REV__Q6ZPL9	P28867;Q1MX41;Q1MX43;Q1MX40;Q1MX42	Protein kinase C delta type;Protein kinase C delta type regulatory subunit;Protein kinase C delta type catalytic subunit;Protein kinase C	Prkcd	0	sp|P28867|KPCD_MOUSE Protein kinase C delta type OS=Mus musculus GN=Prkcd PE=1 SV=3;tr|Q1MX41|Q1MX41_MOUSE Protein kinase C OS=Mus musculus GN=Prkcd PE=1 SV=1;tr|Q1MX43|Q1MX43_MOUSE Protein kinase C OS=Mus musculus GN=Prkcd PE=1 SV=1;tr|Q1MX40|Q1MX40_MOUSE	1.20221	0.265686	0.0596817	1.22416	26.8625	27.2495	26.9552	26.8833	27.2003	27.0007	27.2607	27.547	27.2775	27.3935	5	6	7	5	7	6	7	7	6	7
E9PU96;Q571H0	E9PU96;Q571H0	Nucleolar pre-ribosomal-associated protein 1	Urb1	0	tr|E9PU96|E9PU96_MOUSE Nucleolar pre-ribosomal-associated protein 1 OS=Mus musculus GN=Urb1 PE=1 SV=1;sp|Q571H0|NPA1P_MOUSE Nucleolar pre-ribosomal-associated protein 1 OS=Mus musculus GN=Urb1 PE=1 SV=2	1.06678	0.09326	0.059882	1.2227	29.0699	29.1439	29.2112	29.0256	29.1099	29.1345	29.2326	29.2427	29.2755	29.1416	27	27	26	26	25	25	28	24	24	25
Q8C5Q4;E9Q179;D3YUN1;D3YV30	Q8C5Q4;E9Q179	G-rich sequence factor 1	Grsf1	0	sp|Q8C5Q4|GRSF1_MOUSE G-rich sequence factor 1 OS=Mus musculus GN=Grsf1 PE=1 SV=2;tr|E9Q179|E9Q179_MOUSE G-rich sequence factor 1 OS=Mus musculus GN=Grsf1 PE=1 SV=1	0.926146	-0.110688	0.0601422	1.22082	30.1077	30.0764	29.9651	30.0457	30.2545	29.9456	30.0376	29.983	29.9413	29.9885	14	13	12	14	13	13	13	13	11	11
E9Q774;E9Q777	E9Q774;E9Q777		Akap11	0	tr|E9Q774|E9Q774_MOUSE A kinase (PRKA) anchor protein 11 OS=Mus musculus GN=Akap11 PE=1 SV=1;tr|E9Q777|E9Q777_MOUSE A kinase (PRKA) anchor protein 11 OS=Mus musculus GN=Akap11 PE=1 SV=1	1.13487	0.18253	0.0602124	1.22031	25.2451	25.2994	25.0408	25.4862	25.2465	25.4302	25.3382	25.5152	25.5736	25.3734	5	3	4	4	5	4	4	5	4	4
O35593	O35593	26S proteasome non-ATPase regulatory subunit 14	Psmd14	0	sp|O35593|PSDE_MOUSE 26S proteasome non-ATPase regulatory subunit 14 OS=Mus musculus GN=Psmd14 PE=1 SV=2	1.0604	0.084602	0.0603041	1.21965	31.3138	31.2339	31.3423	31.1696	31.3189	31.3736	31.3223	31.4206	31.3831	31.3018	14	13	14	14	13	14	13	12	14	11
A0A0R4J1G5;Q91X78;E9PUH5;F6Z6D6	A0A0R4J1G5;Q91X78	Erlin-1	Erlin1	0	tr|A0A0R4J1G5|A0A0R4J1G5_MOUSE Erlin-1 OS=Mus musculus GN=Erlin1 PE=1 SV=1;sp|Q91X78|ERLN1_MOUSE Erlin-1 OS=Mus musculus GN=Erlin1 PE=1 SV=1	1.10007	0.137596	0.0604545	1.21857	28.5889	28.3992	28.3298	28.5168	28.5702	28.6151	28.694	28.5755	28.7065	28.5017	10	9	10	11	10	10	8	10	9	10
P45376;D3YVJ7	P45376	Aldose reductase	Akr1b1	0	sp|P45376|ALDR_MOUSE Aldose reductase OS=Mus musculus GN=Akr1b1 PE=1 SV=3	0.955153	-0.066196	0.0606228	1.21736	32.5475	32.4886	32.4848	32.518	32.6239	32.4867	32.4443	32.4314	32.4486	32.5209	19	19	18	18	18	18	19	18	18	17
Q9QXT0;A0A1W2P729	Q9QXT0;A0A1W2P729	Protein canopy homolog 2	Cnpy2	0	sp|Q9QXT0|CNPY2_MOUSE Protein canopy homolog 2 OS=Mus musculus GN=Cnpy2 PE=1 SV=1;tr|A0A1W2P729|A0A1W2P729_MOUSE Protein canopy homolog 2 (Fragment) OS=Mus musculus GN=Cnpy2 PE=1 SV=1	1.11816	0.161132	0.06088	1.21553	28.6137	28.7616	28.8495	28.6896	28.6683	28.8097	28.7798	29.0734	28.9699	28.7554	9	9	10	10	9	9	10	11	8	11
Q9WTU6	Q9WTU6	Mitogen-activated protein kinase 9	Mapk9	0	sp|Q9WTU6|MK09_MOUSE Mitogen-activated protein kinase 9 OS=Mus musculus GN=Mapk9 PE=1 SV=2	1.10036	0.137974	0.0609303	1.21517	28.1637	27.949	28.006	27.9058	28.05	28.2269	28.0666	28.1075	28.2909	28.0725	11	9	9	9	10	10	10	9	9	9
O89079;D3Z315;F6YFR7;E9Q6I5;F6XIG5	O89079;D3Z315;F6YFR7	Coatomer subunit epsilon	Cope	0	sp|O89079|COPE_MOUSE Coatomer subunit epsilon OS=Mus musculus GN=Cope PE=1 SV=3;tr|D3Z315|D3Z315_MOUSE Coatomer subunit epsilon (Fragment) OS=Mus musculus GN=Cope PE=1 SV=1;tr|F6YFR7|F6YFR7_MOUSE Coatomer subunit epsilon (Fragment) OS=Mus musculus GN=Cope	1.07327	0.10201	0.0614472	1.2115	30.7261	30.8002	30.9354	30.9237	30.8102	30.878	30.9584	30.9762	31.0052	30.8877	16	16	15	13	15	16	17	15	14	14
Q9D967	Q9D967	Magnesium-dependent phosphatase 1	Mdp1	0	sp|Q9D967|MGDP1_MOUSE Magnesium-dependent phosphatase 1 OS=Mus musculus GN=Mdp1 PE=1 SV=1	1.08355	0.115766	0.0617209	1.20957	27.1067	27.0272	27.2521	27.2157	27.187	27.346	27.2235	27.3077	27.1628	27.3275	4	4	4	4	4	4	4	4	4	4
A0A0R4J0G4;Q6VN19	A0A0R4J0G4;Q6VN19	Ran-binding protein 10	Ranbp10	0	tr|A0A0R4J0G4|A0A0R4J0G4_MOUSE Ran-binding protein 10 OS=Mus musculus GN=Ranbp10 PE=1 SV=1;sp|Q6VN19|RBP10_MOUSE Ran-binding protein 10 OS=Mus musculus GN=Ranbp10 PE=1 SV=2	0.884186	-0.177578	0.0618346	1.20877	25.7602	25.8088	25.7219	25.8837	25.8387	25.8659	25.554	25.5692	25.7183	25.418	5	4	6	5	6	5	4	6	5	5
Q5SSW2;F6R7K9;Q5SSW0	Q5SSW2	Proteasome activator complex subunit 4	Psme4	0	sp|Q5SSW2|PSME4_MOUSE Proteasome activator complex subunit 4 OS=Mus musculus GN=Psme4 PE=1 SV=1	1.06316	0.088362	0.0620899	1.20698	29.6398	29.8213	29.795	29.7166	29.6363	29.8004	29.8484	29.8094	29.8278	29.7647	35	38	30	30	33	34	32	32	36	35
Q3U2A8;F6YJY2	Q3U2A8	Valine--tRNA ligase, mitochondrial	Vars2	0	sp|Q3U2A8|SYVM_MOUSE Valine--tRNA ligase, mitochondrial OS=Mus musculus GN=Vars2 PE=1 SV=2	1.19751	0.260038	0.0621751	1.20638	25.5278	26.0202	25.8365	25.7598	25.7398	25.9795	26.3168	26.1295	25.9835	25.7749	5	5	5	4	4	5	5	6	6	6
Q9EP69;A0A1L1SR59	Q9EP69	Phosphatidylinositide phosphatase SAC1	Sacm1l	0	sp|Q9EP69|SAC1_MOUSE Phosphatidylinositide phosphatase SAC1 OS=Mus musculus GN=Sacm1l PE=1 SV=1	1.09291	0.12817	0.0622757	1.20568	28.7946	28.9326	28.8909	28.7088	29.004	29.0357	29.0117	28.9901	29.0466	28.8877	17	15	15	15	16	18	18	16	16	19
D3Z4U0;Q9R020;E9PUD0;A0A0H2UH20;A0A0G2JGE3;V9GX51	D3Z4U0;Q9R020;E9PUD0;A0A0H2UH20	Zinc finger Ran-binding domain-containing protein 2	Zranb2	0	tr|D3Z4U0|D3Z4U0_MOUSE Zinc finger Ran-binding domain-containing protein 2 OS=Mus musculus GN=Zranb2 PE=1 SV=2;sp|Q9R020|ZRAB2_MOUSE Zinc finger Ran-binding domain-containing protein 2 OS=Mus musculus GN=Zranb2 PE=1 SV=2;tr|E9PUD0|E9PUD0_MOUSE Zinc finger	0.876562	-0.190072	0.0623441	1.2052	27.4277	27.3393	27.447	27.48	27.6516	27.0091	27.3657	27.3043	27.2937	27.4223	6	8	7	7	7	7	7	8	7	8
Q8BT60	Q8BT60	Copine-3	Cpne3	0	sp|Q8BT60|CPNE3_MOUSE Copine-3 OS=Mus musculus GN=Cpne3 PE=1 SV=2	0.939215	-0.090472	0.0625194	1.20399	29.5692	29.5188	29.6194	29.6227	29.5019	29.5177	29.3464	29.4862	29.5365	29.4927	16	16	16	15	15	16	16	17	15	14
A2A6A1;F6QGP8;A0A0G2JGH6;A2AKY4	A2A6A1	G patch domain-containing protein 8	Gpatch8	0	sp|A2A6A1|GPTC8_MOUSE G patch domain-containing protein 8 OS=Mus musculus GN=Gpatch8 PE=1 SV=1	0.883461	-0.178762	0.0625409	1.20384	26.5576	26.6297	26.7412	26.946	26.7098	26.6577	26.4376	26.6262	26.4051	26.564	7	6	8	7	7	6	7	6	6	7
P41731;A0A1W2P8C6	P41731;A0A1W2P8C6	CD63 antigen	Cd63	0	sp|P41731|CD63_MOUSE CD63 antigen OS=Mus musculus GN=Cd63 PE=1 SV=2;tr|A0A1W2P8C6|A0A1W2P8C6_MOUSE Tetraspanin (Fragment) OS=Mus musculus GN=Cd63 PE=1 SV=1	1.17067	0.227332	0.0625483	1.20378	27.8927	27.6391	27.9578	NaN	28.0423	27.9596	28.0128	28.0852	28.2886	28.2054	3	3	3	1	3	3	3	3	3	3
Q91V89	Q91V89		Ppp2r5d	0	tr|Q91V89|Q91V89_MOUSE Protein phosphatase 2, regulatory subunit B (B56), delta isoform OS=Mus musculus GN=Ppp2r5d PE=1 SV=1	0.936532	-0.0946	0.0627351	1.20249	30.8131	30.7793	30.8615	30.8897	30.7686	30.6386	30.7827	30.7741	30.8064	30.6375	21	22	22	21	23	23	20	22	22	23
P62814;Q91YH6;A0A0U1RNU9	P62814	V-type proton ATPase subunit B, brain isoform	Atp6v1b2	0	sp|P62814|VATB2_MOUSE V-type proton ATPase subunit B, brain isoform OS=Mus musculus GN=Atp6v1b2 PE=1 SV=1	1.03442	0.048818	0.0628858	1.20145	31.5027	31.4274	31.4858	31.4141	31.4655	31.4968	31.535	31.5452	31.4603	31.5023	21	21	21	22	21	20	22	22	20	21
Q8CG72	Q8CG72	Poly(ADP-ribose) glycohydrolase ARH3	Adprhl2	0	sp|Q8CG72|ARHL2_MOUSE Poly(ADP-ribose) glycohydrolase ARH3 OS=Mus musculus GN=Adprhl2 PE=1 SV=1	0.889861	-0.168348	0.0630581	1.20026	27.359	27.2395	27.2486	27.1419	27.0847	27.2366	27.1139	26.9775	26.8693	27.0347	5	5	4	6	6	6	5	6	5	4
Q7TNV0;E9Q8Y1;D3YVJ6	Q7TNV0;E9Q8Y1;D3YVJ6	Protein DEK	Dek	0	sp|Q7TNV0|DEK_MOUSE Protein DEK OS=Mus musculus GN=Dek PE=1 SV=1;tr|E9Q8Y1|E9Q8Y1_MOUSE Protein DEK (Fragment) OS=Mus musculus GN=Dek PE=1 SV=1;tr|D3YVJ6|D3YVJ6_MOUSE Protein DEK (Fragment) OS=Mus musculus GN=Dek PE=1 SV=1	0.923521	-0.114784	0.0631634	1.19953	31.6821	31.5927	31.6516	31.4629	31.6056	31.4406	31.5654	31.5207	31.3582	31.5363	12	12	10	12	11	11	12	12	13	12
Q9QYF9	Q9QYF9	Protein NDRG3	Ndrg3	0	sp|Q9QYF9|NDRG3_MOUSE Protein NDRG3 OS=Mus musculus GN=Ndrg3 PE=1 SV=1	0.890269	-0.167686	0.0633568	1.19821	27.8262	27.7767	27.8032	27.8394	27.8994	27.3844	27.6437	27.8162	27.7624	27.7	7	8	9	7	7	7	8	8	7	9
E9QMB7;Q8CES0;F6QNU4	E9QMB7;Q8CES0	N-alpha-acetyltransferase 30	Naa30	0	tr|E9QMB7|E9QMB7_MOUSE N-alpha-acetyltransferase 30 OS=Mus musculus GN=Naa30 PE=1 SV=1;sp|Q8CES0|NAA30_MOUSE N-alpha-acetyltransferase 30 OS=Mus musculus GN=Naa30 PE=1 SV=2	0.874643	-0.193234	0.0635714	1.19674	26.5862	26.773	26.5648	26.6753	26.4695	26.2963	26.4824	26.6566	26.4286	26.2388	6	6	6	5	6	6	7	6	5	5
D3YU12;Q8K2T1;G5E8S7	D3YU12;Q8K2T1;G5E8S7	NmrA-like family domain-containing protein 1	Nmral1	0	tr|D3YU12|D3YU12_MOUSE NmrA-like family domain-containing protein 1 OS=Mus musculus GN=Nmral1 PE=1 SV=1;sp|Q8K2T1|NMRL1_MOUSE NmrA-like family domain-containing protein 1 OS=Mus musculus GN=Nmral1 PE=1 SV=1;tr|G5E8S7|G5E8S7_MOUSE NmrA-like family domain co	0.915712	-0.127034	0.0638045	1.19515	29.7739	29.5448	29.6354	29.5082	29.6111	29.5422	29.5229	29.5678	29.3658	29.4395	11	11	10	12	11	12	11	11	11	11
P39688;D3YZ57	P39688;D3YZ57	Tyrosine-protein kinase Fyn;Non-specific protein-tyrosine kinase	Fyn	0	sp|P39688|FYN_MOUSE Tyrosine-protein kinase Fyn OS=Mus musculus GN=Fyn PE=1 SV=4;tr|D3YZ57|D3YZ57_MOUSE Tyrosine-protein kinase OS=Mus musculus GN=Fyn PE=1 SV=1	1.17205	0.229036	0.0638769	1.19466	NaN	25.5422	25.6054	25.5372	NaN	25.9157	25.8471	25.8187	25.4984	25.8734	1	2	3	3	1	3	3	2	3	3
Q60598;Q921L6	Q60598;Q921L6	Src substrate cortactin	Cttn	0	sp|Q60598|SRC8_MOUSE Src substrate cortactin OS=Mus musculus GN=Cttn PE=1 SV=2;tr|Q921L6|Q921L6_MOUSE Cortactin, isoform CRA_a OS=Mus musculus GN=Cttn PE=1 SV=1	0.958059	-0.061814	0.0639984	1.19383	30.2509	30.2026	30.2165	30.1984	30.1867	30.1821	30.1816	30.1534	30.1835	30.0453	18	18	17	17	18	17	17	18	18	16
A2AHJ4;G3UXF9;G3UZT0;F6TDU4;F6WJH7	A2AHJ4	Bromodomain and WD repeat-containing protein 3	Brwd3	0	sp|A2AHJ4|BRWD3_MOUSE Bromodomain and WD repeat-containing protein 3 OS=Mus musculus GN=Brwd3 PE=1 SV=1	0.838416	-0.254262	0.0640466	1.1935	24.774	24.6691	24.2799	24.6341	24.3978	24.2544	NaN	24.3016	24.1769	24.4539	2	2	2	2	2	2	1	2	2	2
Q791T5;D3YXC2	Q791T5	Mitochondrial carrier homolog 1	Mtch1	0	sp|Q791T5|MTCH1_MOUSE Mitochondrial carrier homolog 1 OS=Mus musculus GN=Mtch1 PE=1 SV=1	1.10285	0.141234	0.0643061	1.19175	27.8917	28.0345	27.9538	28.1007	28.0788	28.326	28.1807	28.1567	28.099	28.0033	6	8	8	7	7	8	8	7	8	8
Q9R1J0	Q9R1J0	Sterol-4-alpha-carboxylate 3-dehydrogenase, decarboxylating	Nsdhl	0	sp|Q9R1J0|NSDHL_MOUSE Sterol-4-alpha-carboxylate 3-dehydrogenase, decarboxylating OS=Mus musculus GN=Nsdhl PE=1 SV=1	1.08735	0.120814	0.0643724	1.1913	28.2736	28.3421	28.3618	28.2448	28.1917	28.3059	28.3666	28.575	28.3466	28.4239	8	8	9	8	7	8	9	7	8	8
P28667	P28667	MARCKS-related protein	Marcksl1	0	sp|P28667|MRP_MOUSE MARCKS-related protein OS=Mus musculus GN=Marcksl1 PE=1 SV=2	0.922264	-0.116748	0.0644779	1.19059	28.6524	28.5454	28.6292	28.7382	28.6147	28.5168	28.5838	28.6094	28.5325	28.3535	5	5	5	5	5	5	5	5	5	5
Q3UHD9	Q3UHD9	Arf-GAP with GTPase, ANK repeat and PH domain-containing protein 2	Agap2	0	sp|Q3UHD9|AGAP2_MOUSE Arf-GAP with GTPase, ANK repeat and PH domain-containing protein 2 OS=Mus musculus GN=Agap2 PE=1 SV=1	0.844506	-0.24382	0.0646391	1.18951	26.7599	26.9755	26.6894	26.9615	26.9653	26.8328	26.7892	26.6583	26.2926	26.5596	2	1	1	2	1	2	1	1	1	2
Q91VY9	Q91VY9	Zinc finger protein 622	Znf622	0	sp|Q91VY9|ZN622_MOUSE Zinc finger protein 622 OS=Mus musculus GN=Znf622 PE=1 SV=1	1.07385	0.102788	0.0646526	1.18941	28.8072	28.7104	28.8338	28.6012	28.8127	28.8132	28.9252	28.8516	28.8191	28.8701	12	11	12	9	10	13	12	12	11	13
Q9D7Z3;A0A1Y7VMS4	Q9D7Z3	Nucleolar protein 7	Nol7	0	sp|Q9D7Z3|NOL7_MOUSE Nucleolar protein 7 OS=Mus musculus GN=Nol7 PE=1 SV=1	0.916629	-0.12559	0.0650224	1.18694	28.5099	28.5784	28.6461	28.5634	28.5623	28.4522	28.6428	28.4252	28.3108	28.4012	3	4	5	4	4	4	5	4	5	4
Q8BGQ7	Q8BGQ7	Alanine--tRNA ligase, cytoplasmic	Aars	0	sp|Q8BGQ7|SYAC_MOUSE Alanine--tRNA ligase, cytoplasmic OS=Mus musculus GN=Aars PE=1 SV=1	1.04632	0.06533	0.0651122	1.18634	33.918	33.955	33.9362	33.946	34.0372	34.098	34.0504	34.0102	33.9778	33.9827	52	55	52	51	54	52	52	52	52	54
A2AWT6;A2AWT7	A2AWT6;A2AWT7		Ubtf	0	tr|A2AWT6|A2AWT6_MOUSE Nucleolar transcription factor 1 OS=Mus musculus GN=Ubtf PE=1 SV=1;tr|A2AWT7|A2AWT7_MOUSE Nucleolar transcription factor 1 OS=Mus musculus GN=Ubtf PE=1 SV=1	1.02782	0.039584	0.0657485	1.18211	31.0657	31.0735	31.1068	31.0873	31.1034	31.1099	31.1147	31.1147	31.1021	31.1932	29	31	29	29	29	29	29	29	28	28
P70444	P70444	BH3-interacting domain death agonist;BH3-interacting domain death agonist p15;BH3-interacting domain death agonist p13;BH3-interacting domain death agonist p11	Bid	0	sp|P70444|BID_MOUSE BH3-interacting domain death agonist OS=Mus musculus GN=Bid PE=1 SV=2	1.16631	0.221946	0.0657594	1.18204	25.4857	25.5956	25.2588	25.5419	25.5601	25.5604	25.8313	25.6619	25.9754	25.5228	3	3	3	2	3	3	3	3	3	3
A2AN37;P52623;F7CBX2	A2AN37;P52623;F7CBX2	Uridine-cytidine kinase;Uridine-cytidine kinase 1	Uck1	0	tr|A2AN37|A2AN37_MOUSE Uridine-cytidine kinase OS=Mus musculus GN=Uck1 PE=1 SV=1;sp|P52623|UCK1_MOUSE Uridine-cytidine kinase 1 OS=Mus musculus GN=Uck1 PE=1 SV=2;tr|F7CBX2|F7CBX2_MOUSE Uridine-cytidine kinase 1 (Fragment) OS=Mus musculus GN=Uck1 PE=1 SV=1	0.760592	-0.394806	0.0662507	1.17881	27.1909	27.2642	27.3679	27.0373	27.1839	27.0849	27.1786	26.7959	26.8477	26.1632	5	5	5	3	5	4	5	4	5	3
Q9CWF2	Q9CWF2	Tubulin beta-2B chain	Tubb2b	0	sp|Q9CWF2|TBB2B_MOUSE Tubulin beta-2B chain OS=Mus musculus GN=Tubb2b PE=1 SV=1	1.08255	0.114428	0.0663121	1.17841	30.586	30.5283	30.4628	30.595	30.5569	30.7958	30.5684	30.7433	30.6464	30.5474	7	7	7	7	7	6	7	7	8	8
Q9DCN2;F2Z456;A0A0A0MQM3	Q9DCN2;F2Z456;A0A0A0MQM3	NADH-cytochrome b5 reductase 3;NADH-cytochrome b5 reductase 3 membrane-bound form;NADH-cytochrome b5 reductase 3 soluble form;NADH-cytochrome b5 reductase	Cyb5r3	0	sp|Q9DCN2|NB5R3_MOUSE NADH-cytochrome b5 reductase 3 OS=Mus musculus GN=Cyb5r3 PE=1 SV=3;tr|F2Z456|F2Z456_MOUSE NADH-cytochrome b5 reductase OS=Mus musculus GN=Cyb5r3 PE=1 SV=1;tr|A0A0A0MQM3|A0A0A0MQM3_MOUSE NADH-cytochrome b5 reductase 3 (Fragment) OS=Mus	1.12983	0.1761	0.0663908	1.17789	33.2219	33.1098	33.1243	32.9291	33.2139	33.2927	33.2745	33.2888	33.1109	33.5127	18	19	19	20	18	19	19	19	20	19
Q6P9L6;A0A1L1SU97;A0A1L1SR51;A0A1L1SS78;A0A1L1SVE8;A0A1L1SUV4	Q6P9L6;A0A1L1SU97	Kinesin-like protein KIF15	Kif15	0	sp|Q6P9L6|KIF15_MOUSE Kinesin-like protein KIF15 OS=Mus musculus GN=Kif15 PE=1 SV=1;tr|A0A1L1SU97|A0A1L1SU97_MOUSE Kinesin-like protein KIF15 (Fragment) OS=Mus musculus GN=Kif15 PE=1 SV=1	0.83137	-0.266438	0.0664772	1.17733	NaN	26.2443	25.9221	26.0594	25.6551	25.5749	25.6447	25.8695	25.7444	25.6855	6	7	7	7	6	6	6	5	7	7
Q99KS2	Q99KS2	Neugrin	Ngrn	0	sp|Q99KS2|NGRN_MOUSE Neugrin OS=Mus musculus GN=Ngrn PE=2 SV=3	0.907025	-0.140786	0.0665316	1.17697	25.5419	25.6544	25.6341	25.787	25.6997	25.3859	25.6805	25.4297	25.5383	25.5789	4	4	3	4	4	2	4	4	4	3
Q3TZR9;Q3US59;V9GXN6;Q8R0S1;V9GX99;V9GXX5	Q3TZR9;Q3US59;V9GXN6;Q8R0S1;V9GX99	Cyclic AMP-dependent transcription factor ATF-7	Atf7;Gm28047	0	tr|Q3TZR9|Q3TZR9_MOUSE Activating transcription factor 7, isoform CRA_a OS=Mus musculus GN=Atf7 PE=1 SV=1;tr|Q3US59|Q3US59_MOUSE Predicted gene, 28047 OS=Mus musculus GN=Gm28047 PE=2 SV=1;tr|V9GXN6|V9GXN6_MOUSE Cyclic AMP-dependent transcription factor ATF	0.884097	-0.177724	0.0666356	1.17629	27.3201	27.4528	27.6047	27.2536	27.278	27.401	27.1397	27.1609	27.2135	27.1056	4	4	4	5	4	5	4	3	5	5
E9Q411	E9Q411		Nbas	0	tr|E9Q411|E9Q411_MOUSE Neuroblastoma-amplified sequence OS=Mus musculus GN=Nbas PE=1 SV=1	1.10926	0.149602	0.0669425	1.1743	27.5389	27.6335	27.8312	27.7387	27.7155	27.7615	27.7274	27.8926	28.0089	27.8156	18	16	17	19	18	16	20	17	15	20
H7BXB6;Z4YLG3;Q80U30	H7BXB6;Z4YLG3;Q80U30	Protein CLEC16A	Clec16a	0	tr|H7BXB6|H7BXB6_MOUSE Protein CLEC16A OS=Mus musculus GN=Clec16a PE=1 SV=1;tr|Z4YLG3|Z4YLG3_MOUSE Protein CLEC16A OS=Mus musculus GN=Clec16a PE=1 SV=1;sp|Q80U30|CL16A_MOUSE Protein CLEC16A OS=Mus musculus GN=Clec16a PE=1 SV=2	1.31116	0.39084	0.0673042	1.17196	27.7571	28.3172	28.0969	28.0946	NaN	28.8596	28.1638	28.2361	28.3645	28.6623	2	2	2	2	1	2	2	2	2	2
Q9JJ78;D3YVF2	Q9JJ78;D3YVF2	Lymphokine-activated killer T-cell-originated protein kinase	Pbk	0	sp|Q9JJ78|TOPK_MOUSE Lymphokine-activated killer T-cell-originated protein kinase OS=Mus musculus GN=Pbk PE=1 SV=1;tr|D3YVF2|D3YVF2_MOUSE Lymphokine-activated killer T-cell-originated protein kinase (Fragment) OS=Mus musculus GN=Pbk PE=1 SV=1	0.919248	-0.121474	0.0673921	1.17139	30.7376	30.7108	30.7772	30.6152	30.7517	30.7171	30.7085	30.5081	30.4736	30.5779	10	9	9	9	10	10	9	10	10	10
Q9D8L3;Q62186	Q9D8L3;Q62186	Translocon-associated protein subunit delta	Ssr4	0	tr|Q9D8L3|Q9D8L3_MOUSE Signal sequence receptor, delta OS=Mus musculus GN=Ssr4 PE=1 SV=1;sp|Q62186|SSRD_MOUSE Translocon-associated protein subunit delta OS=Mus musculus GN=Ssr4 PE=1 SV=1	1.13792	0.186394	0.0675486	1.17038	29.6825	29.909	29.8973	29.613	29.8946	30.0108	30.0765	30.0109	29.7461	30.084	7	6	7	7	6	7	7	7	6	6
Q91ZW3;Q6PGB8;F6Z6F4;Q8BS67	Q91ZW3	SWI/SNF-related matrix-associated actin-dependent regulator of chromatin subfamily A member 5	Smarca5	0	sp|Q91ZW3|SMCA5_MOUSE SWI/SNF-related matrix-associated actin-dependent regulator of chromatin subfamily A member 5 OS=Mus musculus GN=Smarca5 PE=1 SV=1	1.02422	0.03452	0.067593	1.1701	32.5939	32.5774	32.5604	32.5483	32.5431	32.6273	32.6039	32.5576	32.5813	32.6257	62	60	63	58	60	60	62	62	59	58
B1ATP7;Q80Y81;B1ATP9	B1ATP7;Q80Y81	Zinc phosphodiesterase ELAC protein 2	Elac2	0	tr|B1ATP7|B1ATP7_MOUSE Zinc phosphodiesterase ELAC protein 2 OS=Mus musculus GN=Elac2 PE=1 SV=1;sp|Q80Y81|RNZ2_MOUSE Zinc phosphodiesterase ELAC protein 2 OS=Mus musculus GN=Elac2 PE=1 SV=1	1.03465	0.049144	0.0677438	1.16913	30.2887	30.3872	30.38	30.4018	30.3886	30.4118	30.4218	30.41	30.458	30.3905	21	20	23	25	24	25	24	24	23	24
Q99M08	Q99M08	Uncharacterized protein C4orf3 homolog		0	sp|Q99M08|CD003_MOUSE Uncharacterized protein C4orf3 homolog OS=Mus musculus PE=1 SV=1	0.895555	-0.159147	0.0681536	1.16651	NaN	NaN	27.1362	27.0568	26.9437	NaN	26.9111	26.8238	NaN	26.9243	1	1	2	2	2	1	2	2	1	2
Q6WKZ8	Q6WKZ8	E3 ubiquitin-protein ligase UBR2	Ubr2	0	sp|Q6WKZ8|UBR2_MOUSE E3 ubiquitin-protein ligase UBR2 OS=Mus musculus GN=Ubr2 PE=1 SV=2	1.08084	0.112156	0.0683241	1.16543	28.9718	28.9894	29.0786	28.9968	28.9985	29.2299	29.064	29.2493	29.0124	29.0402	24	23	22	22	21	24	23	19	23	22
Q64514;A0A087WRC0;Q05DJ9;A0A087WQR6;A0A087WP19	Q64514;A0A087WRC0	Tripeptidyl-peptidase 2	Tpp2	0	sp|Q64514|TPP2_MOUSE Tripeptidyl-peptidase 2 OS=Mus musculus GN=Tpp2 PE=1 SV=3;tr|A0A087WRC0|A0A087WRC0_MOUSE Tripeptidyl-peptidase 2 OS=Mus musculus GN=Tpp2 PE=1 SV=1	0.971733	-0.041368	0.0694746	1.15817	32.8319	32.8877	32.9245	32.907	32.9	32.825	32.8735	32.8224	32.8441	32.8794	66	66	68	67	65	66	68	66	66	66
D3YWH4;D3Z6X7;Q9DBU0;D6RGM8;D3YYW1;D3Z279	D3YWH4;D3Z6X7;Q9DBU0;D6RGM8	Transmembrane 9 superfamily member 1	Tm9sf1	0	tr|D3YWH4|D3YWH4_MOUSE Transmembrane 9 superfamily member (Fragment) OS=Mus musculus GN=Tm9sf1 PE=1 SV=1;tr|D3Z6X7|D3Z6X7_MOUSE Transmembrane 9 superfamily member OS=Mus musculus GN=Tm9sf1 PE=1 SV=1;sp|Q9DBU0|TM9S1_MOUSE Transmembrane 9 superfamily member	1.10439	0.14325	0.0695318	1.15782	25.9778	25.9202	25.9497	26.0202	25.6963	26.163	25.9715	26.1042	25.9655	26.0764	3	4	3	4	4	4	3	3	4	3
Q61881;D3Z6N3;D3Z335;D3Z0J6;D3Z2K9	Q61881	DNA replication licensing factor MCM7	Mcm7	0	sp|Q61881|MCM7_MOUSE DNA replication licensing factor MCM7 OS=Mus musculus GN=Mcm7 PE=1 SV=1	0.957687	-0.062374	0.0696196	1.15727	32.2876	32.2835	32.338	32.299	32.2284	32.2025	32.2892	32.2543	32.2313	32.1473	40	42	39	41	39	42	40	40	42	39
Q8VC28;D6RGB1	Q8VC28	Aldo-keto reductase family 1 member C13	Akr1c13	0	sp|Q8VC28|AK1CD_MOUSE Aldo-keto reductase family 1 member C13 OS=Mus musculus GN=Akr1c13 PE=1 SV=2	1.22264	0.289996	0.0696524	1.15706	27.042	27.2003	27.4054	27.3925	27.0486	27.2919	27.5011	27.6113	27.8785	27.2558	7	7	6	6	6	5	6	5	7	7
Q99KK9;G5E823	Q99KK9;G5E823	Probable histidine--tRNA ligase, mitochondrial	Hars2	0	sp|Q99KK9|SYHM_MOUSE Probable histidine--tRNA ligase, mitochondrial OS=Mus musculus GN=Hars2 PE=1 SV=1;tr|G5E823|G5E823_MOUSE Histidyl-tRNA synthetase-like, isoform CRA_a OS=Mus musculus GN=Hars2 PE=1 SV=1	1.21501	0.280968	0.0698085	1.15609	26.4038	26.3825	26.1737	26.681	26.2015	26.7808	26.8097	26.7362	26.2681	26.6525	6	6	4	6	4	5	5	3	6	5
Q9CRA4;D3Z458;D3YTN3	Q9CRA4;D3Z458	Methylsterol monooxygenase 1	Msmo1	0	sp|Q9CRA4|MSMO1_MOUSE Methylsterol monooxygenase 1 OS=Mus musculus GN=Msmo1 PE=1 SV=1;tr|D3Z458|D3Z458_MOUSE Methylsterol monooxygenase 1 (Fragment) OS=Mus musculus GN=Msmo1 PE=1 SV=1	1.09947	0.136814	0.069989	1.15497	27.9597	27.9127	27.8859	28.1651	28.0163	28.0027	28.1091	28.1305	28.1109	28.2706	6	6	5	6	6	6	5	6	6	6
Q9ERD7;A0A1D5RM76	Q9ERD7	Tubulin beta-3 chain	Tubb3	0	sp|Q9ERD7|TBB3_MOUSE Tubulin beta-3 chain OS=Mus musculus GN=Tubb3 PE=1 SV=1	1.0877	0.121284	0.0701653	1.15388	31.8395	31.9078	31.8007	31.6968	31.8111	32.0309	32.0449	31.8359	31.9299	31.8209	9	9	9	8	8	9	8	8	9	9
Q8CHI8;Q641K9;D3Z6R8	Q8CHI8	E1A-binding protein p400	Ep400	0	sp|Q8CHI8|EP400_MOUSE E1A-binding protein p400 OS=Mus musculus GN=Ep400 PE=1 SV=3	0.912865	-0.131526	0.0703215	1.15291	27.6279	27.7437	27.4984	27.6677	27.5015	27.4029	27.4751	27.5004	27.6165	27.3866	16	13	15	13	13	14	14	14	15	12
Q76N33;D3Z0S7	Q76N33	AMSH-like protease	Stambpl1	0	sp|Q76N33|STALP_MOUSE AMSH-like protease OS=Mus musculus GN=Stambpl1 PE=1 SV=1	1.12477	0.16963	0.0703754	1.15258	26.58	NaN	26.5614	NaN	26.606	26.7169	26.8834	26.656	NaN	NaN	4	4	4	3	5	4	5	4	2	3
A0A0R4J0T4;Q5D0E0;O88351;Q3U141;F6ULQ4	A0A0R4J0T4;Q5D0E0;O88351;Q3U141	Inhibitor of nuclear factor kappa-B kinase subunit beta	Ikbkb	0	tr|A0A0R4J0T4|A0A0R4J0T4_MOUSE Inhibitor of nuclear factor kappa-B kinase subunit beta OS=Mus musculus GN=Ikbkb PE=1 SV=1;tr|Q5D0E0|Q5D0E0_MOUSE Ikbkb protein OS=Mus musculus GN=Ikbkb PE=1 SV=1;sp|O88351|IKKB_MOUSE Inhibitor of nuclear factor kappa-B kinas	0.856061	-0.224214	0.0704156	1.15233	25.7277	26.0111	25.925	26.2096	25.9582	25.6841	25.9378	25.6675	25.8863	25.5347	6	5	6	5	5	5	6	4	6	5
Q8BIG7;H3BJ37	Q8BIG7;H3BJ37	Catechol O-methyltransferase domain-containing protein 1	Comtd1	0	sp|Q8BIG7|CMTD1_MOUSE Catechol O-methyltransferase domain-containing protein 1 OS=Mus musculus GN=Comtd1 PE=1 SV=1;tr|H3BJ37|H3BJ37_MOUSE Catechol O-methyltransferase domain-containing protein 1 OS=Mus musculus GN=Comtd1 PE=1 SV=1	1.24843	0.320118	0.07072	1.15046	25.9196	26.065	26.0944	26.1134	25.4581	26.3517	26.4956	26.3343	26.0322	26.0374	4	4	3	4	3	4	3	3	3	3
P60824;K4DI65;D3YU80	P60824;K4DI65;D3YU80	Cold-inducible RNA-binding protein	Cirbp	0	sp|P60824|CIRBP_MOUSE Cold-inducible RNA-binding protein OS=Mus musculus GN=Cirbp PE=1 SV=1;tr|K4DI65|K4DI65_MOUSE Cold inducible RNA binding protein, isoform CRA_a OS=Mus musculus GN=Cirbp PE=1 SV=1;tr|D3YU80|D3YU80_MOUSE Cold-inducible RNA-binding protei	1.06259	0.087582	0.0708217	1.14983	27.876	27.882	28.0091	27.9941	27.8619	27.9055	28.0621	28.0431	28.0331	28.0171	6	6	7	7	6	7	7	7	7	6
P14148;F6XI62	P14148;F6XI62	60S ribosomal protein L7	Rpl7	0	sp|P14148|RL7_MOUSE 60S ribosomal protein L7 OS=Mus musculus GN=Rpl7 PE=1 SV=2;tr|F6XI62|F6XI62_MOUSE 60S ribosomal protein L7 (Fragment) OS=Mus musculus GN=Rpl7 PE=1 SV=1	1.03995	0.056516	0.07102	1.14862	34.1506	34.2136	34.1635	34.2148	34.202	34.1541	34.2664	34.2574	34.2912	34.2581	24	22	24	22	24	23	23	23	22	24
P54227;D3Z5N2;D3Z1Z8;Q05DI3;D3Z4C2;G3X9Z6;REV__A0A0A0MQK3;REV__F6XZS9;REV__Q9WTN3;O70166;P63042	P54227;D3Z5N2;D3Z1Z8	Stathmin	Stmn1	0	sp|P54227|STMN1_MOUSE Stathmin OS=Mus musculus GN=Stmn1 PE=1 SV=2;tr|D3Z5N2|D3Z5N2_MOUSE Stathmin OS=Mus musculus GN=Stmn1 PE=1 SV=1;tr|D3Z1Z8|D3Z1Z8_MOUSE Stathmin (Fragment) OS=Mus musculus GN=Stmn1 PE=1 SV=1	0.93873	-0.091218	0.07116	1.14776	32.3099	32.2019	32.3023	32.2721	32.4053	32.1438	32.2074	32.237	32.1479	32.2993	14	15	15	14	14	14	15	15	15	13
Q6ZWQ9;D3YV37	Q6ZWQ9;D3YV37		Myl12a	0	tr|Q6ZWQ9|Q6ZWQ9_MOUSE MCG5400 OS=Mus musculus GN=Myl12a PE=1 SV=1;tr|D3YV37|D3YV37_MOUSE Myosin, light chain 12A, regulatory, non-sarcomeric (Fragment) OS=Mus musculus GN=Myl12a PE=1 SV=1	1.15011	0.201776	0.0711968	1.14754	30.9129	31.1522	31.4032	31.1742	31.1676	31.433	31.4805	31.4484	31.282	31.1752	11	11	11	10	10	11	11	11	10	11
M0QWZ1;Q8CGI1;A0A0J9YTZ5	M0QWZ1;Q8CGI1	Protein FAM193A	Fam193a	0	tr|M0QWZ1|M0QWZ1_MOUSE Protein FAM193A OS=Mus musculus GN=Fam193a PE=1 SV=1;sp|Q8CGI1|F193A_MOUSE Protein FAM193A OS=Mus musculus GN=Fam193a PE=1 SV=2	0.898098	-0.155056	0.0712344	1.14731	26.1544	26.0143	25.8874	25.9727	26.1159	25.9777	25.7274	25.8112	26.0334	25.8196	5	6	4	5	5	4	6	4	5	6
Q3U2C5;A0A0A6YWR9	Q3U2C5;A0A0A6YWR9	E3 ubiquitin-protein ligase RNF149	Rnf149	0	sp|Q3U2C5|RN149_MOUSE E3 ubiquitin-protein ligase RNF149 OS=Mus musculus GN=Rnf149 PE=1 SV=3;tr|A0A0A6YWR9|A0A0A6YWR9_MOUSE E3 ubiquitin-protein ligase RNF149 OS=Mus musculus GN=Rnf149 PE=1 SV=1	1.14442	0.194618	0.0713781	1.14643	25.923	26.1978	26.3965	26.0696	26.318	26.4454	26.4501	26.2545	26.4172	26.3109	4	5	4	5	5	5	4	5	5	4
Q9DBL1;E9Q5L3;A0A140LHL4	Q9DBL1;E9Q5L3;A0A140LHL4	Short/branched chain specific acyl-CoA dehydrogenase, mitochondrial	Acadsb	0	sp|Q9DBL1|ACDSB_MOUSE Short/branched chain specific acyl-CoA dehydrogenase, mitochondrial OS=Mus musculus GN=Acadsb PE=1 SV=1;tr|E9Q5L3|E9Q5L3_MOUSE Short/branched chain-specific acyl-CoA dehydrogenase, mitochondrial OS=Mus musculus GN=Acadsb PE=1 SV=1;tr|	1.22849	0.296886	0.0716032	1.14507	25.8313	25.8373	25.88	25.4397	25.3657	26.2044	26.157	25.7947	25.765	25.9173	2	4	4	4	2	3	4	4	4	4
Q91WG3;H3BKT7;A2ARC1;H3BLS1	Q91WG3	Probable tRNA pseudouridine synthase 2	Trub2	0	sp|Q91WG3|TRUB2_MOUSE Probable tRNA pseudouridine synthase 2 OS=Mus musculus GN=Trub2 PE=2 SV=1	1.21641	0.282628	0.0716612	1.14472	25.3691	25.4812	25.532	25.7971	25.2744	25.493	25.8824	25.705	26.1053	25.6813	5	4	4	4	4	5	5	4	4	4
Q9JLQ0	Q9JLQ0	CD2-associated protein	Cd2ap	0	sp|Q9JLQ0|CD2AP_MOUSE CD2-associated protein OS=Mus musculus GN=Cd2ap PE=1 SV=3	0.888899	-0.169908	0.0716813	1.14459	28.7502	28.6519	28.4862	28.5259	28.7338	28.5984	28.2723	28.4403	28.5934	28.3941	14	14	14	13	14	13	13	13	12	14
A0A171EBL2;E9Q555;Q3U0U2	A0A171EBL2;E9Q555	E3 ubiquitin-protein ligase RNF213	Rnf213	0	tr|A0A171EBL2|A0A171EBL2_MOUSE E3 ubiquitin-protein ligase RNF213 OS=Mus musculus GN=Rnf213 PE=1 SV=1;sp|E9Q555|RN213_MOUSE E3 ubiquitin-protein ligase RNF213 OS=Mus musculus GN=Rnf213 PE=1 SV=2	1.06596	0.092148	0.0717657	1.14408	29.516	29.5471	29.5395	29.593	29.6487	29.7533	29.7339	29.6648	29.5653	29.5877	44	43	50	47	53	47	50	52	47	47
A2AJL4;A2AJL3;H3BJ80;B1AY71;D6RHR3	A2AJL4;A2AJL3	FGGY carbohydrate kinase domain-containing protein	Fggy	0	tr|A2AJL4|A2AJL4_MOUSE FGGY carbohydrate kinase domain-containing protein OS=Mus musculus GN=Fggy PE=1 SV=1;sp|A2AJL3|FGGY_MOUSE FGGY carbohydrate kinase domain-containing protein OS=Mus musculus GN=Fggy PE=1 SV=1	1.13552	0.183353	0.0719995	1.14267	24.1317	24.5387	24.5226	NaN	24.441	24.5858	24.564	24.5981	24.5433	24.668	3	3	2	1	3	2	2	3	2	2
Q60996;A0A1Y7VIR0	Q60996	Serine/threonine-protein phosphatase 2A 56 kDa regulatory subunit gamma isoform	Ppp2r5c	0	sp|Q60996|2A5G_MOUSE Serine/threonine-protein phosphatase 2A 56 kDa regulatory subunit gamma isoform OS=Mus musculus GN=Ppp2r5c PE=1 SV=2	0.850084	-0.234322	0.0721955	1.14149	26.6432	26.7067	27.1085	26.7676	26.6502	26.3559	26.7053	26.6661	26.6003	26.3771	4	4	4	4	5	5	5	4	4	4
Q61074;A0A0J9YVG0;A0A0J9YUB0;A0A0J9YV96	Q61074;A0A0J9YVG0	Protein phosphatase 1G	Ppm1g	0	sp|Q61074|PPM1G_MOUSE Protein phosphatase 1G OS=Mus musculus GN=Ppm1g PE=1 SV=3;tr|A0A0J9YVG0|A0A0J9YVG0_MOUSE Protein phosphatase 1G OS=Mus musculus GN=Ppm1g PE=1 SV=1	0.939068	-0.090698	0.0723623	1.14049	30.7554	30.6697	30.6116	30.7173	30.6954	30.6741	30.6142	30.4915	30.6761	30.5401	18	19	17	18	17	18	17	18	18	17
Q5SSI6	Q5SSI6	U3 small nucleolar RNA-associated protein 18 homolog	Utp18	0	sp|Q5SSI6|UTP18_MOUSE U3 small nucleolar RNA-associated protein 18 homolog OS=Mus musculus GN=Utp18 PE=1 SV=1	1.05754	0.080718	0.0725377	1.13944	30.4198	30.4318	30.4012	30.4308	30.4878	30.5344	30.3962	30.4728	30.5867	30.5849	19	20	22	20	23	19	23	22	20	19
P97825	P97825	Hematological and neurological expressed 1 protein;Hematological and neurological expressed 1 protein, N-terminally processed	Hn1	0	sp|P97825|JUPI1_MOUSE Jupiter microtubule associated homolog 1 OS=Mus musculus GN=JPT1 PE=1 SV=3	0.853604	-0.228362	0.0726845	1.13856	29.3594	29.1448	29.5865	29.0716	29.4267	28.9513	29.2328	29.1581	28.9502	29.1548	4	4	4	3	4	4	4	4	3	4
A0A0G2JGL8;Q99PU8;A0A0G2JGL1;A0A0G2JEY7;A0A0G2JGD9;A0A0G2JGY7;A0A0G2JE53	A0A0G2JGL8;Q99PU8	Putative ATP-dependent RNA helicase DHX30	Dhx30	0	tr|A0A0G2JGL8|A0A0G2JGL8_MOUSE Putative ATP-dependent RNA helicase DHX30 OS=Mus musculus GN=Dhx30 PE=1 SV=1;sp|Q99PU8|DHX30_MOUSE Putative ATP-dependent RNA helicase DHX30 OS=Mus musculus GN=Dhx30 PE=1 SV=1	1.0802	0.111296	0.0726937	1.1385	29.0127	29.1802	29.2127	28.9585	29.0893	29.2238	29.201	29.272	29.1242	29.1888	28	25	28	28	26	28	27	26	27	30
O89001	O89001	Carboxypeptidase D	Cpd	0	sp|O89001|CBPD_MOUSE Carboxypeptidase D OS=Mus musculus GN=Cpd PE=1 SV=2	1.08237	0.1142	0.0727242	1.13832	29.2219	29.4105	29.247	29.1909	29.2285	29.507	29.3224	29.3277	29.2931	29.4195	24	24	20	25	20	20	25	24	24	22
Q9D0S9	Q9D0S9	Histidine triad nucleotide-binding protein 2, mitochondrial	Hint2	0	sp|Q9D0S9|HINT2_MOUSE Histidine triad nucleotide-binding protein 2, mitochondrial OS=Mus musculus GN=Hint2 PE=1 SV=1	1.13151	0.178248	0.0728754	1.13742	26.9272	27.0815	26.8364	26.6959	27.0613	27.2291	27.1161	26.9863	26.9937	27.1684	3	3	3	3	3	3	3	3	3	3
Q9R0E2;A8Y5E6;F6WNR1	Q9R0E2	Procollagen-lysine,2-oxoglutarate 5-dioxygenase 1	Plod1	0	sp|Q9R0E2|PLOD1_MOUSE Procollagen-lysine,2-oxoglutarate 5-dioxygenase 1 OS=Mus musculus GN=Plod1 PE=1 SV=1	0.951788	-0.071288	0.0728999	1.13727	30.3001	30.2287	30.2416	30.2741	30.2658	30.1376	30.1212	30.1907	30.3046	30.1998	25	25	25	24	26	25	24	24	26	26
Q8R0F5	Q8R0F5	RNA-binding motif protein, X-linked 2	Rbmx2	0	sp|Q8R0F5|RBMX2_MOUSE RNA-binding motif protein, X-linked 2 OS=Mus musculus GN=Rbmx2 PE=1 SV=1	1.12716	0.172688	0.0730706	1.13626	24.821	25.0232	24.9802	25.0192	24.7823	25.1342	25.1973	24.839	25.1302	25.1886	3	3	3	3	2	3	3	3	3	3
Q921L5;H3BJK5;H3BL04	Q921L5	Conserved oligomeric Golgi complex subunit 2	Cog2	0	sp|Q921L5|COG2_MOUSE Conserved oligomeric Golgi complex subunit 2 OS=Mus musculus GN=Cog2 PE=1 SV=2	1.12552	0.170586	0.0731003	1.13608	26.7651	27.0773	27.1653	27.0992	26.9311	27.1054	27.292	27.2531	27.0785	27.162	6	7	6	7	7	6	8	7	8	8
Q60520;E9PXF9;E9Q2L1	Q60520	Paired amphipathic helix protein Sin3a	Sin3a	0	sp|Q60520|SIN3A_MOUSE Paired amphipathic helix protein Sin3a OS=Mus musculus GN=Sin3a PE=1 SV=3	0.944477	-0.082412	0.073136	1.13587	28.7427	28.8682	28.7047	28.8611	28.6974	28.7218	28.6484	28.6956	28.72	28.6764	20	19	18	17	19	19	20	20	17	16
Q91Z31;A0A0G2JGW0;Q3V328;A0A0G2JFV8	Q91Z31;A0A0G2JGW0	Polypyrimidine tract-binding protein 2	Ptbp2	0	sp|Q91Z31|PTBP2_MOUSE Polypyrimidine tract-binding protein 2 OS=Mus musculus GN=Ptbp2 PE=1 SV=2;tr|A0A0G2JGW0|A0A0G2JGW0_MOUSE Polypyrimidine tract-binding protein 2 OS=Mus musculus GN=Ptbp2 PE=1 SV=1	0.87145	-0.19851	0.0733931	1.13434	27.4477	27.4209	27.8516	27.6486	27.5371	27.2788	27.4087	27.5738	27.3902	27.2619	8	9	10	8	9	10	9	9	10	10
Q9DCU6;A0A1L1SSY9;A0A1L1SRY8;A0A1L1SU24;A0A1L1STN5;A0A1L1SV70	Q9DCU6;A0A1L1SSY9;A0A1L1SRY8	39S ribosomal protein L4, mitochondrial	Mrpl4	0	sp|Q9DCU6|RM04_MOUSE 39S ribosomal protein L4, mitochondrial OS=Mus musculus GN=Mrpl4 PE=1 SV=1;tr|A0A1L1SSY9|A0A1L1SSY9_MOUSE 39S ribosomal protein L4, mitochondrial (Fragment) OS=Mus musculus GN=Mrpl4 PE=1 SV=1;tr|A0A1L1SRY8|A0A1L1SRY8_MOUSE 39S ribosoma	0.926947	-0.109442	0.0734937	1.13375	27.7908	27.864	27.9643	28.0858	27.9204	27.8374	27.8743	27.8016	27.805	27.7596	8	8	8	8	7	8	7	8	8	5
Q9QZD8	Q9QZD8	Mitochondrial dicarboxylate carrier	Slc25a10	0	sp|Q9QZD8|DIC_MOUSE Mitochondrial dicarboxylate carrier OS=Mus musculus GN=Slc25a10 PE=1 SV=2	0.939546	-0.089964	0.0736161	1.13303	29.7646	29.8327	29.7413	29.6634	29.7338	29.6628	29.7756	29.6591	29.6207	29.5678	9	10	9	9	10	10	9	8	8	10
P62915	P62915	Transcription initiation factor IIB	Gtf2b	0	sp|P62915|TF2B_MOUSE Transcription initiation factor IIB OS=Mus musculus GN=Gtf2b PE=1 SV=1	0.938835	-0.091056	0.0740065	1.13073	28.6513	28.6541	28.7855	28.5903	28.6413	28.4581	28.6319	28.6064	28.5957	28.5751	11	10	12	7	10	11	9	11	11	11
Q9Z1N5;G3UXI6	Q9Z1N5	Spliceosome RNA helicase Ddx39b	Ddx39b	0	sp|Q9Z1N5|DX39B_MOUSE Spliceosome RNA helicase Ddx39b OS=Mus musculus GN=Ddx39b PE=1 SV=1	0.940727	-0.088152	0.0740254	1.13062	33.6957	33.7913	33.6371	33.7486	33.7771	33.6671	33.7026	33.5577	33.5726	33.7089	26	28	26	25	26	25	26	26	24	27
Q6PDJ6	Q6PDJ6	F-box only protein 42	Fbxo42	0	sp|Q6PDJ6|FBX42_MOUSE F-box only protein 42 OS=Mus musculus GN=Fbxo42 PE=1 SV=1	0.899772	-0.152368	0.0740619	1.13041	25.9772	26.0509	25.897	26.1125	26.2158	25.8979	25.8473	26.0756	25.8987	25.7721	6	6	4	4	3	6	5	5	6	4
Q80VD1	Q80VD1	Protein FAM98B	Fam98b	0	sp|Q80VD1|FA98B_MOUSE Protein FAM98B OS=Mus musculus GN=Fam98b PE=1 SV=1	0.922402	-0.116532	0.0742273	1.12944	30.1904	30.0616	30.151	30.0375	29.9709	29.987	30.0995	29.9698	29.9195	29.8529	17	17	17	16	17	17	17	16	14	17
A0A1L1SVC7;Q9CQ02;A0A1L1SRX4;A0A1L1SRM6;A0A1L1ST08;A0A1L1SRJ9	A0A1L1SVC7;Q9CQ02;A0A1L1SRX4	COMM domain-containing protein 4	Commd4	0	tr|A0A1L1SVC7|A0A1L1SVC7_MOUSE COMM domain-containing protein 4 (Fragment) OS=Mus musculus GN=Commd4 PE=1 SV=1;sp|Q9CQ02|COMD4_MOUSE COMM domain-containing protein 4 OS=Mus musculus GN=Commd4 PE=1 SV=1;tr|A0A1L1SRX4|A0A1L1SRX4_MOUSE COMM domain-containing	1.15352	0.206048	0.0745725	1.12742	26.4419	26.498	26.4515	26.1617	26.3804	26.6244	26.6698	26.5052	26.3403	26.8241	5	5	4	4	5	4	5	5	5	4
O09131;D3Z1Q9;Q8K2Q2	O09131	Glutathione S-transferase omega-1	Gsto1	0	sp|O09131|GSTO1_MOUSE Glutathione S-transferase omega-1 OS=Mus musculus GN=Gsto1 PE=1 SV=2	0.882302	-0.180656	0.0746326	1.12707	25.8896	25.7323	25.8792	25.5764	25.9906	25.5315	25.5524	25.8101	25.6742	25.5965	4	4	5	5	5	5	4	4	5	3
V9GXJ1;Q8R4X3;F6YJB6;B7ZCQ1;B7ZCQ0;B7ZCP9;V9GX58;V9GX68;V9GXJ2	V9GXJ1;Q8R4X3;F6YJB6	RNA-binding protein 12	Gm28036;Rbm12	0	tr|V9GXJ1|V9GXJ1_MOUSE Predicted gene, 28036 OS=Mus musculus GN=Gm28036 PE=4 SV=1;sp|Q8R4X3|RBM12_MOUSE RNA-binding protein 12 OS=Mus musculus GN=Rbm12 PE=1 SV=3;tr|F6YJB6|F6YJB6_MOUSE Predicted gene, 28036 (Fragment) OS=Mus musculus GN=Gm28036 PE=4 SV=1	0.936392	-0.094816	0.0748331	1.12591	29.0753	29.0631	29.2518	29.1801	29.2308	29.0079	29.0185	29.0604	29.0983	29.142	12	10	12	10	10	8	10	11	9	11
P60605;G3UZX2	P60605;G3UZX2	Ubiquitin-conjugating enzyme E2 G2	Ube2g2	0	sp|P60605|UB2G2_MOUSE Ubiquitin-conjugating enzyme E2 G2 OS=Mus musculus GN=Ube2g2 PE=1 SV=1;tr|G3UZX2|G3UZX2_MOUSE Ubiquitin-conjugating enzyme E2 G2 (Fragment) OS=Mus musculus GN=Ube2g2 PE=1 SV=1	1.15761	0.211154	0.0748525	1.12579	27.6324	27.3466	27.6083	27.5313	27.7749	27.6425	27.6746	27.7621	28.0702	27.8	4	3	3	2	2	4	2	3	2	2
Q8CFV9	Q8CFV9	Riboflavin kinase	Rfk	0	sp|Q8CFV9|RIFK_MOUSE Riboflavin kinase OS=Mus musculus GN=Rfk PE=1 SV=2	0.919511	-0.121062	0.074931	1.12534	28.539	28.2995	28.4074	28.4279	28.3328	28.3054	28.352	28.2901	28.3356	28.1181	9	9	8	8	10	9	10	9	9	10
Q80YD1;M0QWM4	Q80YD1	ATP-dependent RNA helicase SUPV3L1, mitochondrial	Supv3l1	0	sp|Q80YD1|SUV3_MOUSE ATP-dependent RNA helicase SUPV3L1, mitochondrial OS=Mus musculus GN=Supv3l1 PE=1 SV=1	1.07509	0.104464	0.0749845	1.12503	28.5027	28.7344	28.677	28.6837	28.7489	28.8131	28.7752	28.673	28.7993	28.8085	20	11	13	12	13	16	14	18	11	12
F8WJA0;Q9ESV0;A0A1Y7VKX7;A0A1Y7VK75;A0A1Y7VLU4;A0A1Y7VMS6	F8WJA0;Q9ESV0;A0A1Y7VKX7	ATP-dependent RNA helicase DDX24	Ddx24	0	tr|F8WJA0|F8WJA0_MOUSE ATP-dependent RNA helicase DDX24 OS=Mus musculus GN=Ddx24 PE=1 SV=1;sp|Q9ESV0|DDX24_MOUSE ATP-dependent RNA helicase DDX24 OS=Mus musculus GN=Ddx24 PE=1 SV=2;tr|A0A1Y7VKX7|A0A1Y7VKX7_MOUSE ATP-dependent RNA helicase DDX24 OS=Mus musc	0.94205	-0.086124	0.0751861	1.12386	29.9998	30.0478	29.9406	30.0526	30.0913	29.9869	29.996	29.8284	29.8991	29.9911	26	29	28	26	28	29	28	26	27	26
Q9JHI5	Q9JHI5	Isovaleryl-CoA dehydrogenase, mitochondrial	Ivd	0	sp|Q9JHI5|IVD_MOUSE Isovaleryl-CoA dehydrogenase, mitochondrial OS=Mus musculus GN=Ivd PE=1 SV=1	0.947564	-0.077704	0.0754974	1.12207	28.7685	28.8207	28.7337	28.7593	28.6466	28.6188	28.6294	28.7566	28.6892	28.6464	10	11	10	9	11	10	11	11	10	10
Q8CCF0	Q8CCF0	U4/U6 small nuclear ribonucleoprotein Prp31	Prpf31	0	sp|Q8CCF0|PRP31_MOUSE U4/U6 small nuclear ribonucleoprotein Prp31 OS=Mus musculus GN=Prpf31 PE=1 SV=3	0.930144	-0.104474	0.0755616	1.1217	29.8885	30.0855	29.9835	29.9365	30.045	29.8877	29.759	29.9731	29.9376	29.8593	16	14	16	16	16	15	18	17	17	17
P52480;A0A1L1SU37;A0A1L1SQV8;A0A1L1SSN6;A0A1L1STV8;A0A1L1SUV0;A0A1L1ST52;A0A1L1SVH2;E9Q509;G3X925;P53657	P52480	Pyruvate kinase PKM	Pkm	0	sp|P52480|KPYM_MOUSE Pyruvate kinase PKM OS=Mus musculus GN=Pkm PE=1 SV=4	0.956509	-0.06415	0.0757373	1.12069	35.6833	35.553	35.6252	35.5474	35.5566	35.5225	35.4932	35.5701	35.4935	35.5654	46	47	47	44	45	42	48	46	47	45
O09061	O09061	Proteasome subunit beta type-1	Psmb1	0	sp|O09061|PSB1_MOUSE Proteasome subunit beta type-1 OS=Mus musculus GN=Psmb1 PE=1 SV=1	1.02688	0.03827	0.0758848	1.11984	31.3932	31.3903	31.3796	31.4025	31.3743	31.4013	31.4651	31.4296	31.3715	31.4638	11	9	11	11	11	11	10	10	11	11
Q9CU62;S4R179	Q9CU62	Structural maintenance of chromosomes protein 1A	Smc1a	0	sp|Q9CU62|SMC1A_MOUSE Structural maintenance of chromosomes protein 1A OS=Mus musculus GN=Smc1a PE=1 SV=4	0.975085	-0.0364	0.0760367	1.11898	31.4499	31.4819	31.4332	31.4851	31.4914	31.3863	31.4615	31.4181	31.4574	31.4362	49	47	52	51	51	55	52	55	48	52
Q8K1A6;E9PX94	Q8K1A6;E9PX94	Coiled-coil and C2 domain-containing protein 1A	Cc2d1a	0	sp|Q8K1A6|C2D1A_MOUSE Coiled-coil and C2 domain-containing protein 1A OS=Mus musculus GN=Cc2d1a PE=1 SV=2;tr|E9PX94|E9PX94_MOUSE Coiled-coil and C2 domain-containing protein 1A OS=Mus musculus GN=Cc2d1a PE=1 SV=2	0.905937	-0.142518	0.0760787	1.11874	26.9427	26.9451	27.0499	27.0822	26.7772	26.667	26.9475	26.8419	26.794	26.8341	6	7	7	7	7	7	6	7	7	6
Q3U1J4	Q3U1J4	DNA damage-binding protein 1	Ddb1	0	sp|Q3U1J4|DDB1_MOUSE DNA damage-binding protein 1 OS=Mus musculus GN=Ddb1 PE=1 SV=2	0.965094	-0.051258	0.0761359	1.11841	32.7922	32.7261	32.7426	32.78	32.7131	32.7002	32.6841	32.634	32.7284	32.751	51	45	48	50	49	49	47	49	49	50
B1ATU5;Q8C2P3;B1ATU6;B1ATU7	B1ATU5;Q8C2P3;B1ATU6	tRNA-dihydrouridine(16/17) synthase [NAD(P)(+)]-like	Dus1l	0	tr|B1ATU5|B1ATU5_MOUSE tRNA-dihydrouridine(16/17) synthase [NAD(P)(+)]-like OS=Mus musculus GN=Dus1l PE=1 SV=1;sp|Q8C2P3|DUS1L_MOUSE tRNA-dihydrouridine(16/17) synthase [NAD(P)(+)]-like OS=Mus musculus GN=Dus1l PE=2 SV=1;tr|B1ATU6|B1ATU6_MOUSE tRNA-dihydro	1.23175	0.30071	0.076165	1.11824	24.0851	24.2641	24.1687	24.6385	24.5866	24.6446	24.527	24.563	25.022	24.4898	3	3	1	2	2	2	2	2	2	2
A2ARP8;Q9QYR6	A2ARP8;Q9QYR6	Microtubule-associated protein 1A;MAP1A heavy chain;MAP1 light chain LC2	Map1a	0	tr|A2ARP8|A2ARP8_MOUSE Microtubule-associated protein 1A OS=Mus musculus GN=Map1a PE=1 SV=1;sp|Q9QYR6|MAP1A_MOUSE Microtubule-associated protein 1A OS=Mus musculus GN=Map1a PE=1 SV=2	1.13287	0.17998	0.0762214	1.11792	27.9762	27.8313	27.8286	28.1437	27.7571	28.2269	28.1267	28.1386	28.0469	27.8978	11	10	11	12	12	11	12	11	13	15
Q8R1F6;F6RGN1	Q8R1F6	Protein HID1	Hid1	0	sp|Q8R1F6|HID1_MOUSE Protein HID1 OS=Mus musculus GN=Hid1 PE=1 SV=1	1.15472	0.20754	0.0764544	1.1166	27.426	27.1119	26.9315	27.2713	26.93	27.3396	27.4412	27.362	27.2389	27.3266	5	5	5	4	6	6	7	7	7	7
Q99L04	Q99L04	Dehydrogenase/reductase SDR family member 1	Dhrs1	0	sp|Q99L04|DHRS1_MOUSE Dehydrogenase/reductase SDR family member 1 OS=Mus musculus GN=Dhrs1 PE=1 SV=1	1.06513	0.091028	0.0765326	1.11615	29.0928	29.0468	29.2054	29.0144	29.0767	29.0987	29.1901	29.2692	29.2115	29.1215	15	15	15	16	14	15	15	15	16	14
Q62189;D3Z0S6;F8VQ88;D6RI83	Q62189;D3Z0S6	U1 small nuclear ribonucleoprotein A	Snrpa	0	sp|Q62189|SNRPA_MOUSE U1 small nuclear ribonucleoprotein A OS=Mus musculus GN=Snrpa PE=1 SV=3;tr|D3Z0S6|D3Z0S6_MOUSE U1 small nuclear ribonucleoprotein A (Fragment) OS=Mus musculus GN=Snrpa PE=1 SV=1	0.931888	-0.101772	0.0766022	1.11576	30.72	30.7617	30.8687	30.5977	30.821	30.6373	30.6885	30.6505	30.5914	30.6925	7	7	6	8	6	7	7	6	7	7
A2API3;Q80V86	A2API3;Q80V86	Integrator complex subunit 8	Ints8	0	tr|A2API3|A2API3_MOUSE Integrator complex subunit 8 OS=Mus musculus GN=Ints8 PE=1 SV=1;sp|Q80V86|INT8_MOUSE Integrator complex subunit 8 OS=Mus musculus GN=Ints8 PE=1 SV=1	0.869595	-0.201584	0.0771233	1.11281	26.3706	26.2863	26.1581	26.02	26.2286	25.8877	26.2915	25.9908	26.0508	25.8348	5	7	8	7	7	6	8	5	9	7
P58044;G3XA48;H3BLF8;H3BLP1;H3BKD7	P58044;G3XA48	Isopentenyl-diphosphate Delta-isomerase 1	Idi1	0	sp|P58044|IDI1_MOUSE Isopentenyl-diphosphate Delta-isomerase 1 OS=Mus musculus GN=Idi1 PE=1 SV=1;tr|G3XA48|G3XA48_MOUSE Isopentenyl-diphosphate Delta-isomerase 1 OS=Mus musculus GN=Idi1 PE=1 SV=1	1.08405	0.116434	0.0771839	1.11247	31.0578	30.9129	31.0531	30.8022	30.9524	30.9846	31.0927	31.1772	31.0732	31.0329	12	12	13	13	12	13	12	11	11	13
B9EJ86;A0A0R4J150	B9EJ86;A0A0R4J150	Oxysterol-binding protein	Osbpl8	0	sp|B9EJ86|OSBL8_MOUSE Oxysterol-binding protein-related protein 8 OS=Mus musculus GN=Osbpl8 PE=1 SV=1;tr|A0A0R4J150|A0A0R4J150_MOUSE Oxysterol-binding protein OS=Mus musculus GN=Osbpl8 PE=1 SV=1	1.06048	0.084714	0.0772634	1.11203	29.0683	29.0648	28.9525	28.9841	29.168	29.1404	29.1051	29.0879	29.1945	29.1334	12	13	13	10	12	13	12	13	10	12
Q61543;F8WHM5;F6RSH1;E9PWD8	Q61543;F8WHM5	Golgi apparatus protein 1	Glg1	0	sp|Q61543|GSLG1_MOUSE Golgi apparatus protein 1 OS=Mus musculus GN=Glg1 PE=1 SV=1;tr|F8WHM5|F8WHM5_MOUSE Golgi apparatus protein 1 (Fragment) OS=Mus musculus GN=Glg1 PE=1 SV=1	1.07632	0.106104	0.077289	1.11188	31.2118	31.1117	31.0994	30.9904	31.2104	31.2513	31.1777	31.3369	31.1501	31.238	32	33	33	29	33	32	32	31	34	33
O35295;Q8R4E6	O35295	Transcriptional activator protein Pur-beta	Purb	0	sp|O35295|PURB_MOUSE Transcriptional activator protein Pur-beta OS=Mus musculus GN=Purb PE=1 SV=3	0.914251	-0.129338	0.0775058	1.11067	29.4962	29.3819	29.3056	29.2469	29.4866	29.3862	29.1944	29.1458	29.2811	29.2631	12	10	12	11	11	11	11	12	11	11
P62821	P62821	Ras-related protein Rab-1A	Rab1A	0	sp|P62821|RAB1A_MOUSE Ras-related protein Rab-1A OS=Mus musculus GN=Rab1A PE=1 SV=3	1.05676	0.079648	0.0777984	1.10903	32.1143	32.1015	32.047	31.9458	32.0992	32.218	32.139	32.101	32.0821	32.1661	15	14	16	16	15	15	15	14	15	16
A0A087WR50;P11276;Q3UHL6;A0A087WS56;A0A087WSN6;B9EHT6;B7ZNJ1;A0A087WS99;Q4KL80;A0A087WSU6;A0A087WQE0;A0A087WQW8	A0A087WR50;P11276;Q3UHL6;A0A087WS56;A0A087WSN6;B9EHT6;B7ZNJ1	Fibronectin;Anastellin	Fn1	0	tr|A0A087WR50|A0A087WR50_MOUSE Fibronectin OS=Mus musculus GN=Fn1 PE=1 SV=1;sp|P11276|FINC_MOUSE Fibronectin OS=Mus musculus GN=Fn1 PE=1 SV=4;tr|Q3UHL6|Q3UHL6_MOUSE Fibronectin OS=Mus musculus GN=Fn1 PE=1 SV=1;tr|A0A087WS56|A0A087WS56_MOUSE Fibronectin OS=	1.08373	0.11601	0.0779124	1.10839	31.7109	31.5171	31.5199	31.4602	31.5635	31.5508	31.7141	31.6676	31.6368	31.7822	60	59	57	55	59	61	59	60	60	61
O89086;S4R2M6	O89086	RNA-binding protein 3	Rbm3	0	sp|O89086|RBM3_MOUSE RNA-binding protein 3 OS=Mus musculus GN=Rbm3 PE=1 SV=1	1.07005	0.09768	0.0787585	1.1037	32.9916	33.0877	33.1233	33.0959	32.965	33.0291	33.1758	33.1211	33.1712	33.2548	14	14	14	12	14	13	14	14	14	14
Q6P9P6	Q6P9P6	Kinesin-like protein KIF11	Kif11	0	sp|Q6P9P6|KIF11_MOUSE Kinesin-like protein KIF11 OS=Mus musculus GN=Kif11 PE=1 SV=1	0.946963	-0.07862	0.0788013	1.10347	30.6335	30.5657	30.6766	30.6161	30.6507	30.6293	30.6215	30.5472	30.4996	30.452	34	32	33	35	33	31	34	35	33	32
Q9D7N9	Q9D7N9	Adipocyte plasma membrane-associated protein	Apmap	0	sp|Q9D7N9|APMAP_MOUSE Adipocyte plasma membrane-associated protein OS=Mus musculus GN=Apmap PE=1 SV=1	1.08046	0.111642	0.0792193	1.10117	29.0268	29.1544	28.8985	29.0277	28.977	29.2293	29.1762	29.1158	29.0099	29.1115	16	13	13	13	14	16	12	13	11	11
Q6A0A2	Q6A0A2	La-related protein 4B	Larp4b	0	sp|Q6A0A2|LAR4B_MOUSE La-related protein 4B OS=Mus musculus GN=Larp4b PE=1 SV=2	0.936894	-0.094042	0.0800536	1.09662	29.0466	29.0576	29.2229	29.1403	29.158	29.0184	29.0213	29.1466	28.9369	29.032	13	13	14	13	12	14	14	14	13	11
Q9CQC7	Q9CQC7	NADH dehydrogenase [ubiquinone] 1 beta subcomplex subunit 4	Ndufb4	0	sp|Q9CQC7|NDUB4_MOUSE NADH dehydrogenase [ubiquinone] 1 beta subcomplex subunit 4 OS=Mus musculus GN=Ndufb4 PE=1 SV=3	1.07372	0.102622	0.0803134	1.09521	28.7662	28.6495	28.7866	28.8032	28.609	28.786	28.8327	28.8156	28.7487	28.9447	4	5	4	5	4	4	4	4	5	4
Q9DC50	Q9DC50	Peroxisomal carnitine O-octanoyltransferase	Crot	0	sp|Q9DC50|OCTC_MOUSE Peroxisomal carnitine O-octanoyltransferase OS=Mus musculus GN=Crot PE=1 SV=1	0.947811	-0.077328	0.0803342	1.0951	29.0733	29.1546	29.1487	29.0672	29.1317	29.145	29.0249	29.0774	28.9534	28.9879	16	15	16	13	15	16	12	13	12	13
Q5NC05;F6RQ10	Q5NC05	Transcription termination factor 2	Ttf2	0	sp|Q5NC05|TTF2_MOUSE Transcription termination factor 2 OS=Mus musculus GN=Ttf2 PE=1 SV=2	0.938256	-0.091946	0.0803411	1.09506	28.4232	28.4346	28.4708	28.4498	28.4359	28.3983	28.483	28.2783	28.3688	28.2261	12	14	15	14	16	13	12	16	15	14
J3QNW4;Q3TIR1	J3QNW4;Q3TIR1	Trafficking protein particle complex subunit 13	Trappc13	0	tr|J3QNW4|J3QNW4_MOUSE Trafficking protein particle complex subunit 13 OS=Mus musculus GN=Trappc13 PE=1 SV=1;sp|Q3TIR1|TPC13_MOUSE Trafficking protein particle complex subunit 13 OS=Mus musculus GN=Trappc13 PE=2 SV=1	1.13194	0.178802	0.0805238	1.09408	26.9383	26.6462	27.0659	26.8321	27.0138	27.0582	26.9461	27.197	27.1852	27.0039	4	5	5	5	4	5	5	4	5	5
P13439;D6RJ62	P13439	Uridine 5-monophosphate synthase;Orotate phosphoribosyltransferase;Orotidine 5-phosphate decarboxylase	Umps	0	sp|P13439|UMPS_MOUSE Uridine 5-monophosphate synthase OS=Mus musculus GN=Umps PE=1 SV=3	0.949178	-0.07525	0.0805528	1.09392	31.8912	31.9807	32.003	32.0143	32.0515	31.9099	31.8796	31.9318	32.0001	31.8431	23	26	26	25	25	24	27	26	26	25
Q6PDY2	Q6PDY2	2-aminoethanethiol dioxygenase	Ado	0	sp|Q6PDY2|AEDO_MOUSE 2-aminoethanethiol dioxygenase OS=Mus musculus GN=Ado PE=1 SV=2	0.885034	-0.176196	0.0808862	1.09213	26.5505	26.2344	26.4708	26.3495	26.1395	26.2969	26.1397	26.0277	26.2457	26.1538	5	4	3	4	3	6	4	3	5	5
P26350;A0A087WP98;A0A087WPN6;A0A087WQN2	P26350;A0A087WP98;A0A087WPN6	Prothymosin alpha;Prothymosin alpha, N-terminally processed;Thymosin alpha	Ptma	0	sp|P26350|PTMA_MOUSE Prothymosin alpha OS=Mus musculus GN=Ptma PE=1 SV=2;tr|A0A087WP98|A0A087WP98_MOUSE Prothymosin alpha OS=Mus musculus GN=Ptma PE=1 SV=1;tr|A0A087WPN6|A0A087WPN6_MOUSE Prothymosin alpha OS=Mus musculus GN=Ptma PE=1 SV=1	0.877081	-0.189218	0.0810096	1.09146	31.5031	31.6672	31.7789	31.663	31.6161	31.3463	31.1934	31.5623	31.6666	31.5137	7	7	7	7	7	7	7	7	7	7
Q9CWW6	Q9CWW6	Peptidyl-prolyl cis-trans isomerase NIMA-interacting 4	Pin4	0	sp|Q9CWW6|PIN4_MOUSE Peptidyl-prolyl cis-trans isomerase NIMA-interacting 4 OS=Mus musculus GN=Pin4 PE=1 SV=1	0.915084	-0.128024	0.0810354	1.09133	29.808	29.9806	29.9378	29.6181	29.8591	29.7249	29.7426	29.7165	29.6794	29.7	7	7	7	7	7	7	7	7	7	7
P30681;A0A1B0GQX9	P30681	High mobility group protein B2	Hmgb2	0	sp|P30681|HMGB2_MOUSE High mobility group protein B2 OS=Mus musculus GN=Hmgb2 PE=1 SV=3	0.935372	-0.096388	0.081204	1.09042	34.3843	34.3256	34.383	34.2768	34.3917	34.3853	34.3287	34.1733	34.1767	34.2154	15	14	15	15	14	12	15	14	15	15
Q91XV3	Q91XV3	Brain acid soluble protein 1	Basp1	0	sp|Q91XV3|BASP1_MOUSE Brain acid soluble protein 1 OS=Mus musculus GN=Basp1 PE=1 SV=3	1.10066	0.138364	0.0812283	1.09029	29.0085	29.2571	29.1302	29.2919	29.133	29.3533	29.2677	29.1937	29.4607	29.2371	10	10	10	10	10	10	10	10	10	10
Q8K199;F8WHQ0	Q8K199	COX assembly mitochondrial protein 2 homolog	Cmc2	0	sp|Q8K199|COXM2_MOUSE COX assembly mitochondrial protein 2 homolog OS=Mus musculus GN=Cmc2 PE=3 SV=1	0.90935	-0.137092	0.0813186	1.08981	25.6688	25.6562	25.9494	25.6104	25.7442	25.4612	25.5952	25.6595	25.6252	25.6024	2	2	2	2	2	3	3	2	2	3
Q8K0V4;F6UAW9;F6YBV1;A0A0U1RNN8	Q8K0V4	CCR4-NOT transcription complex subunit 3	Cnot3	0	sp|Q8K0V4|CNOT3_MOUSE CCR4-NOT transcription complex subunit 3 OS=Mus musculus GN=Cnot3 PE=1 SV=1	0.893104	-0.1631	0.0815108	1.08878	27.9983	28.2763	28.1983	28.2041	28.0695	28.227	27.9938	27.886	27.9586	27.8656	10	9	9	11	10	8	9	8	10	9
P24369	P24369	Peptidyl-prolyl cis-trans isomerase B	Ppib	0	sp|P24369|PPIB_MOUSE Peptidyl-prolyl cis-trans isomerase B OS=Mus musculus GN=Ppib PE=1 SV=2	1.04921	0.069298	0.0818131	1.08718	32.6849	32.6037	32.577	32.5801	32.6224	32.6719	32.7058	32.6478	32.6097	32.7794	11	11	10	10	11	11	10	10	10	10
Q8BFW7	Q8BFW7	Lipoma-preferred partner homolog	Lpp	0	sp|Q8BFW7|LPP_MOUSE Lipoma-preferred partner homolog OS=Mus musculus GN=Lpp PE=1 SV=1	1.12023	0.163794	0.0820105	1.08613	27.2397	27.2096	27.3454	27.2613	26.9609	27.2176	27.3852	27.4176	27.5163	27.2993	10	7	8	7	8	8	8	8	8	7
Q8C4F9;Q8CB78;O54965;A0A0G2JDP6;A0A0G2JGT7	Q8C4F9;Q8CB78;O54965;A0A0G2JDP6;A0A0G2JGT7	E3 ubiquitin-protein ligase RNF13	Rnf13	0	tr|Q8C4F9|Q8C4F9_MOUSE E3 ubiquitin-protein ligase RNF13 OS=Mus musculus GN=Rnf13 PE=1 SV=1;tr|Q8CB78|Q8CB78_MOUSE E3 ubiquitin-protein ligase RNF13 OS=Mus musculus GN=Rnf13 PE=1 SV=1;sp|O54965|RNF13_MOUSE E3 ubiquitin-protein ligase RNF13 OS=Mus musculus	1.14424	0.194388	0.0821944	1.08516	25.1204	25.146	25.1998	25.1827	24.8937	25.0675	25.2846	25.5748	25.2868	25.3009	2	2	2	2	2	2	2	2	2	2
Q9WTX8	Q9WTX8	Mitotic spindle assembly checkpoint protein MAD1	Mad1l1	0	sp|Q9WTX8|MD1L1_MOUSE Mitotic spindle assembly checkpoint protein MAD1 OS=Mus musculus GN=Mad1l1 PE=1 SV=1	1.08861	0.12249	0.082303	1.08458	28.2489	28.4432	28.5056	28.5235	28.4659	28.6305	28.6112	28.4271	28.5993	28.5314	12	14	15	14	16	13	15	17	11	12
Q8BIA4	Q8BIA4	F-box/WD repeat-containing protein 8	Fbxw8	0	sp|Q8BIA4|FBXW8_MOUSE F-box/WD repeat-containing protein 8 OS=Mus musculus GN=Fbxw8 PE=1 SV=2	0.949116	-0.075344	0.0823169	1.08451	29.5354	29.5206	29.5406	29.4829	29.5136	29.3818	29.5755	29.4407	29.3696	29.4489	16	17	14	13	16	17	16	16	16	16
Q569Z5;F8WHR6	Q569Z5;F8WHR6	Probable ATP-dependent RNA helicase DDX46	Ddx46	0	sp|Q569Z5|DDX46_MOUSE Probable ATP-dependent RNA helicase DDX46 OS=Mus musculus GN=Ddx46 PE=1 SV=2;tr|F8WHR6|F8WHR6_MOUSE Probable ATP-dependent RNA helicase DDX46 OS=Mus musculus GN=Ddx46 PE=1 SV=1	0.952033	-0.070916	0.0827322	1.08233	31.0774	31.0835	31.0584	30.985	31.0343	31.0481	31.0127	30.9613	30.8662	30.9957	28	29	30	29	29	31	29	31	28	29
F8VPP8	F8VPP8		Zc3h7b	0	tr|F8VPP8|F8VPP8_MOUSE Zinc finger CCCH type-containing 7B OS=Mus musculus GN=Zc3h7b PE=1 SV=1	0.965015	-0.051376	0.082766	1.08215	28.7044	28.6341	28.6845	28.6362	28.6253	28.5941	28.555	28.6048	28.5931	28.6806	19	22	21	20	20	19	20	21	19	22
Q3UH68;D3YU22;D3Z589;D3YU59;F6X3N8;F6W1Y9;D6RHT2;D3YV55	Q3UH68;D3YU22;D3Z589;D3YU59	LIM and calponin homology domains-containing protein 1	Limch1	0	sp|Q3UH68|LIMC1_MOUSE LIM and calponin homology domains-containing protein 1 OS=Mus musculus GN=Limch1 PE=1 SV=2;tr|D3YU22|D3YU22_MOUSE LIM and calponin homology domains-containing protein 1 OS=Mus musculus GN=Limch1 PE=1 SV=1;tr|D3Z589|D3Z589_MOUSE LIM an	1.05914	0.082892	0.0836261	1.07766	29.5101	29.3832	29.5791	29.5761	29.5673	29.536	29.6541	29.6239	29.6116	29.6048	23	21	24	19	25	24	25	24	21	24
A0A0R4J169;E9QN52;A0A0G2JEP4;A0A0G2JFV5;Q91WK0;A0A1L1SVG1;A0A1L1SSC0;A0A0G2JGZ1;A0A0G2JDR6;A0A0G2JEF6;A0A087WSF5;A0A087WNU6;Q3UZ39	A0A0R4J169;E9QN52;A0A0G2JEP4;A0A0G2JFV5;Q91WK0;A0A1L1SVG1;A0A1L1SSC0	Leucine-rich repeat flightless-interacting protein 2	Lrrfip2	0	tr|A0A0R4J169|A0A0R4J169_MOUSE Leucine-rich repeat flightless-interacting protein 2 OS=Mus musculus GN=Lrrfip2 PE=1 SV=1;tr|E9QN52|E9QN52_MOUSE Leucine-rich repeat flightless-interacting protein 2 OS=Mus musculus GN=Lrrfip2 PE=1 SV=1;tr|A0A0G2JEP4|A0A0G2JE	1.13469	0.182304	0.0837239	1.07715	27.9635	28.1736	28.0096	27.9604	28.3778	28.3067	28.1141	28.3565	28.2559	28.3633	9	10	10	7	9	10	10	10	10	9
E9Q7Q3;D3Z6I8;A0A0R4J1P2;P21107	E9Q7Q3;D3Z6I8;A0A0R4J1P2;P21107	Tropomyosin alpha-3 chain	Tpm3	0	tr|E9Q7Q3|E9Q7Q3_MOUSE Tropomyosin alpha-3 chain OS=Mus musculus GN=Tpm3 PE=1 SV=1;tr|D3Z6I8|D3Z6I8_MOUSE Tropomyosin alpha-3 chain OS=Mus musculus GN=Tpm3 PE=1 SV=1;tr|A0A0R4J1P2|A0A0R4J1P2_MOUSE Tropomyosin alpha-3 chain OS=Mus musculus GN=Tpm3 PE=1 SV=1	1.04741	0.066824	0.0839185	1.07614	32.849	32.8728	32.8934	32.8546	32.758	32.8776	32.8899	32.9063	33.0088	32.8793	17	18	20	19	21	21	21	20	19	21
Q9Z1P6	Q9Z1P6	NADH dehydrogenase [ubiquinone] 1 alpha subcomplex subunit 7	Ndufa7	0	sp|Q9Z1P6|NDUA7_MOUSE NADH dehydrogenase [ubiquinone] 1 alpha subcomplex subunit 7 OS=Mus musculus GN=Ndufa7 PE=1 SV=3	1.04298	0.06071	0.0840244	1.07559	27.4963	27.5071	27.4273	27.4772	27.5255	27.5726	27.6024	27.5542	27.5578	27.45	5	5	5	4	5	4	6	5	3	4
Q8BP47	Q8BP47	Asparagine--tRNA ligase, cytoplasmic	Nars	0	sp|Q8BP47|SYNC_MOUSE Asparagine--tRNA ligase, cytoplasmic OS=Mus musculus GN=Nars PE=1 SV=2	1.05292	0.074392	0.0840394	1.07552	33.2817	33.2166	33.3063	33.1449	33.2939	33.3462	33.352	33.3551	33.2349	33.3271	38	36	38	40	40	37	37	39	39	36
P32921	P32921	Tryptophan--tRNA ligase, cytoplasmic;T1-TrpRS;T2-TrpRS	Wars	0	sp|P32921|SYWC_MOUSE Tryptophan--tRNA ligase, cytoplasmic OS=Mus musculus GN=Wars PE=1 SV=2	1.09073	0.125294	0.0840435	1.0755	31.5849	31.5186	31.6581	31.5301	31.7366	31.6963	31.7963	31.8413	31.5617	31.7592	24	24	23	22	23	23	23	25	25	25
Q9DBH5	Q9DBH5	Vesicular integral-membrane protein VIP36	Lman2	0	sp|Q9DBH5|LMAN2_MOUSE Vesicular integral-membrane protein VIP36 OS=Mus musculus GN=Lman2 PE=1 SV=2	1.10182	0.13989	0.0841057	1.07517	31.7069	31.5372	31.6216	31.4318	31.7576	31.8312	31.8252	31.7203	31.6124	31.7656	21	20	20	18	21	19	19	20	19	21
Q8R180	Q8R180	ERO1-like protein alpha	Ero1l	0	sp|Q8R180|ERO1A_MOUSE ERO1-like protein alpha OS=Mus musculus GN=Ero1a PE=1 SV=2	1.14588	0.196456	0.0842307	1.07453	30.131	29.8765	29.7824	29.7742	29.777	29.9292	29.9175	30.2791	30.0072	30.1904	16	16	14	16	16	17	16	15	16	16
Q91Z67;A0A087WNM1;A0A087WSQ1;A0A087WS59;A0A087WRV4;A0A087WNR5;A0A087WS73	Q91Z67;A0A087WNM1;A0A087WSQ1	SLIT-ROBO Rho GTPase-activating protein 2	Srgap2	0	sp|Q91Z67|SRGP2_MOUSE SLIT-ROBO Rho GTPase-activating protein 2 OS=Mus musculus GN=Srgap2 PE=1 SV=2;tr|A0A087WNM1|A0A087WNM1_MOUSE SLIT-ROBO Rho GTPase-activating protein 2 OS=Mus musculus GN=Srgap2 PE=1 SV=1;tr|A0A087WSQ1|A0A087WSQ1_MOUSE SLIT-ROBO Rho GT	1.0579	0.081206	0.0847847	1.07168	27.3362	27.2548	27.169	27.3559	27.3438	27.3665	27.41	27.3416	27.4307	27.3169	10	10	11	8	8	10	10	10	10	9
Q6KAR6;A0A1Y7VKY4	Q6KAR6	Exocyst complex component 3	Exoc3	0	sp|Q6KAR6|EXOC3_MOUSE Exocyst complex component 3 OS=Mus musculus GN=Exoc3 PE=1 SV=2	1.19432	0.25619	0.0848348	1.07143	26.2948	26.4538	26.0849	26.515	26.6798	26.7542	26.6614	26.3726	26.6525	26.8686	5	6	9	6	7	7	10	8	7	7
E9PYG6	E9PYG6		Rasa1	0	tr|E9PYG6|E9PYG6_MOUSE RAS p21 protein activator 1 OS=Mus musculus GN=Rasa1 PE=1 SV=1	1.06544	0.091444	0.0849416	1.07088	29.9421	29.9487	30.0025	29.8004	29.9493	29.9999	30.0381	30.1312	29.9912	29.9397	20	19	19	20	22	20	22	22	20	18
P55096;A0A0G2JDI9;A0A0G2JGA4	P55096;A0A0G2JDI9	ATP-binding cassette sub-family D member 3	Abcd3	0	sp|P55096|ABCD3_MOUSE ATP-binding cassette sub-family D member 3 OS=Mus musculus GN=Abcd3 PE=1 SV=2;tr|A0A0G2JDI9|A0A0G2JDI9_MOUSE ATP-binding cassette sub-family D member 3 OS=Mus musculus GN=Abcd3 PE=1 SV=1	1.07419	0.103252	0.0850153	1.0705	28.8758	28.9329	28.884	28.8729	28.7914	28.9822	29.0976	28.9126	28.832	29.0489	15	15	13	14	14	16	14	15	13	12
Q6P6J9	Q6P6J9	Thioredoxin domain-containing protein 15	Txndc15	0	sp|Q6P6J9|TXD15_MOUSE Thioredoxin domain-containing protein 15 OS=Mus musculus GN=Txndc15 PE=1 SV=1	0.876944	-0.189444	0.0851746	1.06969	27.2567	27.6045	27.5523	27.5838	27.2893	27.1154	27.3845	27.169	27.4228	27.2476	4	4	4	4	3	4	4	4	4	4
A0A0B4J1E7;O35343;D3YTN1	A0A0B4J1E7;O35343	Importin subunit alpha-3	Kpna4	0	tr|A0A0B4J1E7|A0A0B4J1E7_MOUSE Importin subunit alpha-3 OS=Mus musculus GN=Kpna4 PE=1 SV=1;sp|O35343|IMA3_MOUSE Importin subunit alpha-3 OS=Mus musculus GN=Kpna4 PE=1 SV=1	1.08774	0.121334	0.0852186	1.06947	31.3962	31.2729	31.4283	31.3055	31.2591	31.5436	31.4344	31.4489	31.5672	31.2745	13	12	14	13	14	12	14	15	14	16
Q9D4H1	Q9D4H1	Exocyst complex component 2	Exoc2	0	sp|Q9D4H1|EXOC2_MOUSE Exocyst complex component 2 OS=Mus musculus GN=Exoc2 PE=1 SV=1	1.08282	0.114792	0.0853488	1.0688	27.9602	28.0272	28.0801	27.9459	28.0763	27.989	28.1403	28.06	28.2857	28.1888	12	11	12	13	12	10	12	12	12	11
Q9DC61;A2AIW9	Q9DC61;A2AIW9	Mitochondrial-processing peptidase subunit alpha	Pmpca	0	sp|Q9DC61|MPPA_MOUSE Mitochondrial-processing peptidase subunit alpha OS=Mus musculus GN=Pmpca PE=1 SV=1;tr|A2AIW9|A2AIW9_MOUSE Mitochondrial-processing peptidase subunit alpha OS=Mus musculus GN=Pmpca PE=1 SV=1	1.04176	0.059026	0.0856666	1.06719	31.2557	31.2165	31.3125	31.2595	31.2863	31.3581	31.2703	31.3576	31.2575	31.3821	22	19	20	19	20	22	21	21	20	19
P47856;Q9Z2Z9;D3YYD9;D3YYE0	P47856	Glutamine--fructose-6-phosphate aminotransferase [isomerizing] 1	Gfpt1	0	sp|P47856|GFPT1_MOUSE Glutamine--fructose-6-phosphate aminotransferase [isomerizing] 1 OS=Mus musculus GN=Gfpt1 PE=1 SV=3	1.07224	0.100626	0.0857211	1.06691	31.5003	31.5856	31.4821	31.5281	31.4522	31.6221	31.6773	31.4321	31.684	31.636	35	36	35	37	34	37	37	35	38	34
P97351	P97351	40S ribosomal protein S3a	Rps3a	0	sp|P97351|RS3A_MOUSE 40S ribosomal protein S3a OS=Mus musculus GN=Rps3a PE=1 SV=3	0.966877	-0.048596	0.0861773	1.06461	34.67	34.6199	34.6019	34.5846	34.6197	34.609	34.6089	34.5036	34.5459	34.5857	29	29	30	29	27	28	28	29	28	26
Q5DTM8;A2AIR2;A2AIR0	Q5DTM8;A2AIR2	E3 ubiquitin-protein ligase BRE1A	Rnf20	0	sp|Q5DTM8|BRE1A_MOUSE E3 ubiquitin-protein ligase BRE1A OS=Mus musculus GN=Rnf20 PE=1 SV=2;tr|A2AIR2|A2AIR2_MOUSE E3 ubiquitin-protein ligase BRE1A (Fragment) OS=Mus musculus GN=Rnf20 PE=1 SV=1	1.03094	0.043954	0.0862775	1.0641	28.8098	28.7136	28.8206	28.8151	28.8074	28.8675	28.8116	28.8378	28.8502	28.8193	18	18	18	20	19	18	20	16	18	20
D3YY42;A0A140LHN0;Q9CX30;D3Z5F9	D3YY42;A0A140LHN0;Q9CX30;D3Z5F9	Protein YIF1B	Yif1b	0	tr|D3YY42|D3YY42_MOUSE Protein YIF1B OS=Mus musculus GN=Yif1b PE=1 SV=1;tr|A0A140LHN0|A0A140LHN0_MOUSE Protein YIF1B (Fragment) OS=Mus musculus GN=Yif1b PE=1 SV=1;sp|Q9CX30|YIF1B_MOUSE Protein YIF1B OS=Mus musculus GN=Yif1b PE=1 SV=2;tr|D3Z5F9|D3Z5F9_MOUSE	1.12217	0.166292	0.0863724	1.06363	27.3259	27.5191	27.5054	27.5815	27.2849	27.3855	27.6396	27.7342	27.7081	27.5808	5	4	6	4	5	6	5	6	6	5
P60122;D3YW60	P60122	RuvB-like 1	Ruvbl1	0	sp|P60122|RUVB1_MOUSE RuvB-like 1 OS=Mus musculus GN=Ruvbl1 PE=1 SV=1	0.959513	-0.059626	0.0864341	1.06332	32.2492	32.1828	32.3339	32.202	32.3026	32.2015	32.1847	32.1853	32.1707	32.2304	25	25	24	23	24	25	24	24	23	23
G3X9J6;E9Q9M1;Q3V1L4	G3X9J6;E9Q9M1;Q3V1L4	Cytosolic purine 5-nucleotidase	Nt5c2	0	tr|G3X9J6|G3X9J6_MOUSE 5-nucleotidase, cytosolic II, isoform CRA_b OS=Mus musculus GN=Nt5c2 PE=1 SV=1;tr|E9Q9M1|E9Q9M1_MOUSE Cytosolic purine 5-nucleotidase OS=Mus musculus GN=Nt5c2 PE=1 SV=1;sp|Q3V1L4|5NTC_MOUSE Cytosolic purine 5-nucleotidase OS=Mus m	1.07627	0.106038	0.0865443	1.06276	28.6187	28.6645	28.7886	28.7029	28.8666	28.8108	28.8968	28.7895	28.9177	28.7567	10	10	10	9	11	10	11	10	9	10
Q02053;P31254	Q02053	Ubiquitin-like modifier-activating enzyme 1	Uba1	0	sp|Q02053|UBA1_MOUSE Ubiquitin-like modifier-activating enzyme 1 OS=Mus musculus GN=Uba1 PE=1 SV=1	0.956905	-0.063552	0.0865504	1.06273	34.4096	34.4511	34.4681	34.3855	34.4907	34.4285	34.4378	34.382	34.3397	34.2993	59	58	60	57	58	58	58	59	57	60
Q8BHK9	Q8BHK9	DNA excision repair protein ERCC-6-like	Ercc6l	0	sp|Q8BHK9|ERC6L_MOUSE DNA excision repair protein ERCC-6-like OS=Mus musculus GN=Ercc6l PE=1 SV=1	0.950248	-0.073624	0.086746	1.06175	30.5856	30.5952	30.5267	30.5374	30.5455	30.5335	30.5917	30.3911	30.4439	30.4622	33	32	30	32	34	32	31	31	33	32
O08583;G3X9I4;Q9JJW6	O08583;G3X9I4;Q9JJW6	THO complex subunit 4;Aly/REF export factor 2	Alyref;Alyref2	0	sp|O08583|THOC4_MOUSE THO complex subunit 4 OS=Mus musculus GN=Alyref PE=1 SV=3;tr|G3X9I4|G3X9I4_MOUSE Aly/REF export factor 2 OS=Mus musculus GN=Alyref2 PE=1 SV=1;sp|Q9JJW6|ALRF2_MOUSE Aly/REF export factor 2 OS=Mus musculus GN=Alyref2 PE=1 SV=1	0.962308	-0.05543	0.0868039	1.06146	32.2824	32.3114	32.2532	32.304	32.2863	32.2088	32.2015	32.2022	32.2097	32.338	10	10	10	10	10	10	10	10	10	10
P49717;Q9CWV1	P49717	DNA replication licensing factor MCM4	Mcm4	0	sp|P49717|MCM4_MOUSE DNA replication licensing factor MCM4 OS=Mus musculus GN=Mcm4 PE=1 SV=1	0.957013	-0.06339	0.0868471	1.06124	32.748	32.7928	32.7668	32.7343	32.7696	32.7718	32.7392	32.628	32.6218	32.7337	39	40	39	40	39	41	40	41	39	41
Q9D0J4	Q9D0J4	ADP-ribosylation factor-like protein 2	Arl2	0	sp|Q9D0J4|ARL2_MOUSE ADP-ribosylation factor-like protein 2 OS=Mus musculus GN=Arl2 PE=1 SV=1	1.04678	0.06596	0.087169	1.05964	28.7827	28.8346	28.823	28.9022	28.8385	28.8526	28.9146	28.8308	28.9873	28.9256	7	6	7	7	7	7	7	7	7	7
Q6P5B5;Q9WVR4	Q6P5B5;Q9WVR4	Fragile X mental retardation syndrome-related protein 2	Fxr2	0	tr|Q6P5B5|Q6P5B5_MOUSE Fragile X mental retardation syndrome-related protein 2 OS=Mus musculus GN=Fxr2 PE=1 SV=1;sp|Q9WVR4|FXR2_MOUSE Fragile X mental retardation syndrome-related protein 2 OS=Mus musculus GN=Fxr2 PE=1 SV=1	0.962528	-0.0551	0.0875293	1.05785	29.9018	29.8657	29.8869	29.9788	29.871	29.8738	29.8086	29.8804	29.8774	29.7886	21	20	19	18	19	19	20	19	19	19
Q8BMK1	Q8BMK1	Methyltransferase-like protein 2	Mettl2	0	sp|Q8BMK1|METL2_MOUSE Methyltransferase-like protein 2 OS=Mus musculus GN=Mettl2 PE=2 SV=2	1.13598	0.183934	0.0875984	1.0575	27.4115	27.5237	27.4413	27.0876	27.4584	27.6437	27.7093	27.5042	27.3908	27.5942	7	7	7	7	7	6	6	6	7	5
G3X928;Q6NZC7	G3X928;Q6NZC7	SEC23-interacting protein	Sec23ip	0	tr|G3X928|G3X928_MOUSE SEC23-interacting protein OS=Mus musculus GN=Sec23ip PE=1 SV=1;sp|Q6NZC7|S23IP_MOUSE SEC23-interacting protein OS=Mus musculus GN=Sec23ip PE=1 SV=2	0.951354	-0.071946	0.0876743	1.05713	30.2501	30.2959	30.354	30.3081	30.4318	30.3232	30.2374	30.2215	30.2827	30.2154	26	24	24	22	25	25	22	25	24	26
Q61553;A0A0G2JDU7;F7BDR1	Q61553;A0A0G2JDU7	Fascin	Fscn1	0	sp|Q61553|FSCN1_MOUSE Fascin OS=Mus musculus GN=Fscn1 PE=1 SV=4;tr|A0A0G2JDU7|A0A0G2JDU7_MOUSE Fascin OS=Mus musculus GN=Fscn1 PE=1 SV=1	1.05922	0.082998	0.0876833	1.05708	31.9546	31.8516	31.7178	31.7772	31.8994	31.943	31.9082	31.929	31.9134	31.9219	29	27	28	26	30	29	29	29	27	30
D3Z7P3;D3Z7P4;F6U529;F7B327	D3Z7P3;D3Z7P4	Glutaminase kidney isoform, mitochondrial	Gls	0	sp|D3Z7P3|GLSK_MOUSE Glutaminase kidney isoform, mitochondrial OS=Mus musculus GN=Gls PE=1 SV=1;tr|D3Z7P4|D3Z7P4_MOUSE Glutaminase kidney isoform, mitochondrial OS=Mus musculus GN=Gls PE=1 SV=1	0.949778	-0.074338	0.0878815	1.0561	31.5196	31.5466	31.6073	31.5021	31.5248	31.5862	31.4259	31.3966	31.4889	31.4311	26	26	26	28	24	25	26	26	26	24
Q8C8T8;Z4YL87;H7BWY8	Q8C8T8;Z4YL87;H7BWY8	Pre-rRNA-processing protein TSR2 homolog	Tsr2	0	sp|Q8C8T8|TSR2_MOUSE Pre-rRNA-processing protein TSR2 homolog OS=Mus musculus GN=Tsr2 PE=1 SV=1;tr|Z4YL87|Z4YL87_MOUSE Pre-rRNA-processing protein TSR2 homolog OS=Mus musculus GN=Tsr2 PE=1 SV=1;tr|H7BWY8|H7BWY8_MOUSE Pre-rRNA-processing protein TSR2 homolo	0.913039	-0.131252	0.0880215	1.05541	27.8678	27.7636	27.6856	27.6683	27.888	27.751	27.7275	27.654	27.4673	27.6173	4	5	5	5	4	5	4	4	5	5
Q9Z1N2	Q9Z1N2	Origin recognition complex subunit 1	Orc1	0	sp|Q9Z1N2|ORC1_MOUSE Origin recognition complex subunit 1 OS=Mus musculus GN=Orc1 PE=1 SV=2	1.19663	0.258982	0.0880431	1.0553	25.7539	26.1116	25.9562	25.844	25.5252	26.287	26.0386	26.3289	25.8782	25.9533	5	4	3	3	4	3	5	4	3	5
Q921V5	Q921V5	Alpha-1,6-mannosyl-glycoprotein 2-beta-N-acetylglucosaminyltransferase	Mgat2	0	sp|Q921V5|MGAT2_MOUSE Alpha-1,6-mannosyl-glycoprotein 2-beta-N-acetylglucosaminyltransferase OS=Mus musculus GN=Mgat2 PE=1 SV=1	1.10992	0.15046	0.0880945	1.05505	25.2988	25.5555	25.6319	25.4802	NaN	25.6583	25.7368	25.5362	25.5754	25.7036	3	2	4	2	1	2	3	3	3	3
Q924M7;F6Q3K8	Q924M7	Mannose-6-phosphate isomerase	Mpi	0	sp|Q924M7|MPI_MOUSE Mannose-6-phosphate isomerase OS=Mus musculus GN=Mpi PE=1 SV=1	0.951862	-0.071176	0.0881367	1.05484	28.702	28.7453	28.8449	28.8577	28.7872	28.6829	28.7445	28.7412	28.7647	28.6478	13	13	13	13	12	13	13	12	12	13
Q9CQ45	Q9CQ45	Neudesin	Nenf	0	sp|Q9CQ45|NENF_MOUSE Neudesin OS=Mus musculus GN=Nenf PE=1 SV=1	1.22983	0.29846	0.0883112	1.05398	25.6045	25.1725	25.3993	25.8559	NaN	25.8878	25.531	25.8203	25.8923	25.9012	3	3	3	2	2	3	3	3	3	2
B1AWE0;Q6PFA2;B1AWE1;B1AWD8;B1AWD9;O08585	B1AWE0;Q6PFA2;B1AWE1;B1AWD8;B1AWD9;O08585	Clathrin light chain A	Clta	0	tr|B1AWE0|B1AWE0_MOUSE Clathrin light chain OS=Mus musculus GN=Clta PE=1 SV=1;tr|Q6PFA2|Q6PFA2_MOUSE Clathrin light chain OS=Mus musculus GN=Clta PE=1 SV=1;tr|B1AWE1|B1AWE1_MOUSE Clathrin light chain OS=Mus musculus GN=Clta PE=1 SV=1;tr|B1AWD8|B1AWD8_MOUSE	1.1181	0.161044	0.0886462	1.05234	29.1432	29.1289	29.3904	29.2052	29.3445	29.1818	29.4234	29.3926	29.5785	29.441	6	6	5	6	6	6	6	6	6	6
Q62093	Q62093	Serine/arginine-rich splicing factor 2	Srsf2	0	sp|Q62093|SRSF2_MOUSE Serine/arginine-rich splicing factor 2 OS=Mus musculus GN=Srsf2 PE=1 SV=4	0.944721	-0.08204	0.0886856	1.05215	31.3799	31.4741	31.4234	31.4354	31.387	31.4461	31.2894	31.2251	31.3946	31.3343	9	9	9	9	7	10	9	8	8	7
Q91WM1;A2BH83;A2BH82	Q91WM1	Spermatid perinuclear RNA-binding protein	Strbp	0	sp|Q91WM1|STRBP_MOUSE Spermatid perinuclear RNA-binding protein OS=Mus musculus GN=Strbp PE=1 SV=1	0.894318	-0.16114	0.0887215	1.05197	27.8279	27.6783	27.5424	27.4567	27.6593	27.5186	27.5256	27.2672	27.5787	27.4689	7	8	8	7	7	9	8	8	8	8
F6TBV1;F6WHL0;A2ADH1;Q9CQY5	F6TBV1;F6WHL0;A2ADH1;Q9CQY5	Magnesium transporter protein 1	Magt1	0	tr|F6TBV1|F6TBV1_MOUSE Magnesium transporter protein 1 (Fragment) OS=Mus musculus GN=Magt1 PE=1 SV=1;tr|F6WHL0|F6WHL0_MOUSE Magnesium transporter protein 1 (Fragment) OS=Mus musculus GN=Magt1 PE=1 SV=1;tr|A2ADH1|A2ADH1_MOUSE Magnesium transporter protein 1	1.15019	0.201876	0.0890407	1.05041	27.0532	27.1025	27.3135	27.0435	27.1827	27.2307	27.1787	27.2303	27.3852	27.6799	4	4	3	4	4	3	3	4	4	4
Q9CQW1	Q9CQW1	Synaptobrevin homolog YKT6	Ykt6	0	sp|Q9CQW1|YKT6_MOUSE Synaptobrevin homolog YKT6 OS=Mus musculus GN=Ykt6 PE=1 SV=1	0.963055	-0.05431	0.0890461	1.05039	30.4709	30.5962	30.5388	30.5017	30.5721	30.4431	30.514	30.4414	30.5146	30.495	12	13	13	12	12	12	13	12	13	13
Q9D8W5;B1AT36;Q3TRH2	Q9D8W5;B1AT36;Q3TRH2	26S proteasome non-ATPase regulatory subunit 12	Psmd12	0	sp|Q9D8W5|PSD12_MOUSE 26S proteasome non-ATPase regulatory subunit 12 OS=Mus musculus GN=Psmd12 PE=1 SV=4;tr|B1AT36|B1AT36_MOUSE 26S proteasome non-ATPase regulatory subunit 12 OS=Mus musculus GN=Psmd12 PE=1 SV=1;tr|Q3TRH2|Q3TRH2_MOUSE 26S proteasome non-A	1.05825	0.081682	0.0898021	1.04671	32.1937	32.1134	32.1561	32.0218	32.1433	32.2047	32.2315	32.235	32.092	32.2736	27	28	27	27	28	27	27	27	27	29
Q9WUA2;A0A087WPV4;A0A087WS80;A0A087WQ15	Q9WUA2	Phenylalanine--tRNA ligase beta subunit	Farsb	0	sp|Q9WUA2|SYFB_MOUSE Phenylalanine--tRNA ligase beta subunit OS=Mus musculus GN=Farsb PE=1 SV=2	0.936598	-0.094498	0.0903918	1.04387	31.2244	31.129	31.19	31.2423	31.2854	31.1205	31.0266	31.0358	31.1684	31.2474	24	23	23	22	23	23	23	23	22	23
Q9Z2G6;J3QJX3	Q9Z2G6;J3QJX3	Protein sel-1 homolog 1	Sel1l	0	sp|Q9Z2G6|SE1L1_MOUSE Protein sel-1 homolog 1 OS=Mus musculus GN=Sel1l PE=1 SV=2;tr|J3QJX3|J3QJX3_MOUSE Protein sel-1 homolog 1 OS=Mus musculus GN=Sel1l PE=1 SV=1	1.18038	0.23925	0.0906075	1.04284	28.0585	27.843	27.5445	27.8608	27.8182	28.3376	27.9997	27.8538	28.2254	27.9049	8	8	8	7	8	7	8	6	8	8
Q64433	Q64433	10 kDa heat shock protein, mitochondrial	Hspe1	0	sp|Q64433|CH10_MOUSE 10 kDa heat shock protein, mitochondrial OS=Mus musculus GN=Hspe1 PE=1 SV=2	0.944625	-0.082186	0.0907359	1.04222	33.5072	33.4045	33.5728	33.5609	33.5534	33.3423	33.4349	33.4782	33.4159	33.5166	13	12	12	11	12	12	11	13	11	12
Q8CH02	Q8CH02	SURP and G-patch domain-containing protein 1	Sugp1	0	sp|Q8CH02|SUGP1_MOUSE SURP and G-patch domain-containing protein 1 OS=Mus musculus GN=Sugp1 PE=1 SV=1	1.05052	0.071108	0.0910534	1.0407	26.337	26.4559	26.4289	26.4476	26.3651	26.3675	26.5282	26.512	26.4927	26.4897	3	4	3	4	4	4	4	4	3	2
Q9JHS4;Q6P8N8;F7BB92	Q9JHS4;Q6P8N8	ATP-dependent Clp protease ATP-binding subunit clpX-like, mitochondrial	Clpx	0	sp|Q9JHS4|CLPX_MOUSE ATP-dependent Clp protease ATP-binding subunit clpX-like, mitochondrial OS=Mus musculus GN=Clpx PE=1 SV=2;tr|Q6P8N8|Q6P8N8_MOUSE ATP-dependent Clp protease ATP-binding subunit clpX-like, mitochondrial OS=Mus musculus GN=Clpx PE=1 SV=1	1.05678	0.079676	0.0910675	1.04064	28.7676	28.7567	28.8293	28.8203	28.9394	28.8235	28.9182	28.8758	28.9804	28.9137	15	15	15	13	14	15	12	15	16	14
P48774;E9PVM7;E9PV63;E9Q024;E9Q5L9	P48774;E9PVM7;E9PV63	Glutathione S-transferase Mu 5	Gstm5	0	sp|P48774|GSTM5_MOUSE Glutathione S-transferase Mu 5 OS=Mus musculus GN=Gstm5 PE=1 SV=1;tr|E9PVM7|E9PVM7_MOUSE Glutathione S-transferase (Fragment) OS=Mus musculus GN=Gstm5 PE=1 SV=1;tr|E9PV63|E9PV63_MOUSE Glutathione S-transferase Mu 5 OS=Mus musculus GN=	1.04025	0.056932	0.0914912	1.03862	30.1628	30.1337	30.0457	30.2005	30.1425	30.1885	30.208	30.2445	30.1689	30.1599	12	14	13	13	14	14	13	12	13	15
Q9D281;D3Z2J2	Q9D281	Protein Noxp20	Fam114a1	0	sp|Q9D281|NXP20_MOUSE Protein Noxp20 OS=Mus musculus GN=Fam114a1 PE=1 SV=1	1.23023	0.298924	0.0916301	1.03796	26.4841	26.9205	27.3003	27.1457	26.678	27.1651	27.2497	27.1659	27.3588	27.0837	4	7	7	5	6	6	6	7	6	6
Q99M51;Q8BH99;A0A087WSB1;A0A087WQD1;A0A0A0MQF0;A0A0J9YUK4	Q99M51;Q8BH99	Cytoplasmic protein NCK1	Nck1	0	sp|Q99M51|NCK1_MOUSE Cytoplasmic protein NCK1 OS=Mus musculus GN=Nck1 PE=1 SV=1;tr|Q8BH99|Q8BH99_MOUSE Cytoplasmic protein NCK1 OS=Mus musculus GN=Nck1 PE=1 SV=1	1.06793	0.094816	0.091698	1.03764	27.4647	27.4193	27.5063	27.2797	27.4328	27.5974	27.4933	27.4327	27.5786	27.4748	9	8	7	8	10	8	9	8	9	8
P20664;J3QN19	P20664;J3QN19	DNA primase small subunit;DNA primase	Prim1	0	sp|P20664|PRI1_MOUSE DNA primase small subunit OS=Mus musculus GN=Prim1 PE=1 SV=1;tr|J3QN19|J3QN19_MOUSE DNA primase OS=Mus musculus GN=Prim1 PE=1 SV=1	1.0338	0.047956	0.0918359	1.03699	28.7522	28.7561	28.7592	28.7894	28.7071	28.7871	28.7607	28.8746	28.7622	28.8191	9	9	9	9	9	9	8	8	6	8
Q9D0E1;B8JK32;B8JK33;F6W322;F7C9U3;G3X924;Q91VC4	Q9D0E1;B8JK32;B8JK33	Heterogeneous nuclear ribonucleoprotein M	Hnrnpm	0	sp|Q9D0E1|HNRPM_MOUSE Heterogeneous nuclear ribonucleoprotein M OS=Mus musculus GN=Hnrnpm PE=1 SV=3;tr|B8JK32|B8JK32_MOUSE Heterogeneous nuclear ribonucleoprotein M OS=Mus musculus GN=Hnrnpm PE=1 SV=1;tr|B8JK33|B8JK33_MOUSE Heterogeneous nuclear ribonucleo	0.934716	-0.0974	0.0920662	1.0359	33.7367	33.6178	33.7501	33.5405	33.7979	33.5693	33.623	33.617	33.5282	33.6185	39	40	42	39	40	38	40	41	40	41
Q3UM45;F6TGJ2;A0A087WRA7	Q3UM45	Protein phosphatase 1 regulatory subunit 7	Ppp1r7	0	sp|Q3UM45|PP1R7_MOUSE Protein phosphatase 1 regulatory subunit 7 OS=Mus musculus GN=Ppp1r7 PE=1 SV=2	0.939159	-0.090558	0.0921237	1.03563	29.5544	29.4823	29.5578	29.6719	29.605	29.5379	29.5557	29.4869	29.4851	29.353	13	13	14	16	14	13	13	12	13	13
Q9D1P2	Q9D1P2	Histone acetyltransferase KAT8	Kat8	0	sp|Q9D1P2|KAT8_MOUSE Histone acetyltransferase KAT8 OS=Mus musculus GN=Kat8 PE=1 SV=1	1.11061	0.151357	0.0921286	1.03561	25.6032	NaN	25.4863	25.5817	25.6875	NaN	25.6319	25.8652	25.6319	25.8351	3	2	3	3	3	2	3	3	2	3
Q9WVM1;E9Q9N9;E9Q851;F6WD40	Q9WVM1	Rac GTPase-activating protein 1	Racgap1	0	sp|Q9WVM1|RGAP1_MOUSE Rac GTPase-activating protein 1 OS=Mus musculus GN=Racgap1 PE=1 SV=1	0.901678	-0.149316	0.0921357	1.03557	29.356	29.0006	29.2833	29.1136	29.3526	29.0995	29.1127	29.0262	28.967	29.1544	16	16	16	14	17	17	17	17	15	17
P00405	P00405	Cytochrome c oxidase subunit 2	Mtco2	0	sp|P00405|COX2_MOUSE Cytochrome c oxidase subunit 2 OS=Mus musculus GN=Mtco2 PE=1 SV=1	1.06958	0.097044	0.0922965	1.03481	31.0637	31.2156	31.1227	31.0252	31.0616	31.2882	31.2605	31.2115	31.0902	31.1237	7	8	7	8	8	8	8	7	8	7
Q6NXI6;A0A0G2JFW6;A0A0G2JFN1	Q6NXI6;A0A0G2JFW6	Regulation of nuclear pre-mRNA domain-containing protein 2	Rprd2	0	sp|Q6NXI6|RPRD2_MOUSE Regulation of nuclear pre-mRNA domain-containing protein 2 OS=Mus musculus GN=Rprd2 PE=1 SV=1;tr|A0A0G2JFW6|A0A0G2JFW6_MOUSE Regulation of nuclear pre-mRNA domain-containing protein 2 (Fragment) OS=Mus musculus GN=Rprd2 PE=1 SV=1	0.930123	-0.104506	0.0923088	1.03476	27.6649	27.6277	27.6994	27.641	27.6057	27.4514	27.6736	27.6661	27.4397	27.4853	10	11	12	10	9	11	12	11	8	9
P35550;A0A140LIR6	P35550	rRNA 2-O-methyltransferase fibrillarin	Fbl	0	sp|P35550|FBRL_MOUSE rRNA 2-O-methyltransferase fibrillarin OS=Mus musculus GN=Fbl PE=1 SV=2	0.968119	-0.046744	0.0927043	1.0329	32.3919	32.3631	32.3868	32.336	32.3937	32.2919	32.3304	32.2882	32.318	32.4091	16	16	15	16	14	15	16	16	15	15
Q91VX9;A0A0N4SW50;REV__A0A1L1SRE4;REV__D6RIN6;REV__D3Z2E3;REV__F6R6F1;REV__E9Q632;REV__O54916	Q91VX9;A0A0N4SW50	Transmembrane protein 168	Tmem168	0	sp|Q91VX9|TM168_MOUSE Transmembrane protein 168 OS=Mus musculus GN=Tmem168 PE=1 SV=1;tr|A0A0N4SW50|A0A0N4SW50_MOUSE RIKEN cDNA 8430437G11, isoform CRA_b OS=Mus musculus GN=Tmem168 PE=1 SV=1	1.15268	0.204998	0.093119	1.03096	25.0649	24.8316	25.0164	25.1722	24.9556	25.1222	25.3393	24.9901	25.1126	25.5016	3	3	4	4	2	4	4	4	4	3
Q8BFR4;A0A1W2P8D3	Q8BFR4	N-acetylglucosamine-6-sulfatase	Gns	0	sp|Q8BFR4|GNS_MOUSE N-acetylglucosamine-6-sulfatase OS=Mus musculus GN=Gns PE=1 SV=1	0.901207	-0.15007	0.0932757	1.03023	26.8522	27.0092	27.2169	27.1399	26.9854	26.7764	26.919	27.0536	26.8647	26.8397	6	5	7	8	7	5	6	7	8	8
P63005;Q5SW16	P63005	Platelet-activating factor acetylhydrolase IB subunit alpha	Pafah1b1	0	sp|P63005|LIS1_MOUSE Platelet-activating factor acetylhydrolase IB subunit alpha OS=Mus musculus GN=Pafah1b1 PE=1 SV=2	1.04018	0.05684	0.0936534	1.02848	30.982	30.986	30.9613	30.9794	31.0596	31.0968	31.0914	30.9677	31.0746	31.022	23	24	23	22	22	22	23	22	22	21
Q8BHA3	Q8BHA3	Probable D-tyrosyl-tRNA(Tyr) deacylase 2	Dtd2	0	sp|Q8BHA3|DTD2_MOUSE Probable D-tyrosyl-tRNA(Tyr) deacylase 2 OS=Mus musculus GN=Dtd2 PE=1 SV=1	0.890917	-0.166637	0.0936816	1.02835	26.1134	26.2195	26.4323	26.1297	26.1212	26.0489	26.1972	25.9728	NaN	25.9275	2	2	2	2	2	2	2	2	1	2
Q9WTU0	Q9WTU0	Lysine-specific demethylase PHF2	Phf2	0	sp|Q9WTU0|PHF2_MOUSE Lysine-specific demethylase PHF2 OS=Mus musculus GN=Phf2 PE=1 SV=2	0.915864	-0.126794	0.0938847	1.02741	27.5709	27.3729	27.393	27.5098	27.3829	27.2685	27.3739	27.2478	27.2039	27.5016	8	8	9	8	7	9	9	9	10	10
Q9R1Q7	Q9R1Q7	Proteolipid protein 2	Plp2	0	sp|Q9R1Q7|PLP2_MOUSE Proteolipid protein 2 OS=Mus musculus GN=Plp2 PE=1 SV=1	0.848768	-0.236558	0.0941085	1.02637	28.3581	28.5229	28.7463	28.3707	28.3129	28.5545	28.1719	28.1217	28.2949	27.9851	2	2	2	2	2	2	2	2	2	2
A0A140LHU0;Q61072;E9Q638;A0A1B0GSW1;A0A140LJC9	A0A140LHU0;Q61072;E9Q638	Disintegrin and metalloproteinase domain-containing protein 9	Adam9	0	tr|A0A140LHU0|A0A140LHU0_MOUSE Disintegrin and metalloproteinase domain-containing protein 9 OS=Mus musculus GN=Adam9 PE=1 SV=1;sp|Q61072|ADAM9_MOUSE Disintegrin and metalloproteinase domain-containing protein 9 OS=Mus musculus GN=Adam9 PE=1 SV=2;tr|E9Q638	1.08518	0.117928	0.0942212	1.02585	27.6983	27.6824	27.8193	27.5297	27.8153	27.947	27.8034	27.7709	27.8369	27.7764	10	10	10	10	9	10	10	10	10	11
P81069;A2AQ72;Q8C2T8	P81069	GA-binding protein subunit beta-2	Gabpb2	0	sp|P81069|GABP2_MOUSE GA-binding protein subunit beta-2 OS=Mus musculus GN=Gabpb2 PE=1 SV=2	0.838591	-0.253961	0.0945348	1.02441	25.5442	25.1343	25.1007	25.0819	25.2146	24.8573	24.727	25.1253	25.1352	NaN	3	3	3	3	3	3	2	3	3	1
Q9EQF6;Q3SYJ1	Q9EQF6	Dihydropyrimidinase-related protein 5	Dpysl5	0	sp|Q9EQF6|DPYL5_MOUSE Dihydropyrimidinase-related protein 5 OS=Mus musculus GN=Dpysl5 PE=1 SV=1	0.91498	-0.128188	0.0948116	1.02314	30.2597	30.3894	30.6046	30.4681	30.4328	30.3625	30.3588	30.2308	30.191	30.3706	21	20	21	21	22	20	21	21	21	20
Q8BHY2	Q8BHY2	Nucleolar complex protein 4 homolog	Noc4l	0	sp|Q8BHY2|NOC4L_MOUSE Nucleolar complex protein 4 homolog OS=Mus musculus GN=Noc4l PE=2 SV=1	0.939205	-0.090488	0.0950005	1.02227	29.7366	29.8678	29.8534	29.7944	29.9119	29.7783	29.8017	29.6287	29.6837	29.8192	12	11	11	10	10	11	12	11	9	11
Q8BFQ4;A0A1L1SRB6;A0A1L1SV91;A0A1L1SUX7	Q8BFQ4	WD repeat-containing protein 82	Wdr82	0	sp|Q8BFQ4|WDR82_MOUSE WD repeat-containing protein 82 OS=Mus musculus GN=Wdr82 PE=1 SV=1	0.930917	-0.103276	0.095004	1.02226	29.4118	29.3746	29.3729	29.1603	29.4262	29.2883	29.2223	29.2043	29.1922	29.3224	7	9	9	9	7	7	8	8	9	9
Q9DC40	Q9DC40	Telomere length regulation protein TEL2 homolog	Telo2	0	sp|Q9DC40|TELO2_MOUSE Telomere length regulation protein TEL2 homolog OS=Mus musculus GN=Telo2 PE=1 SV=2	0.819488	-0.287206	0.0951886	1.02142	25.1897	25.5391	25.4703	25.7286	25.2123	25.2022	25.4437	25.2734	24.9835	24.8011	2	3	3	4	4	3	3	4	4	4
Q8C7E7	Q8C7E7	Starch-binding domain-containing protein 1	Stbd1	0	sp|Q8C7E7|STBD1_MOUSE Starch-binding domain-containing protein 1 OS=Mus musculus GN=Stbd1 PE=1 SV=1	1.28435	0.36104	0.0967727	1.01425	27.4184	27.5616	27.2343	27.1067	26.497	27.6275	27.6652	27.5072	27.3622	27.4611	6	5	5	4	3	5	4	6	5	4
Q9D2R6;E9Q6W2	Q9D2R6;E9Q6W2	Cytochrome c oxidase assembly factor 3 homolog, mitochondrial	Coa3	0	sp|Q9D2R6|COA3_MOUSE Cytochrome c oxidase assembly factor 3 homolog, mitochondrial OS=Mus musculus GN=Coa3 PE=1 SV=1;tr|E9Q6W2|E9Q6W2_MOUSE Cytochrome c oxidase assembly factor 3 homolog, mitochondrial OS=Mus musculus GN=Coa3 PE=1 SV=1	1.08822	0.121964	0.0967889	1.01417	27.8848	27.756	27.7748	27.8995	27.8957	27.8209	28.1479	28.0283	27.9238	27.8997	2	2	2	3	2	2	3	2	2	3
Q6P5E4;G3UYG7;G3UZU8;G3UY73;G3UY35	Q6P5E4	UDP-glucose:glycoprotein glucosyltransferase 1	Uggt1	0	sp|Q6P5E4|UGGG1_MOUSE UDP-glucose:glycoprotein glucosyltransferase 1 OS=Mus musculus GN=Uggt1 PE=1 SV=4	1.03552	0.050352	0.0967915	1.01416	32.2343	32.2219	32.2156	32.2582	32.2648	32.3774	32.3021	32.2488	32.2821	32.2362	51	52	49	51	49	56	53	54	51	52
P35831	P35831	Tyrosine-protein phosphatase non-receptor type 12	Ptpn12	0	sp|P35831|PTN12_MOUSE Tyrosine-protein phosphatase non-receptor type 12 OS=Mus musculus GN=Ptpn12 PE=1 SV=3	1.16901	0.225282	0.0969413	1.01349	26.4284	26.438	26.5472	26.3203	26.0704	26.6495	26.4378	26.5687	26.8868	26.3879	4	6	5	5	4	7	6	5	7	6
G3X9X1	G3X9X1		Kbtbd2	0	tr|G3X9X1|G3X9X1_MOUSE Kelch repeat and BTB (POZ) domain-containing 2 OS=Mus musculus GN=Kbtbd2 PE=1 SV=1	0.86451	-0.210045	0.0969814	1.01331	24.7792	24.8279	25.1508	24.9228	25.1402	24.7582	24.6882	NaN	24.816	NaN	3	3	2	2	3	2	3	2	2	2
Q8BZR9	Q8BZR9	Uncharacterized protein C17orf85 homolog		0	sp|Q8BZR9|NCBP3_MOUSE Nuclear cap-binding protein subunit 3 OS=Mus musculus GN=Ncbp3 PE=1 SV=1	1.0965	0.132902	0.097207	1.0123	24.5949	24.4654	24.4816	NaN	24.6869	24.828	24.5956	24.7374	24.7093	24.5802	2	2	3	1	3	2	2	2	2	2
E9Q7G1;D3YZZ5	E9Q7G1;D3YZZ5		Tmed7	0	tr|E9Q7G1|E9Q7G1_MOUSE Transmembrane p24-trafficking protein 7 OS=Mus musculus GN=Tmed7 PE=1 SV=1;tr|D3YZZ5|D3YZZ5_MOUSE Transmembrane p24-trafficking protein 7 OS=Mus musculus GN=Tmed7 PE=1 SV=1	1.06082	0.085174	0.0972968	1.0119	29.9108	29.8965	29.9647	29.8063	29.8597	29.9217	30.0495	30.0247	29.8533	30.0148	6	6	6	6	6	6	6	6	6	6
O89017	O89017	Legumain	Lgmn	0	sp|O89017|LGMN_MOUSE Legumain OS=Mus musculus GN=Lgmn PE=1 SV=1	1.04408	0.06223	0.0973155	1.01182	30.1344	30.1813	30.1993	30.2447	30.0624	30.2376	30.2431	30.2368	30.1802	30.2355	11	10	11	9	11	10	11	9	10	11
D6RCG4;S4R177;A0A0A0MQF3;Q8VDW4	D6RCG4;S4R177;A0A0A0MQF3;Q8VDW4	Ubiquitin-conjugating enzyme E2 W	Ube2w	0	tr|D6RCG4|D6RCG4_MOUSE Ubiquitin-conjugating enzyme E2 W (Fragment) OS=Mus musculus GN=Ube2w PE=1 SV=2;tr|S4R177|S4R177_MOUSE Ubiquitin-conjugating enzyme E2 W (Fragment) OS=Mus musculus GN=Ube2w PE=1 SV=1;tr|A0A0A0MQF3|A0A0A0MQF3_MOUSE MCG13474 OS=Mus mus	1.25979	0.33318	0.0976028	1.01054	24.276	24.0969	NaN	24.5533	23.9142	24.5208	NaN	24.4963	NaN	24.6127	2	2	1	2	2	2	1	2	1	3
P67871;G3UZJ5;G3UXG7;G3UZA4;G3UZX4;G3UXU2;G3UWU5	P67871;G3UZJ5;G3UXG7;G3UZA4;G3UZX4	Casein kinase II subunit beta	Csnk2b	0	sp|P67871|CSK2B_MOUSE Casein kinase II subunit beta OS=Mus musculus GN=Csnk2b PE=1 SV=1;tr|G3UZJ5|G3UZJ5_MOUSE Casein kinase II subunit beta (Fragment) OS=Mus musculus GN=Csnk2b PE=1 SV=2;tr|G3UXG7|G3UXG7_MOUSE Casein kinase II subunit beta OS=Mus musculus	1.08087	0.112188	0.0978917	1.00925	30.641	30.7646	30.5976	30.5268	30.656	30.7961	30.8733	30.7467	30.5957	30.7351	9	9	9	9	9	9	8	9	9	9
Q8C0E3	Q8C0E3	Tripartite motif-containing protein 47	Trim47	0	sp|Q8C0E3|TRI47_MOUSE Tripartite motif-containing protein 47 OS=Mus musculus GN=Trim47 PE=1 SV=2	1.1018	0.139858	0.0980197	1.00869	28.7446	28.9763	28.8865	28.9146	28.9996	29.2218	29.0189	28.8514	29.0891	29.0396	12	13	14	13	13	14	15	15	15	13
Q9QYJ3;Q3TYL7	Q9QYJ3;Q3TYL7	DnaJ homolog subfamily B member 1	Dnajb1	0	sp|Q9QYJ3|DNJB1_MOUSE DnaJ homolog subfamily B member 1 OS=Mus musculus GN=Dnajb1 PE=1 SV=3;tr|Q3TYL7|Q3TYL7_MOUSE DnaJ homolog subfamily B member 1 OS=Mus musculus GN=Dnajb1 PE=1 SV=1	0.955974	-0.064956	0.0980939	1.00836	30.2672	30.3263	30.2275	30.3371	30.4121	30.2775	30.2806	30.248	30.203	30.2361	18	17	16	17	16	17	17	16	17	16
Q8BFZ9;A0A1B0GT70;A0A1B0GSD8;A0A1B0GQZ0;A0A1B0GT43;A0A1B0GRQ1;A0A1B0GRG7	Q8BFZ9;A0A1B0GT70;A0A1B0GSD8	Erlin-2	Erlin2	0	sp|Q8BFZ9|ERLN2_MOUSE Erlin-2 OS=Mus musculus GN=Erlin2 PE=1 SV=1;tr|A0A1B0GT70|A0A1B0GT70_MOUSE Erlin-2 (Fragment) OS=Mus musculus GN=Erlin2 PE=1 SV=1;tr|A0A1B0GSD8|A0A1B0GSD8_MOUSE Erlin-2 (Fragment) OS=Mus musculus GN=Erlin2 PE=1 SV=1	1.07463	0.103838	0.0981195	1.00824	28.1176	28.0624	28.0943	28.0388	28.2289	28.109	28.3506	28.269	28.2022	28.1305	4	6	6	6	5	5	7	6	6	5
P11983;F2Z483	P11983	T-complex protein 1 subunit alpha	Tcp1	0	sp|P11983|TCPA_MOUSE T-complex protein 1 subunit alpha OS=Mus musculus GN=Tcp1 PE=1 SV=3	0.944183	-0.082862	0.0982385	1.00772	34.2688	34.4136	34.3223	34.483	34.3708	34.3393	34.3159	34.2062	34.3224	34.2604	39	39	39	39	38	38	39	39	38	38
P14206;A0A1L1SRW0;A0A1L1SUK3;REV__Q9D516	P14206	40S ribosomal protein SA	Rpsa	0	sp|P14206|RSSA_MOUSE 40S ribosomal protein SA OS=Mus musculus GN=Rpsa PE=1 SV=4	0.937294	-0.093426	0.0982885	1.0075	34.5466	34.457	34.4994	34.5705	34.5382	34.5718	34.4597	34.2906	34.4312	34.3912	17	18	18	17	18	17	17	17	18	18
P59325;Q8BVV6;A0A1Y7VJG2;A0A1Y7VNP4;A0A1Y7VKT5;A0A1Y7VLQ0;A0A1Y7VLL6	P59325;Q8BVV6;A0A1Y7VJG2	Eukaryotic translation initiation factor 5	Eif5	0	sp|P59325|IF5_MOUSE Eukaryotic translation initiation factor 5 OS=Mus musculus GN=Eif5 PE=1 SV=1;tr|Q8BVV6|Q8BVV6_MOUSE Eukaryotic translation initiation factor 5 OS=Mus musculus GN=Eif5 PE=2 SV=1;tr|A0A1Y7VJG2|A0A1Y7VJG2_MOUSE Eukaryotic translation initi	1.03618	0.051278	0.0983945	1.00703	30.2642	30.3113	30.3387	30.2332	30.3275	30.4038	30.3127	30.3761	30.3082	30.3304	18	18	19	19	19	18	19	20	19	19
O08582	O08582	GTP-binding protein 1	Gtpbp1	0	sp|O08582|GTPB1_MOUSE GTP-binding protein 1 OS=Mus musculus GN=Gtpbp1 PE=1 SV=2	0.976488	-0.034326	0.0984513	1.00678	30.7437	30.7509	30.7678	30.7656	30.724	30.7315	30.6623	30.748	30.6939	30.7448	23	22	24	21	21	23	23	22	21	23
Q8CIE4;F6Z9X8	Q8CIE4		Parp10	0	tr|Q8CIE4|Q8CIE4_MOUSE Poly [ADP-ribose] polymerase OS=Mus musculus GN=Parp10 PE=1 SV=1	1.25425	0.326822	0.0985931	1.00615	25.7701	25.9487	26.0045	25.8503	25.4838	25.9994	26.2726	25.6826	26.1518	26.5853	5	4	5	4	6	5	6	5	5	4
Q9D554	Q9D554	Splicing factor 3A subunit 3	Sf3a3	0	sp|Q9D554|SF3A3_MOUSE Splicing factor 3A subunit 3 OS=Mus musculus GN=Sf3a3 PE=1 SV=2	0.964252	-0.052518	0.0991456	1.00373	31.416	31.3182	31.3408	31.3858	31.3848	31.3143	31.293	31.2638	31.3154	31.3966	25	29	27	28	25	29	27	30	27	28
E9QAT4;A2AIX1;F7BPW6	E9QAT4;A2AIX1;F7BPW6		Sec16a	0	tr|E9QAT4|E9QAT4_MOUSE SEC16 homolog A, endoplasmic reticulum export factor OS=Mus musculus GN=Sec16a PE=1 SV=1;tr|A2AIX1|A2AIX1_MOUSE SEC16 homolog A, endoplasmic reticulum export factor OS=Mus musculus GN=Sec16a PE=1 SV=1;tr|F7BPW6|F7BPW6_MOUSE SEC16 hom	1.07428	0.103366	0.0993753	1.00272	28.9312	28.8796	28.9904	29.0878	28.9978	29.0712	29.0086	29.2354	28.9935	29.0949	25	23	22	22	24	21	24	23	21	23
Q1HFZ0;H3BKN0;H3BJF3	Q1HFZ0;H3BKN0	tRNA (cytosine(34)-C(5))-methyltransferase	Nsun2	0	sp|Q1HFZ0|NSUN2_MOUSE tRNA (cytosine(34)-C(5))-methyltransferase OS=Mus musculus GN=Nsun2 PE=1 SV=2;tr|H3BKN0|H3BKN0_MOUSE tRNA (cytosine(34)-C(5))-methyltransferase OS=Mus musculus GN=Nsun2 PE=1 SV=1	0.954131	-0.06774	0.099436	1.00246	33.5412	33.5693	33.5601	33.4678	33.5448	33.5151	33.5311	33.5135	33.3802	33.4046	48	48	49	46	47	46	48	48	48	47
Q8K1N4	Q8K1N4	Spermatogenesis-associated serine-rich protein 2	Spats2	0	sp|Q8K1N4|SPAS2_MOUSE Spermatogenesis-associated serine-rich protein 2 OS=Mus musculus GN=Spats2 PE=1 SV=1	0.909687	-0.136558	0.0995846	1.00181	28.3366	28.3734	28.5068	28.1516	28.2151	28.1419	28.2957	28.1425	28.2415	28.0791	12	11	11	12	11	12	11	10	11	11
Q80X90	Q80X90	Filamin-B	Flnb	0	sp|Q80X90|FLNB_MOUSE Filamin-B OS=Mus musculus GN=Flnb PE=1 SV=3	0.969723	-0.044356	0.0996306	1.00161	32.9822	32.9577	32.9068	32.9683	32.9457	32.9564	32.9494	32.8553	32.8732	32.9047	108	109	108	103	104	105	101	106	103	104
E9PZ21;Q91W59;G3UZJ9;Q8BWL5	E9PZ21;Q91W59	RNA-binding motif, single-stranded-interacting protein 1	Rbms1	0	tr|E9PZ21|E9PZ21_MOUSE RNA-binding motif, single-stranded-interacting protein 1 OS=Mus musculus GN=Rbms1 PE=1 SV=1;sp|Q91W59|RBMS1_MOUSE RNA-binding motif, single-stranded-interacting protein 1 OS=Mus musculus GN=Rbms1 PE=1 SV=1	0.917331	-0.124486	0.0996407	1.00156	27.5035	27.5708	27.4922	27.4997	27.4846	27.2352	27.4711	27.225	27.5394	27.4577	5	6	6	5	7	6	5	5	6	7
P12815	P12815	Programmed cell death protein 6	Pdcd6	0	sp|P12815|PDCD6_MOUSE Programmed cell death protein 6 OS=Mus musculus GN=Pdcd6 PE=1 SV=2	0.942598	-0.085286	0.0997576	1.00105	29.9567	30.0885	30.0929	30.1344	29.9278	29.9811	29.9073	29.9445	30.0197	29.9214	11	11	10	11	11	10	12	11	12	11
Q9ERS2	Q9ERS2	NADH dehydrogenase [ubiquinone] 1 alpha subcomplex subunit 13	Ndufa13	0	sp|Q9ERS2|NDUAD_MOUSE NADH dehydrogenase [ubiquinone] 1 alpha subcomplex subunit 13 OS=Mus musculus GN=Ndufa13 PE=1 SV=3	1.06714	0.093752	0.0998556	1.00063	29.2977	29.3667	29.313	29.4319	29.381	29.4876	29.5635	29.5067	29.3202	29.3812	7	7	8	8	8	8	7	7	7	7
Q8BTS0;Q61656;S4R1I6;B1ARB9;B1ARC0;S4R1E3	Q8BTS0;Q61656;S4R1I6	Probable ATP-dependent RNA helicase DDX5	Ddx5	0	tr|Q8BTS0|Q8BTS0_MOUSE DEAD (Asp-Glu-Ala-Asp) box polypeptide 5 OS=Mus musculus GN=Ddx5 PE=1 SV=1;sp|Q61656|DDX5_MOUSE Probable ATP-dependent RNA helicase DDX5 OS=Mus musculus GN=Ddx5 PE=1 SV=2;tr|S4R1I6|S4R1I6_MOUSE MCG2872, isoform CRA_b OS=Mus musculus	0.967862	-0.047126	0.0998842	1.0005	34.5967	34.6509	34.6127	34.5377	34.6238	34.5477	34.6236	34.5297	34.5382	34.547	47	46	43	48	45	44	45	46	43	43
O88844;A0A087WPT4;A0A087WRS9;D3YVY3;A0A087WRM4	O88844	Isocitrate dehydrogenase [NADP] cytoplasmic	Idh1	0	sp|O88844|IDHC_MOUSE Isocitrate dehydrogenase [NADP] cytoplasmic OS=Mus musculus GN=Idh1 PE=1 SV=2	1.05148	0.072426	0.100069	0.999699	30.7561	30.6795	30.6993	30.6504	30.6549	30.8637	30.7749	30.7244	30.781	30.6584	20	19	18	18	19	17	18	18	18	16
O88544;F6QTS1;D3YV99;D3Z1R9;D6RG47	O88544;F6QTS1;D3YV99	COP9 signalosome complex subunit 4	Cops4	0	sp|O88544|CSN4_MOUSE COP9 signalosome complex subunit 4 OS=Mus musculus GN=Cops4 PE=1 SV=1;tr|F6QTS1|F6QTS1_MOUSE COP9 signalosome complex subunit 4 (Fragment) OS=Mus musculus GN=Cops4 PE=1 SV=1;tr|D3YV99|D3YV99_MOUSE COP9 signalosome complex subunit 4 (Fr	0.965903	-0.05005	0.100232	0.998993	31.7491	31.7377	31.7869	31.6613	31.7113	31.6804	31.7093	31.6978	31.6138	31.6948	25	24	24	26	26	26	24	25	25	26
P97314;A0A1W2P845;A0A1W2P758;A0A1W2P6I3;A0A1W2P780;A0A1W2P7N8	P97314;A0A1W2P845;A0A1W2P758	Cysteine and glycine-rich protein 2	Csrp2	0	sp|P97314|CSRP2_MOUSE Cysteine and glycine-rich protein 2 OS=Mus musculus GN=Csrp2 PE=1 SV=3;tr|A0A1W2P845|A0A1W2P845_MOUSE Cysteine and glycine-rich protein 2 OS=Mus musculus GN=Csrp2 PE=1 SV=1;tr|A0A1W2P758|A0A1W2P758_MOUSE Cysteine and glycine-rich prot	0.909614	-0.136674	0.100407	0.998236	27.9676	28.0038	27.9837	27.9994	27.8823	28.0373	27.7615	27.6426	27.9407	27.7714	4	4	5	4	5	5	5	3	5	5
Q9Z2I0	Q9Z2I0	LETM1 and EF-hand domain-containing protein 1, mitochondrial	Letm1	0	sp|Q9Z2I0|LETM1_MOUSE Mitochondrial proton/calcium exchanger protein OS=Mus musculus GN=Letm1 PE=1 SV=1	1.04103	0.058006	0.10091	0.996066	30.7971	30.8348	30.9079	30.7793	30.7839	30.8335	30.8804	30.9306	30.8333	30.9153	20	20	20	17	20	20	20	20	17	20
Q3UFB2;A0A0G2JG05	Q3UFB2;A0A0G2JG05	Box C/D snoRNA protein 1	Znhit6	0	sp|Q3UFB2|BCD1_MOUSE Box C/D snoRNA protein 1 OS=Mus musculus GN=Znhit6 PE=1 SV=2;tr|A0A0G2JG05|A0A0G2JG05_MOUSE Box C/D snoRNA protein 1 (Fragment) OS=Mus musculus GN=Znhit6 PE=1 SV=4	0.889432	-0.169044	0.101046	0.99548	26.8014	26.5796	26.6087	26.8624	26.9945	26.6846	26.6123	26.4294	26.5875	26.6877	4	5	6	5	6	4	5	6	6	6
P63328;P48455	P63328	Serine/threonine-protein phosphatase 2B catalytic subunit alpha isoform	Ppp3ca	0	sp|P63328|PP2BA_MOUSE Serine/threonine-protein phosphatase 2B catalytic subunit alpha isoform OS=Mus musculus GN=Ppp3ca PE=1 SV=1	0.921892	-0.11733	0.101119	0.995168	28.9926	28.8669	28.8912	28.7112	28.9893	28.6968	28.6857	28.7714	28.8422	28.8685	12	12	11	12	12	12	11	11	12	12
D3YU58;Q9WVM3	D3YU58;Q9WVM3	Anaphase-promoting complex subunit 7	Anapc7	0	tr|D3YU58|D3YU58_MOUSE Anaphase-promoting complex subunit 7 OS=Mus musculus GN=Anapc7 PE=1 SV=1;sp|Q9WVM3|APC7_MOUSE Anaphase-promoting complex subunit 7 OS=Mus musculus GN=Anapc7 PE=1 SV=3	0.955757	-0.065284	0.101143	0.995063	29.4457	29.3931	29.298	29.354	29.2701	29.2497	29.3384	29.2673	29.3022	29.2768	16	17	16	13	17	16	16	16	15	17
O35972;A0A1B0GSZ9;A0A1B0GQZ1	O35972;A0A1B0GSZ9;A0A1B0GQZ1	39S ribosomal protein L23, mitochondrial	Mrpl23	0	sp|O35972|RM23_MOUSE 39S ribosomal protein L23, mitochondrial OS=Mus musculus GN=Mrpl23 PE=1 SV=1;tr|A0A1B0GSZ9|A0A1B0GSZ9_MOUSE 39S ribosomal protein L23, mitochondrial OS=Mus musculus GN=Mrpl23 PE=1 SV=1;tr|A0A1B0GQZ1|A0A1B0GQZ1_MOUSE 39S ribosomal prote	1.07035	0.098076	0.101353	0.994165	27.6711	27.7902	27.5945	27.8123	27.6483	27.7904	27.7113	27.8762	27.8721	27.7567	6	6	6	6	6	6	6	6	6	5
Q61216;F6RX99;B2KF76;A0A1L1SQT7	Q61216	Double-strand break repair protein MRE11A	Mre11a	0	sp|Q61216|MRE11_MOUSE Double-strand break repair protein MRE11 OS=Mus musculus GN=Mre11 PE=1 SV=1	0.932767	-0.100412	0.101856	0.992013	28.6123	28.5701	28.3816	28.4967	28.5718	28.5223	28.4652	28.4527	28.32	28.3703	16	16	15	16	17	18	16	16	16	15
P18760;F8WGL3	P18760;F8WGL3	Cofilin-1	Cfl1	0	sp|P18760|COF1_MOUSE Cofilin-1 OS=Mus musculus GN=Cfl1 PE=1 SV=3;tr|F8WGL3|F8WGL3_MOUSE Cofilin-1 OS=Mus musculus GN=Cfl1 PE=1 SV=1	0.968221	-0.046592	0.102343	0.989943	34.757	34.6873	34.7475	34.6799	34.7752	34.6925	34.729	34.6592	34.6347	34.6986	18	19	19	19	19	19	18	18	19	18
Z4YJR1;Q3U3R4;F6YC79	Z4YJR1;Q3U3R4	Lipase maturation factor;Lipase maturation factor 1	Lmf1	0	tr|Z4YJR1|Z4YJR1_MOUSE Lipase maturation factor OS=Mus musculus GN=Lmf1 PE=1 SV=1;sp|Q3U3R4|LMF1_MOUSE Lipase maturation factor 1 OS=Mus musculus GN=Lmf1 PE=1 SV=1	1.18387	0.243507	0.102363	0.989856	26.2086	NaN	26.3483	NaN	26.3844	NaN	NaN	26.5875	26.7171	26.3672	2	1	3	2	3	2	2	3	3	3
Q6PAL7	Q6PAL7	AT-hook DNA-binding motif-containing protein 1	Ahdc1	0	sp|Q6PAL7|AHDC1_MOUSE AT-hook DNA-binding motif-containing protein 1 OS=Mus musculus GN=Ahdc1 PE=1 SV=1	0.829113	-0.270359	0.102643	0.988672	25.6636	25.4689	25.9763	NaN	NaN	25.3113	25.4218	25.3154	25.4319	25.6824	4	5	5	3	3	3	3	4	5	4
Q8BJZ4;A0A0R4J0L6;A0A0N4SV23	Q8BJZ4;A0A0R4J0L6	28S ribosomal protein S35, mitochondrial	Mrps35	0	sp|Q8BJZ4|RT35_MOUSE 28S ribosomal protein S35, mitochondrial OS=Mus musculus GN=Mrps35 PE=1 SV=2;tr|A0A0R4J0L6|A0A0R4J0L6_MOUSE 28S ribosomal protein S35, mitochondrial OS=Mus musculus GN=Mrps35 PE=1 SV=1	1.09598	0.132224	0.102813	0.987951	29.2462	29.367	29.6048	29.276	29.4992	29.4836	29.4921	29.5691	29.5054	29.6042	12	12	12	11	11	12	12	13	12	11
P11157;D3Z0D8;F6RUC3;D3YXX2;D3Z2A4;Q6PEE3	P11157	Ribonucleoside-diphosphate reductase subunit M2	Rrm2	0	sp|P11157|RIR2_MOUSE Ribonucleoside-diphosphate reductase subunit M2 OS=Mus musculus GN=Rrm2 PE=1 SV=1	0.943105	-0.08451	0.102954	0.987357	28.7456	28.7511	28.6724	28.746	28.6849	28.7208	28.7393	28.6009	28.5074	28.609	15	15	14	15	14	15	14	15	15	13
Q9CR59	Q9CR59	Growth arrest and DNA damage-inducible proteins-interacting protein 1	Gadd45gip1	0	sp|Q9CR59|G45IP_MOUSE Growth arrest and DNA damage-inducible proteins-interacting protein 1 OS=Mus musculus GN=Gadd45gip1 PE=1 SV=1	0.904246	-0.145212	0.103142	0.986566	27.9384	27.7689	27.5578	27.786	27.7595	27.5715	27.5476	27.5159	27.7985	27.651	4	6	3	5	5	4	5	4	4	3
P97390	P97390	Vacuolar protein sorting-associated protein 45	Vps45	0	sp|P97390|VPS45_MOUSE Vacuolar protein sorting-associated protein 45 OS=Mus musculus GN=Vps45 PE=1 SV=1	1.05481	0.076986	0.103153	0.986518	28.2764	28.2319	28.2309	28.1626	28.2704	28.2556	28.2631	28.3619	28.4315	28.2451	9	11	11	9	9	10	11	11	10	10
Q08943;A2AW05	Q08943;A2AW05	FACT complex subunit SSRP1	Ssrp1	0	sp|Q08943|SSRP1_MOUSE FACT complex subunit SSRP1 OS=Mus musculus GN=Ssrp1 PE=1 SV=2;tr|A2AW05|A2AW05_MOUSE FACT complex subunit SSRP1 (Fragment) OS=Mus musculus GN=Ssrp1 PE=1 SV=1	0.956869	-0.063606	0.103194	0.986346	31.8581	31.887	31.7484	31.9231	31.8866	31.7488	31.7922	31.7778	31.8522	31.8141	24	28	23	26	24	26	25	25	25	25
E0CZ97	E0CZ97		Kctd17	0	tr|E0CZ97|E0CZ97_MOUSE Potassium channel tetramerisation domain-containing 17 OS=Mus musculus GN=Kctd17 PE=1 SV=1	0.926268	-0.110498	0.103369	0.985609	26.5135	26.4627	26.4115	26.3056	26.4937	26.4903	26.2215	26.34	26.3368	26.2459	2	3	3	3	3	2	4	3	3	2
Q8BP71;Q9JJ43;A2A4W9;Q8BIF2;B7ZC11	Q8BP71;Q9JJ43	RNA binding protein fox-1 homolog 2;RNA binding protein fox-1 homolog 1	Rbfox2;Rbfox1	0	sp|Q8BP71|RFOX2_MOUSE RNA binding protein fox-1 homolog 2 OS=Mus musculus GN=Rbfox2 PE=1 SV=2;sp|Q9JJ43|RFOX1_MOUSE RNA binding protein fox-1 homolog 1 OS=Mus musculus GN=Rbfox1 PE=1 SV=3	1.06295	0.088072	0.103789	0.983848	28.5403	28.6471	28.5608	28.4514	28.6101	28.6391	28.6825	28.6726	28.5252	28.7308	9	9	8	7	8	8	8	7	7	9
P70445	P70445	Eukaryotic translation initiation factor 4E-binding protein 2	Eif4ebp2	0	sp|P70445|4EBP2_MOUSE Eukaryotic translation initiation factor 4E-binding protein 2 OS=Mus musculus GN=Eif4ebp2 PE=1 SV=1	0.867273	-0.205442	0.103825	0.983698	27.0797	27.2179	27.5979	27.2704	27.4838	26.9083	27.213	27.2636	27.1539	27.0836	3	3	3	3	3	3	3	3	3	3
A0A087WQB0;P60762;A0A087WQ34	A0A087WQB0;P60762	Mortality factor 4-like protein 1	Morf4l1	0	tr|A0A087WQB0|A0A087WQB0_MOUSE Mortality factor 4-like protein 1 OS=Mus musculus GN=Morf4l1 PE=1 SV=1;sp|P60762|MO4L1_MOUSE Mortality factor 4-like protein 1 OS=Mus musculus GN=Morf4l1 PE=1 SV=2	0.923331	-0.11508	0.104491	0.980921	28.2291	28.4503	28.4787	28.3021	28.2838	28.3755	28.2594	28.1569	28.1757	28.2012	9	10	10	10	9	9	10	9	9	8
Q3TR21	Q3TR21		Tsga10	0	tr|Q3TR21|Q3TR21_MOUSE Testis-specific gene 10 protein OS=Mus musculus GN=Tsga10 PE=1 SV=1	1.15245	0.204698	0.10518	0.978067	26.253	25.8805	26.0575	26.2161	26.1234	26.5363	26.0362	26.2462	26.2513	26.4839	1	1	1	1	1	1	1	1	1	1
P07903;E9PUM0	P07903	DNA excision repair protein ERCC-1	Ercc1	0	sp|P07903|ERCC1_MOUSE DNA excision repair protein ERCC-1 OS=Mus musculus GN=Ercc1 PE=2 SV=2	1.11169	0.15275	0.105566	0.976478	24.7894	25.1908	24.9735	24.9606	24.9366	25.0733	25.0418	25.3356	25.0827	25.0812	2	2	3	3	3	2	2	3	2	3
Q06185;Q8BTB6	Q06185;Q8BTB6	ATP synthase subunit e, mitochondrial	Atp5i;Atp5k	0	sp|Q06185|ATP5I_MOUSE ATP synthase subunit e, mitochondrial OS=Mus musculus GN=Atp5i PE=1 SV=2;tr|Q8BTB6|Q8BTB6_MOUSE ATP synthase, H+-transporting, mitochondrial F1F0 complex, subunit E OS=Mus musculus GN=Atp5k PE=1 SV=1	0.932451	-0.1009	0.105682	0.976001	30.0942	30.0895	29.9488	30.0619	29.955	30.0088	29.957	29.9128	30.003	29.7633	5	5	6	6	5	5	5	6	5	5
Q9Z127	Q9Z127	Large neutral amino acids transporter small subunit 1	Slc7a5	0	sp|Q9Z127|LAT1_MOUSE Large neutral amino acids transporter small subunit 1 OS=Mus musculus GN=Slc7a5 PE=1 SV=2	1.10031	0.13791	0.106314	0.973408	28.7229	28.5012	28.7741	28.7803	28.957	28.8355	28.8924	28.8768	28.8648	28.9557	4	4	4	4	4	3	4	4	4	4
P51943;A0A0G2JEY1;D6RIK7;A0A0G2JEB5;Q61456	P51943;A0A0G2JEY1	Cyclin-A2	Ccna2	0	sp|P51943|CCNA2_MOUSE Cyclin-A2 OS=Mus musculus GN=Ccna2 PE=1 SV=2;tr|A0A0G2JEY1|A0A0G2JEY1_MOUSE Cyclin-A2 OS=Mus musculus GN=Ccna2 PE=1 SV=1	0.909394	-0.137022	0.106405	0.973038	26.4243	26.1273	26.3435	26.2723	26.0436	26.1195	26.1847	26.0314	26.0485	26.1416	4	4	5	6	5	5	5	5	5	3
Q8BW10;E9PW56;F6YBB8	Q8BW10;E9PW56	RNA-binding protein NOB1	Nob1	0	sp|Q8BW10|NOB1_MOUSE RNA-binding protein NOB1 OS=Mus musculus GN=Nob1 PE=1 SV=1;tr|E9PW56|E9PW56_MOUSE RNA-binding protein NOB1 OS=Mus musculus GN=Nob1 PE=1 SV=1	0.971934	-0.04107	0.106587	0.972298	29.9863	29.9505	29.9795	29.9024	29.9639	29.8975	29.9794	29.8802	29.9044	29.9157	13	13	12	12	13	14	14	13	13	12
Q8CEC6	Q8CEC6	Peptidylprolyl isomerase domain and WD repeat-containing protein 1	Ppwd1	0	sp|Q8CEC6|PPWD1_MOUSE Peptidylprolyl isomerase domain and WD repeat-containing protein 1 OS=Mus musculus GN=Ppwd1 PE=1 SV=2	1.04419	0.062384	0.106766	0.971566	29.4714	29.5933	29.5841	29.4243	29.4678	29.5601	29.5853	29.5652	29.5813	29.561	21	21	19	22	18	20	19	19	20	17
D3Z2X2;REV__A2ALN0;REV__P48410;REV__E9Q309	D3Z2X2		Dnhd1	0	tr|D3Z2X2|D3Z2X2_MOUSE Dynein heavy chain domain 1 OS=Mus musculus GN=Dnhd1 PE=1 SV=2	1.1069	0.146524	0.106911	0.970979	26.7763	26.8754	27.013	27.0378	27.1459	27.0596	27.0071	27.1919	27.2648	27.0575	2	2	2	3	2	3	2	2	3	2
Q9CWY8;Q05C51;F6RP29;D3YWG3	Q9CWY8;Q05C51;F6RP29	Ribonuclease H2 subunit A;Ribonuclease	Rnaseh2a	0	sp|Q9CWY8|RNH2A_MOUSE Ribonuclease H2 subunit A OS=Mus musculus GN=Rnaseh2a PE=1 SV=2;tr|Q05C51|Q05C51_MOUSE Ribonuclease OS=Mus musculus GN=Rnaseh2a PE=1 SV=1;tr|F6RP29|F6RP29_MOUSE Ribonuclease OS=Mus musculus GN=Rnaseh2a PE=1 SV=2	0.920869	-0.118932	0.107226	0.969702	27.2773	27.3831	27.3984	27.2254	27.3045	26.9847	27.2127	27.238	27.2331	27.3257	6	6	7	5	5	5	7	5	7	6
Q62066	Q62066	Paired mesoderm homeobox protein 2A	Phox2a	0	sp|Q62066|PHX2A_MOUSE Paired mesoderm homeobox protein 2A OS=Mus musculus GN=Phox2a PE=2 SV=1	0.86614	-0.207328	0.107332	0.969273	26.0097	26.2081	26.558	26.0001	26.3324	25.9455	26.0144	26.1911	25.9573	25.9633	2	2	2	2	2	2	2	2	2	2
Q9D6T0;A0A1B0GT07;A0A1B0GS48;A0A1B0GSR8;A0A1B0GS52	Q9D6T0;A0A1B0GT07	Nitric oxide synthase-interacting protein	Nosip	0	sp|Q9D6T0|NOSIP_MOUSE Nitric oxide synthase-interacting protein OS=Mus musculus GN=Nosip PE=1 SV=1;tr|A0A1B0GT07|A0A1B0GT07_MOUSE Nitric oxide synthase-interacting protein (Fragment) OS=Mus musculus GN=Nosip PE=1 SV=1	1.0572	0.08025	0.10734	0.969238	28.3993	28.4223	28.442	28.5004	28.3376	28.4539	28.3993	28.4913	28.587	28.5714	7	9	7	8	7	7	8	8	9	7
P19157;P46425;Q8VC73;F6RWR5	P19157;P46425	Glutathione S-transferase P 1;Glutathione S-transferase P 2	Gstp1;Gstp2	0	sp|P19157|GSTP1_MOUSE Glutathione S-transferase P 1 OS=Mus musculus GN=Gstp1 PE=1 SV=2;sp|P46425|GSTP2_MOUSE Glutathione S-transferase P 2 OS=Mus musculus GN=Gstp2 PE=1 SV=2	1.07275	0.10132	0.107391	0.969032	32.4718	32.3316	32.508	32.5824	32.5086	32.492	32.5418	32.535	32.6495	32.6906	13	12	13	13	13	12	13	13	13	13
E9PUR6;P06537;E9Q8A6	E9PUR6;P06537	Glucocorticoid receptor	Nr3c1	0	tr|E9PUR6|E9PUR6_MOUSE Glucocorticoid receptor OS=Mus musculus GN=Nr3c1 PE=1 SV=1;sp|P06537|GCR_MOUSE Glucocorticoid receptor OS=Mus musculus GN=Nr3c1 PE=1 SV=1	0.936249	-0.095036	0.107474	0.968698	27.0755	27.0296	27.213	27.0481	27.0937	26.9477	26.8881	27.0194	27.1364	26.993	11	11	10	9	10	10	8	10	10	10
Q9CZX7	Q9CZX7	Type 2 phosphatidylinositol 4,5-bisphosphate 4-phosphatase	Tmem55a	0	sp|Q9CZX7|TM55A_MOUSE Type 2 phosphatidylinositol 4,5-bisphosphate 4-phosphatase OS=Mus musculus GN=Tmem55a PE=1 SV=1	0.875746	-0.191416	0.107652	0.967976	25.2426	25.637	25.6195	25.3742	25.5206	25.1319	25.2343	25.1677	25.5378	25.3651	2	2	2	2	2	2	2	2	2	2
Q91V35;P18052	Q91V35;P18052	Receptor-type tyrosine-protein phosphatase;Receptor-type tyrosine-protein phosphatase alpha	Ptpra	0	tr|Q91V35|Q91V35_MOUSE Receptor-type tyrosine-protein phosphatase OS=Mus musculus GN=Ptpra PE=1 SV=1;sp|P18052|PTPRA_MOUSE Receptor-type tyrosine-protein phosphatase alpha OS=Mus musculus GN=Ptpra PE=1 SV=3	0.930614	-0.103746	0.108022	0.966486	24.9473	24.8347	24.8028	NaN	24.6597	24.6908	24.7078	24.6544	24.7123	24.7717	2	2	2	1	3	3	2	2	2	2
Q9JM13;D3YWB4;D3Z2L2	Q9JM13;D3YWB4;D3Z2L2	Rab5 GDP/GTP exchange factor	Rabgef1	0	sp|Q9JM13|RABX5_MOUSE Rab5 GDP/GTP exchange factor OS=Mus musculus GN=Rabgef1 PE=1 SV=1;tr|D3YWB4|D3YWB4_MOUSE Rab5 GDP/GTP exchange factor (Fragment) OS=Mus musculus GN=Rabgef1 PE=1 SV=1;tr|D3Z2L2|D3Z2L2_MOUSE Rab5 GDP/GTP exchange factor (Fragment) OS=Mu	0.902002	-0.148797	0.108031	0.96645	NaN	25.473	25.2598	25.452	25.2885	25.296	25.2196	25.2496	25.329	25.0035	1	3	2	2	3	2	3	3	2	3
Q91YE7;S4R273;A0A0A6YX44;S4R1U7	Q91YE7	RNA-binding protein 5	Rbm5	0	sp|Q91YE7|RBM5_MOUSE RNA-binding protein 5 OS=Mus musculus GN=Rbm5 PE=1 SV=1	0.911947	-0.132978	0.108379	0.965054	26.0621	25.7949	26.1719	26.1071	25.9776	25.9435	25.8064	25.8871	25.9867	25.8251	4	5	3	5	5	4	4	3	5	4
J3QM81;Q80UU1	J3QM81;Q80UU1	Ankyrin repeat and zinc finger domain-containing protein 1	Ankzf1	0	tr|J3QM81|J3QM81_MOUSE Ankyrin repeat and zinc finger domain-containing protein 1 OS=Mus musculus GN=Ankzf1 PE=1 SV=1;sp|Q80UU1|ANKZ1_MOUSE Ankyrin repeat and zinc finger domain-containing protein 1 OS=Mus musculus GN=Ankzf1 PE=1 SV=2	1.061	0.085424	0.108467	0.964701	24.328	24.3251	24.2295	24.3148	24.2279	NaN	24.2956	24.3017	24.4757	24.4089	2	2	2	2	2	0	2	2	3	3
P19253;A0A1B0GS68;A0A1B0GSQ6;A0A1B0GTA1;A0A1B0GSB2;A0A1B0GSC2;A0A1B0GRH1;A0A1B0GT00;A0A1B0GSJ2;A0A1B0GQW6;A0A1B0GSF0;A0A140T8K2;A0A1B0GSL5;REV__A2A8E7;REV__P52825	P19253;A0A1B0GS68;A0A1B0GSQ6;A0A1B0GTA1;A0A1B0GSB2;A0A1B0GSC2;A0A1B0GRH1;A0A1B0GT00	60S ribosomal protein L13a	Rpl13a	0	sp|P19253|RL13A_MOUSE 60S ribosomal protein L13a OS=Mus musculus GN=Rpl13a PE=1 SV=4;tr|A0A1B0GS68|A0A1B0GS68_MOUSE Predicted gene 45713 OS=Mus musculus GN=Gm45713 PE=2 SV=1;tr|A0A1B0GSQ6|A0A1B0GSQ6_MOUSE 60S ribosomal protein L13a (Fragment) OS=Mus muscul	0.973358	-0.038958	0.108544	0.964394	33.1825	33.2096	33.2275	33.166	33.1667	33.1676	33.0989	33.1469	33.2071	33.1371	17	16	17	17	17	17	17	17	16	17
Q8BFY9;Q3TKD0;J3QMX2	Q8BFY9;Q3TKD0	Transportin-1	Tnpo1	0	sp|Q8BFY9|TNPO1_MOUSE Transportin-1 OS=Mus musculus GN=Tnpo1 PE=1 SV=2;tr|Q3TKD0|Q3TKD0_MOUSE Transportin-1 (Fragment) OS=Mus musculus GN=Tnpo1 PE=1 SV=1	0.966741	-0.048798	0.10868	0.963851	32.5062	32.5105	32.5251	32.4633	32.4702	32.5075	32.4344	32.3619	32.4567	32.4708	36	37	37	37	34	37	37	35	35	35
K3W4L0;B2RRE2;E9QAX2;Q9JMH9;E9Q405;A0A1C7ZN10;E9QA74	K3W4L0;B2RRE2;E9QAX2;Q9JMH9;E9Q405;A0A1C7ZN10;E9QA74	Unconventional myosin-XVIIIa	Myo18a	0	tr|K3W4L0|K3W4L0_MOUSE Unconventional myosin-XVIIIa OS=Mus musculus GN=Myo18a PE=1 SV=1;tr|B2RRE2|B2RRE2_MOUSE Myo18a protein OS=Mus musculus GN=Myo18a PE=1 SV=1;tr|E9QAX2|E9QAX2_MOUSE Unconventional myosin-XVIIIa OS=Mus musculus GN=Myo18a PE=1 SV=1;sp|Q9J	1.06168	0.086346	0.108704	0.963756	29.5862	29.5032	29.4318	29.404	29.418	29.615	29.5922	29.4263	29.5533	29.5881	33	38	37	35	36	35	36	34	35	32
Q8BU31;Q80ZJ1;P61226	Q8BU31	Ras-related protein Rap-2c	Rap2c	0	sp|Q8BU31|RAP2C_MOUSE Ras-related protein Rap-2c OS=Mus musculus GN=Rap2c PE=1 SV=1	0.907873	-0.139438	0.108751	0.963568	25.2844	25.4246	25.593	25.4151	25.7118	25.3732	25.2699	25.3626	25.3716	25.3544	4	4	4	3	4	3	4	4	3	4
Q62371;A0A0A6YXY2	Q62371	Discoidin domain-containing receptor 2	Ddr2	0	sp|Q62371|DDR2_MOUSE Discoidin domain-containing receptor 2 OS=Mus musculus GN=Ddr2 PE=1 SV=2	1.09583	0.132028	0.109065	0.962315	26.5985	26.6004	26.6396	26.7093	26.8115	26.7684	26.9513	26.8533	26.5883	26.8582	7	8	9	10	7	9	8	8	10	7
Q9CR62;Q5SX46;Q5SX48	Q9CR62;Q5SX46	Mitochondrial 2-oxoglutarate/malate carrier protein	Slc25a11	0	sp|Q9CR62|M2OM_MOUSE Mitochondrial 2-oxoglutarate/malate carrier protein OS=Mus musculus GN=Slc25a11 PE=1 SV=3;tr|Q5SX46|Q5SX46_MOUSE Mitochondrial 2-oxoglutarate/malate carrier protein (Fragment) OS=Mus musculus GN=Slc25a11 PE=1 SV=1	1.08392	0.116262	0.1091	0.962177	29.3053	29.5637	29.4846	29.571	29.3235	29.6182	29.5375	29.6146	29.5962	29.4629	14	11	13	12	14	13	11	14	13	14
Q9CQJ8	Q9CQJ8	NADH dehydrogenase [ubiquinone] 1 beta subcomplex subunit 9	Ndufb9	0	sp|Q9CQJ8|NDUB9_MOUSE NADH dehydrogenase [ubiquinone] 1 beta subcomplex subunit 9 OS=Mus musculus GN=Ndufb9 PE=1 SV=3	1.07876	0.109368	0.109151	0.961974	28.4646	28.2975	28.2195	28.2131	28.4403	28.4309	28.3459	28.4543	28.426	28.5247	8	7	8	8	8	7	7	8	7	7
P10518	P10518	Delta-aminolevulinic acid dehydratase	Alad	0	sp|P10518|HEM2_MOUSE Delta-aminolevulinic acid dehydratase OS=Mus musculus GN=Alad PE=1 SV=1	0.948863	-0.075728	0.10927	0.961499	31.8953	32.007	32.0392	31.9817	32.0933	32.0239	31.9158	31.8831	31.936	31.8791	22	21	23	20	23	23	23	22	22	22
A0A0R4J0U8;A2RSY6;A0A087WQ23	A0A0R4J0U8;A2RSY6	TRMT1-like protein	Trmt1l	0	tr|A0A0R4J0U8|A0A0R4J0U8_MOUSE RIKEN cDNA 1190005F20, isoform CRA_a OS=Mus musculus GN=Trmt1l PE=1 SV=1;sp|A2RSY6|TRM1L_MOUSE TRMT1-like protein OS=Mus musculus GN=Trmt1l PE=1 SV=1	0.918412	-0.122786	0.109277	0.96147	28.0571	28.1863	28.0715	28.2046	28.2449	28.1104	28.0313	27.9768	28.1821	27.8499	13	13	12	13	13	13	10	11	12	12
Q9CY58;Q3UMP4;A0A0N4SV32;A0A0N4SWH2;A0A0N4SUQ1;A0A0N4SUN8;A0A0N4SV40;A0A0N4SVK5	Q9CY58;Q3UMP4;A0A0N4SV32	Plasminogen activator inhibitor 1 RNA-binding protein	Serbp1	0	sp|Q9CY58|PAIRB_MOUSE Plasminogen activator inhibitor 1 RNA-binding protein OS=Mus musculus GN=Serbp1 PE=1 SV=2;tr|Q3UMP4|Q3UMP4_MOUSE Plasminogen activator inhibitor 1 RNA-binding protein OS=Mus musculus GN=Serbp1 PE=1 SV=1;tr|A0A0N4SV32|A0A0N4SV32_MOUSE	0.960981	-0.05742	0.109516	0.960524	32.9899	32.9802	32.9761	32.9443	32.9353	32.9191	32.9165	32.959	32.9516	32.7924	25	26	26	25	23	25	27	25	24	24
Q3UIU2;A2AP32	Q3UIU2;A2AP32	NADH dehydrogenase [ubiquinone] 1 beta subcomplex subunit 6	Ndufb6	0	sp|Q3UIU2|NDUB6_MOUSE NADH dehydrogenase [ubiquinone] 1 beta subcomplex subunit 6 OS=Mus musculus GN=Ndufb6 PE=1 SV=3;tr|A2AP32|A2AP32_MOUSE NADH dehydrogenase [ubiquinone] 1 beta subcomplex subunit 6 OS=Mus musculus GN=Ndufb6 PE=1 SV=1	1.10099	0.138796	0.109532	0.96046	28.1842	28.2538	28.0969	28.031	28.1136	28.4348	28.3106	28.1387	28.099	28.3903	5	5	5	5	5	5	5	5	5	5
Q8VHL1	Q8VHL1	Histone-lysine N-methyltransferase SETD7	Setd7	0	sp|Q8VHL1|SETD7_MOUSE Histone-lysine N-methyltransferase SETD7 OS=Mus musculus GN=Setd7 PE=1 SV=2	1.12116	0.16499	0.109562	0.960339	27.1867	26.9106	27.1803	27.0327	27.003	26.9539	27.2266	27.323	27.2425	27.392	3	3	3	3	1	3	3	3	3	2
Q8K0D5	Q8K0D5	Elongation factor G, mitochondrial	Gfm1	0	sp|Q8K0D5|EFGM_MOUSE Elongation factor G, mitochondrial OS=Mus musculus GN=Gfm1 PE=1 SV=1	0.974482	-0.037292	0.110066	0.958346	31.1868	31.2399	31.2684	31.2505	31.2785	31.1814	31.2335	31.2178	31.171	31.2339	24	26	25	26	25	27	26	26	28	27
Q9QXB9	Q9QXB9	Developmentally-regulated GTP-binding protein 2	Drg2	0	sp|Q9QXB9|DRG2_MOUSE Developmentally-regulated GTP-binding protein 2 OS=Mus musculus GN=Drg2 PE=1 SV=1	1.03072	0.043658	0.110071	0.958326	31.251	31.2254	31.2383	31.296	31.2556	31.343	31.3354	31.2277	31.274	31.3046	17	17	18	18	18	17	18	18	19	18
Q6ZPJ0;B1ATR2;A0A140LHL8	Q6ZPJ0;B1ATR2;A0A140LHL8	Testis-expressed sequence 2 protein	Tex2	0	sp|Q6ZPJ0|TEX2_MOUSE Testis-expressed protein 2 OS=Mus musculus GN=Tex2 PE=1 SV=2;tr|B1ATR2|B1ATR2_MOUSE Testis-expressed protein 2 OS=Mus musculus GN=Tex2 PE=1 SV=1;tr|A0A140LHL8|A0A140LHL8_MOUSE Testis-expressed protein 2 (Fragment) OS=Mus musculus GN=Te	1.13416	0.18163	0.110249	0.957627	25.3306	25.1089	25.252	25.2219	25.105	25.645	25.1441	25.5292	25.3655	25.2425	5	4	5	3	4	6	4	4	5	4
D3Z2Q2;D3Z079;Q8K400;F6WXQ4	D3Z2Q2;D3Z079;Q8K400	Syntaxin-binding protein 5	Stxbp5	0	tr|D3Z2Q2|D3Z2Q2_MOUSE Syntaxin-binding protein 5 OS=Mus musculus GN=Stxbp5 PE=1 SV=1;tr|D3Z079|D3Z079_MOUSE Syntaxin-binding protein 5 OS=Mus musculus GN=Stxbp5 PE=1 SV=1;sp|Q8K400|STXB5_MOUSE Syntaxin-binding protein 5 OS=Mus musculus GN=Stxbp5 PE=1 SV=3	0.886287	-0.174154	0.110305	0.957406	27.3516	27.1525	27.6276	27.3286	27.4713	27.1863	27.3907	27.0881	27.1107	27.285	8	9	7	8	9	9	8	7	9	8
Q8BGF3	Q8BGF3	WD repeat-containing protein 92	Wdr92	0	sp|Q8BGF3|WDR92_MOUSE WD repeat-containing protein 92 OS=Mus musculus GN=Wdr92 PE=1 SV=1	0.934314	-0.09802	0.110441	0.956868	29.1382	29.0603	28.9445	29.1863	29.2163	28.9435	29.0693	29.0082	28.9735	29.0611	12	9	10	11	10	11	9	10	10	10
Q91VI7;A0A1B0GSG5;A0A1B0GRG4;A0A1B0GRY7	Q91VI7;A0A1B0GSG5	Ribonuclease inhibitor	Rnh1	0	sp|Q91VI7|RINI_MOUSE Ribonuclease inhibitor OS=Mus musculus GN=Rnh1 PE=1 SV=1;tr|A0A1B0GSG5|A0A1B0GSG5_MOUSE Ribonuclease inhibitor OS=Mus musculus GN=Rnh1 PE=1 SV=1	1.03512	0.049804	0.110481	0.956711	31.2641	31.3155	31.2816	31.2744	31.3519	31.3623	31.3766	31.4078	31.2936	31.2964	26	26	26	26	24	26	26	26	25	23
Q9D787;D3YZQ4	Q9D787	Peptidyl-prolyl cis-trans isomerase-like 2	Ppil2	0	sp|Q9D787|PPIL2_MOUSE Peptidyl-prolyl cis-trans isomerase-like 2 OS=Mus musculus GN=Ppil2 PE=1 SV=2	1.05452	0.076584	0.111147	0.954103	28.1284	28.1011	28.1415	27.9822	28.1237	28.2644	28.159	28.2226	28.1103	28.1036	13	10	12	9	10	10	10	11	11	10
Q8BXA5	Q8BXA5	Cleft lip and palate transmembrane protein 1-like protein	Clptm1l	0	sp|Q8BXA5|CLP1L_MOUSE Cleft lip and palate transmembrane protein 1-like protein OS=Mus musculus GN=Clptm1l PE=1 SV=1	1.09677	0.133264	0.111191	0.953929	27.8693	28.1734	28.0911	28.203	28.1264	28.36	28.1715	28.2417	28.0906	28.2656	8	9	8	7	7	9	9	8	8	8
Q8BMJ2	Q8BMJ2	Leucine--tRNA ligase, cytoplasmic	Lars	0	sp|Q8BMJ2|SYLC_MOUSE Leucine--tRNA ligase, cytoplasmic OS=Mus musculus GN=Lars PE=1 SV=2	1.02331	0.033246	0.111523	0.952634	33.3785	33.3878	33.4293	33.3695	33.4314	33.4567	33.4452	33.4565	33.4156	33.3887	63	61	63	62	61	63	61	62	62	64
Q9CRB6	Q9CRB6	Tubulin polymerization-promoting protein family member 3	Tppp3	0	sp|Q9CRB6|TPPP3_MOUSE Tubulin polymerization-promoting protein family member 3 OS=Mus musculus GN=Tppp3 PE=1 SV=1	1.12772	0.173404	0.111531	0.952606	28.6878	28.7255	28.3963	28.4307	28.7832	28.6724	28.6295	28.81	28.858	28.9207	6	6	7	6	7	6	6	5	7	7
P80313;A0A0N4SV00;A0A0N4SUI8;A0A0N4SV22	P80313;A0A0N4SV00	T-complex protein 1 subunit eta	Cct7	0	sp|P80313|TCPH_MOUSE T-complex protein 1 subunit eta OS=Mus musculus GN=Cct7 PE=1 SV=1;tr|A0A0N4SV00|A0A0N4SV00_MOUSE T-complex protein 1 subunit eta OS=Mus musculus GN=Cct7 PE=1 SV=1	0.970356	-0.043414	0.111559	0.952494	34.0981	34.1549	34.1354	34.1246	34.1698	34.1753	34.0709	34.0848	34.0605	34.0743	37	36	37	37	38	36	37	38	36	36
F7APP3;A2AJH3;O70311	F7APP3;A2AJH3;O70311	Glycylpeptide N-tetradecanoyltransferase;Glycylpeptide N-tetradecanoyltransferase 2	Nmt2	0	tr|F7APP3|F7APP3_MOUSE Glycylpeptide N-tetradecanoyltransferase OS=Mus musculus GN=Nmt2 PE=1 SV=1;tr|A2AJH3|A2AJH3_MOUSE Glycylpeptide N-tetradecanoyltransferase OS=Mus musculus GN=Nmt2 PE=1 SV=1;sp|O70311|NMT2_MOUSE Glycylpeptide N-tetradecanoyltransferas	1.03801	0.053824	0.112549	0.948658	28.045	27.9976	28.009	28.0558	27.945	28.1194	28.1	28.0446	28.0694	27.9881	8	9	8	9	9	10	8	9	9	9
Q6ZQ73	Q6ZQ73	Cullin-associated NEDD8-dissociated protein 2	Cand2	0	sp|Q6ZQ73|CAND2_MOUSE Cullin-associated NEDD8-dissociated protein 2 OS=Mus musculus GN=Cand2 PE=1 SV=2	0.952888	-0.069622	0.112638	0.948316	30.2066	30.1399	30.1553	30.1094	30.2574	30.0895	30.1393	30.198	30.0466	30.0471	30	30	32	32	30	31	29	31	31	31
Q9D0L7;D3Z5T2	Q9D0L7;D3Z5T2	Armadillo repeat-containing protein 10	Armc10	0	sp|Q9D0L7|ARM10_MOUSE Armadillo repeat-containing protein 10 OS=Mus musculus GN=Armc10 PE=1 SV=1;tr|D3Z5T2|D3Z5T2_MOUSE Armadillo repeat-containing protein 10 OS=Mus musculus GN=Armc10 PE=1 SV=1	0.923385	-0.114996	0.112784	0.947753	27.9009	27.765	27.5597	27.8428	27.8086	27.6833	27.5841	27.7498	27.6289	27.656	7	7	8	7	6	7	7	7	7	6
Q6PGG6;S4R2Q1;A2ALP3	Q6PGG6	Guanine nucleotide-binding protein-like 3-like protein	Gnl3l	0	sp|Q6PGG6|GNL3L_MOUSE Guanine nucleotide-binding protein-like 3-like protein OS=Mus musculus GN=Gnl3l PE=1 SV=1	0.939783	-0.0896	0.112973	0.947026	28.1849	28.2007	28.0549	28.2178	28.3224	28.1396	28.0682	28.1328	28.1692	28.0229	12	13	13	11	14	11	13	11	10	12
Q99J10	Q99J10	Cytoplasmic tRNA 2-thiolation protein 1	Ctu1	0	sp|Q99J10|CTU1_MOUSE Cytoplasmic tRNA 2-thiolation protein 1 OS=Mus musculus GN=Ctu1 PE=2 SV=1	1.13961	0.188544	0.113429	0.945277	27.1394	27.2043	27.3796	27.0668	27.6193	27.3962	27.5297	27.5894	27.4019	27.4349	6	6	5	4	7	7	6	7	5	6
Q9CR57;A0A1L1SUF6	Q9CR57	60S ribosomal protein L14	Rpl14	0	sp|Q9CR57|RL14_MOUSE 60S ribosomal protein L14 OS=Mus musculus GN=Rpl14 PE=1 SV=3	0.944813	-0.0819	0.113528	0.944897	33.2605	33.3672	33.2081	33.197	33.172	33.2276	33.2038	33.1003	33.0737	33.19	11	11	10	11	11	9	11	10	10	11
P18155;A0A0N4SVS2;A0A0N4SVW2;D3YZG8	P18155	Bifunctional methylenetetrahydrofolate dehydrogenase/cyclohydrolase, mitochondrial;NAD-dependent methylenetetrahydrofolate dehydrogenase;Methenyltetrahydrofolate cyclohydrolase	Mthfd2	0	sp|P18155|MTDC_MOUSE Bifunctional methylenetetrahydrofolate dehydrogenase/cyclohydrolase, mitochondrial OS=Mus musculus GN=Mthfd2 PE=1 SV=1	1.04987	0.070216	0.113591	0.944656	32.6335	32.5721	32.6171	32.6921	32.7408	32.8134	32.7291	32.6723	32.6678	32.724	17	16	16	15	17	16	16	16	17	16
Q80X50;A0A0G2JEC6	Q80X50	Ubiquitin-associated protein 2-like	Ubap2l	0	sp|Q80X50|UBP2L_MOUSE Ubiquitin-associated protein 2-like OS=Mus musculus GN=Ubap2l PE=1 SV=1	0.936784	-0.094212	0.113786	0.943912	30.9699	30.8088	30.9459	30.8527	31.07	30.9232	30.8438	30.8461	30.7653	30.7979	24	24	23	23	23	23	23	23	22	21
A0A0D2X7Z2;Q9CY45	A0A0D2X7Z2;Q9CY45	Protein-lysine N-methyltransferase N6amt2	N6amt2	0	tr|A0A0D2X7Z2|A0A0D2X7Z2_MOUSE EEF1A lysine methyltransferase 1 OS=Mus musculus GN=Eef1akmt1 PE=1 SV=1;sp|Q9CY45|EFMT1_MOUSE EEF1A lysine methyltransferase 1 OS=Mus musculus GN=Eef1akmt1 PE=1 SV=1	0.888787	-0.17009	0.113836	0.943721	27.795	27.4719	27.7205	27.3449	27.7054	27.5403	27.2897	27.4823	27.4842	27.3906	4	4	4	4	4	4	4	4	3	4
O35685	O35685	Nuclear migration protein nudC	Nudc	0	sp|O35685|NUDC_MOUSE Nuclear migration protein nudC OS=Mus musculus GN=Nudc PE=1 SV=1	0.96171	-0.056326	0.114313	0.941903	33.2017	33.2042	33.1291	33.1876	33.3197	33.1776	33.1548	33.1507	33.1414	33.1362	27	28	28	27	29	27	27	28	27	27
Q80ZH7;K4DI59;P97386;Q3UC82;B1AT03;Q3TJN5;G3UYI8	Q80ZH7;K4DI59;P97386;Q3UC82;B1AT03	DNA ligase;DNA ligase 3	Lig3	0	tr|Q80ZH7|Q80ZH7_MOUSE DNA ligase OS=Mus musculus GN=Lig3 PE=1 SV=1;tr|K4DI59|K4DI59_MOUSE DNA ligase OS=Mus musculus GN=Lig3 PE=1 SV=1;sp|P97386|DNLI3_MOUSE DNA ligase 3 OS=Mus musculus GN=Lig3 PE=1 SV=2;tr|Q3UC82|Q3UC82_MOUSE DNA ligase OS=Mus musculus G	1.05314	0.074704	0.114348	0.941771	30.3958	30.377	30.4542	30.2537	30.4011	30.4656	30.3714	30.5153	30.4144	30.4887	31	33	31	35	32	33	32	32	35	35
D3Z3E8;E9PW39;D3YVL0;P23249	D3Z3E8;E9PW39;D3YVL0;P23249	Putative helicase MOV-10	Mov10	0	tr|D3Z3E8|D3Z3E8_MOUSE Putative helicase MOV-10 OS=Mus musculus GN=Mov10 PE=1 SV=1;tr|E9PW39|E9PW39_MOUSE Putative helicase MOV-10 OS=Mus musculus GN=Mov10 PE=1 SV=1;tr|D3YVL0|D3YVL0_MOUSE Putative helicase MOV-10 OS=Mus musculus GN=Mov10 PE=1 SV=2;sp|P232	0.93276	-0.100422	0.114542	0.941037	30.3688	30.1776	30.237	30.1527	30.3023	30.181	30.1864	30.235	29.9986	30.1352	32	33	35	35	33	32	34	33	31	33
Q9QYH6	Q9QYH6	Melanoma-associated antigen D1	Maged1	0	sp|Q9QYH6|MAGD1_MOUSE Melanoma-associated antigen D1 OS=Mus musculus GN=Maged1 PE=1 SV=1	0.931432	-0.102478	0.115051	0.939109	28.8354	28.7594	28.8621	28.7739	29.0062	28.6765	28.675	28.8311	28.8421	28.6998	15	14	15	13	15	14	12	15	16	15
A6H611	A6H611	Mitochondrial intermediate peptidase	Mipep	0	sp|A6H611|MIPEP_MOUSE Mitochondrial intermediate peptidase OS=Mus musculus GN=Mipep PE=1 SV=1	0.916331	-0.12606	0.115265	0.938303	26.1219	25.9686	25.9779	26.0674	25.8462	26.0152	25.7154	25.8716	25.7962	25.9532	6	3	5	5	5	4	6	6	4	4
F7D432;E9PWE0;E0CYV0;P23506;F6V9F1;F6TXE3;E0CYF2	F7D432;E9PWE0;E0CYV0;P23506;F6V9F1	Protein-L-isoaspartate O-methyltransferase;Protein-L-isoaspartate(D-aspartate) O-methyltransferase	Pcmt1	0	tr|F7D432|F7D432_MOUSE Protein-L-isoaspartate O-methyltransferase (Fragment) OS=Mus musculus GN=Pcmt1 PE=1 SV=1;tr|E9PWE0|E9PWE0_MOUSE Protein-L-isoaspartate O-methyltransferase OS=Mus musculus GN=Pcmt1 PE=1 SV=1;tr|E0CYV0|E0CYV0_MOUSE Protein-L-isoasparta	0.928374	-0.107222	0.115512	0.937373	31.3645	31.3173	31.5048	31.2737	31.4013	31.2249	31.3152	31.3621	31.1037	31.3197	15	14	15	14	14	14	14	14	14	13
F6R3T1;E9Q4Y8	F6R3T1;E9Q4Y8		8030474K03Rik	0	tr|F6R3T1|F6R3T1_MOUSE RIKEN cDNA 8030474K03 gene OS=Mus musculus GN=8030474K03Rik PE=1 SV=2;tr|E9Q4Y8|E9Q4Y8_MOUSE RIKEN cDNA 8030474K03 gene OS=Mus musculus GN=8030474K03Rik PE=1 SV=2	1.06856	0.095672	0.115515	0.937362	27.3318	27.1781	27.3188	27.4142	27.434	27.5102	27.4464	27.47	27.3849	27.3437	9	8	8	6	7	7	7	6	6	6
A0A0R4J037;Q9ESN5	A0A0R4J037;Q9ESN5	Centromere protein K	Cenpk	0	tr|A0A0R4J037|A0A0R4J037_MOUSE Centromere protein K OS=Mus musculus GN=Cenpk PE=4 SV=1;sp|Q9ESN5|CENPK_MOUSE Centromere protein K OS=Mus musculus GN=Cenpk PE=1 SV=2	0.867777	-0.204604	0.115908	0.935888	28.3335	28.5743	28.7428	28.8224	28.4593	28.3614	28.6295	28.2259	28.4471	28.2454	7	7	6	7	6	6	8	5	5	6
Q8VC03	Q8VC03	Echinoderm microtubule-associated protein-like 3	Eml3	0	sp|Q8VC03|EMAL3_MOUSE Echinoderm microtubule-associated protein-like 3 OS=Mus musculus GN=Eml3 PE=1 SV=1	0.936507	-0.094638	0.116199	0.934799	28.4322	28.3345	28.3595	28.3029	28.4599	28.4347	28.2425	28.1635	28.2626	28.3124	14	11	13	14	13	14	14	14	14	14
Q8BJU9	Q8BJU9	Peptide chain release factor 1-like, mitochondrial	Mtrf1l	0	sp|Q8BJU9|RF1ML_MOUSE Peptide chain release factor 1-like, mitochondrial OS=Mus musculus GN=Mtrf1l PE=2 SV=1	0.824543	-0.278334	0.116418	0.93398	26.0638	25.7769	26.0265	25.7614	25.9474	25.6485	25.109	25.8876	25.6196	25.9196	4	4	4	3	2	2	4	4	4	4
B1AY10	B1AY10	Transcriptional repressor NF-X1	Nfx1	0	sp|B1AY10|NFX1_MOUSE Transcriptional repressor NF-X1 OS=Mus musculus GN=Nfx1 PE=1 SV=1	1.07947	0.110326	0.116615	0.933247	NaN	24.2101	24.2363	24.2244	NaN	NaN	24.4504	24.3781	24.2654	24.2418	1	3	3	3	1	1	2	2	3	2
Q8BVY4;B0QZW4;B0QZW5	Q8BVY4;B0QZW4;B0QZW5		Supt3	0	tr|Q8BVY4|Q8BVY4_MOUSE Suppressor of Ty 3 OS=Mus musculus GN=Supt3 PE=1 SV=1;tr|B0QZW4|B0QZW4_MOUSE Suppressor of Ty 3 (Fragment) OS=Mus musculus GN=Supt3 PE=1 SV=1;tr|B0QZW5|B0QZW5_MOUSE Suppressor of Ty 3 (Fragment) OS=Mus musculus GN=Supt3 PE=1 SV=1	1.14948	0.200979	0.116921	0.932107	24.6371	24.8534	24.8103	24.8077	24.7618	25.2682	24.6871	24.9677	NaN	24.9771	3	4	3	3	4	4	3	3	2	3
Q9ESK4	Q9ESK4	Inhibitor of growth protein 2	Ing2	0	sp|Q9ESK4|ING2_MOUSE Inhibitor of growth protein 2 OS=Mus musculus GN=Ing2 PE=1 SV=3	0.843695	-0.245206	0.117059	0.931596	24.9053	24.9642	24.7197	25.0282	24.3435	24.7576	24.3467	24.5479	24.5588	24.5238	2	2	2	2	2	2	2	2	2	2
Q8JZQ2	Q8JZQ2	AFG3-like protein 2	Afg3l2	0	sp|Q8JZQ2|AFG32_MOUSE AFG3-like protein 2 OS=Mus musculus GN=Afg3l2 PE=1 SV=1	0.960496	-0.058148	0.117121	0.931364	30.2943	30.3631	30.1921	30.2491	30.2914	30.2869	30.2101	30.1883	30.2144	30.1995	22	23	24	22	22	23	24	23	24	21
Q8K2C8;Q8C0N2	Q8K2C8	Glycerol-3-phosphate acyltransferase 4	Agpat6	0	sp|Q8K2C8|GPAT4_MOUSE Glycerol-3-phosphate acyltransferase 4 OS=Mus musculus GN=Gpat4 PE=1 SV=1	1.11211	0.153294	0.117705	0.929207	25.9075	26.0757	25.9309	26.0518	25.9458	26.3022	26.043	26.3452	25.9253	26.0624	5	4	3	4	5	5	3	4	4	5
Q8R3C7;Q8BZY3	Q8R3C7;Q8BZY3		Ddx19b	0	tr|Q8R3C7|Q8R3C7_MOUSE DEAD (Asp-Glu-Ala-Asp) box polypeptide 19b OS=Mus musculus GN=Ddx19b PE=1 SV=1;tr|Q8BZY3|Q8BZY3_MOUSE DEAD (Asp-Glu-Ala-Asp) box polypeptide 19b OS=Mus musculus GN=Ddx19b PE=1 SV=1	0.715272	-0.483437	0.11796	0.928267	25.3264	25.3923	NaN	25.9226	NaN	25.1297	25.2913	25.2705	24.5631	NaN	3	3	2	2	1	2	2	3	2	1
O35864;A0A087WQA8;A0A087WRH6;A0A087WQ60	O35864	COP9 signalosome complex subunit 5	Cops5	0	sp|O35864|CSN5_MOUSE COP9 signalosome complex subunit 5 OS=Mus musculus GN=Cops5 PE=1 SV=3	1.05713	0.080148	0.118235	0.927253	30.2743	30.2248	30.1615	30.1606	30.1509	30.2685	30.3595	30.1294	30.3074	30.308	12	12	13	14	14	12	15	14	14	12
Q9CPY7;A0A0G2JEM7	Q9CPY7	Cytosol aminopeptidase	Lap3	0	sp|Q9CPY7|AMPL_MOUSE Cytosol aminopeptidase OS=Mus musculus GN=Lap3 PE=1 SV=3	1.02717	0.038674	0.118854	0.924985	33.0848	33.0564	32.991	33.0464	33.098	33.1339	33.1003	33.0664	33.0718	33.0976	34	35	35	35	35	33	33	33	34	35
Q921C5;D3Z390;A0A1Y7VIQ5;G3UY88	Q921C5;D3Z390	Protein bicaudal D homolog 2	Bicd2	0	sp|Q921C5|BICD2_MOUSE Protein bicaudal D homolog 2 OS=Mus musculus GN=Bicd2 PE=1 SV=1;tr|D3Z390|D3Z390_MOUSE Bicaudal D homolog 2 (Drosophila), isoform CRA_a OS=Mus musculus GN=Bicd2 PE=1 SV=2	1.08975	0.123992	0.118954	0.924622	28.5818	28.5505	28.7615	28.4146	28.7773	28.7092	28.8026	28.7718	28.7183	28.7037	12	13	12	11	13	12	15	13	15	13
Q9D2G2	Q9D2G2	Dihydrolipoyllysine-residue succinyltransferase component of 2-oxoglutarate dehydrogenase complex, mitochondrial	Dlst	0	sp|Q9D2G2|ODO2_MOUSE Dihydrolipoyllysine-residue succinyltransferase component of 2-oxoglutarate dehydrogenase complex, mitochondrial OS=Mus musculus GN=Dlst PE=1 SV=1	1.06791	0.094796	0.118962	0.92459	30.9104	30.8758	30.8419	30.9615	30.675	30.9456	30.9565	30.8624	30.9635	31.0105	14	15	15	14	14	15	15	14	15	14
A0A0R4J0M5;Q9CPV1	A0A0R4J0M5;Q9CPV1	Spindle and kinetochore-associated protein 1	Ska1	0	tr|A0A0R4J0M5|A0A0R4J0M5_MOUSE Spindle and kinetochore-associated protein 1 OS=Mus musculus GN=Ska1 PE=1 SV=1;sp|Q9CPV1|SKA1_MOUSE Spindle and kinetochore-associated protein 1 OS=Mus musculus GN=Ska1 PE=2 SV=2	1.19052	0.251596	0.119028	0.924353	25.7811	25.5754	25.8116	25.7641	26.1683	25.9858	25.9761	26.4846	25.867	26.0448	2	2	2	1	2	2	2	2	2	2
Q9Z1K5;H9KV21;H7BWY7	Q9Z1K5;H9KV21;H7BWY7	E3 ubiquitin-protein ligase ARIH1	Arih1	0	sp|Q9Z1K5|ARI1_MOUSE E3 ubiquitin-protein ligase ARIH1 OS=Mus musculus GN=Arih1 PE=1 SV=3;tr|H9KV21|H9KV21_MOUSE E3 ubiquitin-protein ligase ARIH1 OS=Mus musculus GN=Arih1 PE=1 SV=1;tr|H7BWY7|H7BWY7_MOUSE E3 ubiquitin-protein ligase ARIH1 OS=Mus musculus G	1.07942	0.110254	0.119321	0.923281	28.8451	28.9115	28.6245	28.8048	28.9293	29.0226	28.8524	28.8672	28.9611	28.9631	12	12	11	12	12	11	13	12	11	11
Q920L1	Q920L1	Fatty acid desaturase 1	Fads1	0	sp|Q920L1|FADS1_MOUSE Fatty acid desaturase 1 OS=Mus musculus GN=Fads1 PE=1 SV=1	1.05106	0.07184	0.11947	0.922741	29.4453	29.4077	29.3349	29.4202	29.2495	29.3726	29.4659	29.4238	29.4627	29.4918	8	8	8	8	9	9	9	9	9	10
Q9CZJ1	Q9CZJ1	Probable U3 small nucleolar RNA-associated protein 11	Utp11l	0	sp|Q9CZJ1|UTP11_MOUSE Probable U3 small nucleolar RNA-associated protein 11 OS=Mus musculus GN=Utp11 PE=2 SV=1	1.09077	0.125346	0.119558	0.922423	28.7376	28.6875	28.8928	28.6333	28.6967	28.8209	28.7598	28.8012	28.8144	29.0783	7	9	9	7	7	7	9	8	7	8
Q9D6L8;A0A087WPZ6;A0A087WP41	Q9D6L8;A0A087WPZ6;A0A087WP41	Peptidyl-prolyl cis-trans isomerase-like 3;Peptidyl-prolyl cis-trans isomerase	Ppil3	0	sp|Q9D6L8|PPIL3_MOUSE Peptidyl-prolyl cis-trans isomerase-like 3 OS=Mus musculus GN=Ppil3 PE=1 SV=1;tr|A0A087WPZ6|A0A087WPZ6_MOUSE Peptidyl-prolyl cis-trans isomerase (Fragment) OS=Mus musculus GN=Ppil3 PE=1 SV=1;tr|A0A087WP41|A0A087WP41_MOUSE Peptidyl-pro	1.10119	0.139068	0.119592	0.922297	27.8858	27.8224	27.9361	27.738	27.7228	27.8921	28.1746	28.0555	27.7923	27.8859	5	4	6	5	5	5	5	5	5	5
Q8BVG4	Q8BVG4	Dipeptidyl peptidase 9	Dpp9	0	sp|Q8BVG4|DPP9_MOUSE Dipeptidyl peptidase 9 OS=Mus musculus GN=Dpp9 PE=1 SV=2	0.850978	-0.232806	0.119621	0.922192	27.4357	27.6855	27.632	27.724	27.1736	27.5451	27.1659	27.4456	27.2467	27.0835	8	9	8	8	8	8	8	8	8	8
E9QAQ5;Q9WV60	E9QAQ5;Q9WV60	Glycogen synthase kinase-3 beta	Gsk3b	0	tr|E9QAQ5|E9QAQ5_MOUSE Glycogen synthase kinase-3 beta OS=Mus musculus GN=Gsk3b PE=1 SV=1;sp|Q9WV60|GSK3B_MOUSE Glycogen synthase kinase-3 beta OS=Mus musculus GN=Gsk3b PE=1 SV=2	0.937223	-0.093536	0.120118	0.92039	29.134	29.2167	29.3317	29.1126	29.1847	29.0407	29.0783	29.2113	29.1667	29.0149	11	11	11	8	11	11	10	11	11	11
Q8BH15;A0A1L1SS47;A0A1L1SQF2;A0A1L1SQA7;A0A1L1SSE2	Q8BH15;A0A1L1SS47;A0A1L1SQF2;A0A1L1SQA7	CCR4-NOT transcription complex subunit 10	Cnot10	0	sp|Q8BH15|CNO10_MOUSE CCR4-NOT transcription complex subunit 10 OS=Mus musculus GN=Cnot10 PE=1 SV=1;tr|A0A1L1SS47|A0A1L1SS47_MOUSE CCR4-NOT transcription complex subunit 10 OS=Mus musculus GN=Cnot10 PE=1 SV=1;tr|A0A1L1SQF2|A0A1L1SQF2_MOUSE CCR4-NOT transcr	0.945209	-0.081294	0.120281	0.919803	28.6437	28.5696	28.6539	28.6608	28.6345	28.5804	28.6025	28.4673	28.6709	28.4349	15	16	15	19	12	15	17	16	14	14
Q9CYN2;A0A140LJG6;A0A140LHR3;A0A140LJ01;A0A140LHG8;A0A140LIK0;A0A140LHW5	Q9CYN2;A0A140LJG6;A0A140LHR3;A0A140LJ01;A0A140LHG8;A0A140LIK0	Signal peptidase complex subunit 2	Spcs2	0	sp|Q9CYN2|SPCS2_MOUSE Signal peptidase complex subunit 2 OS=Mus musculus GN=Spcs2 PE=1 SV=1;tr|A0A140LJG6|A0A140LJG6_MOUSE MCG7038, isoform CRA_a OS=Mus musculus GN=Spcs2 PE=1 SV=1;tr|A0A140LHR3|A0A140LHR3_MOUSE Signal peptidase complex subunit 2 OS=Mus mu	1.07705	0.10709	0.120411	0.919334	28.9749	28.8213	29.0304	28.9583	29.1905	29.0821	29.1325	29.1133	29.0534	29.1294	6	7	6	8	8	8	8	8	8	7
Q9DBR7;A0A1W2P750	Q9DBR7;A0A1W2P750	Protein phosphatase 1 regulatory subunit 12A	Ppp1r12a	0	sp|Q9DBR7|MYPT1_MOUSE Protein phosphatase 1 regulatory subunit 12A OS=Mus musculus GN=Ppp1r12a PE=1 SV=2;tr|A0A1W2P750|A0A1W2P750_MOUSE Protein phosphatase 1 regulatory subunit 12A (Fragment) OS=Mus musculus GN=Ppp1r12a PE=1 SV=1	0.959323	-0.059912	0.120613	0.918604	29.8011	29.7836	29.9171	29.8783	29.8779	29.8038	29.7769	29.7227	29.7874	29.8677	21	21	21	19	23	22	22	24	21	19
Q99PL6	Q99PL6	UBX domain-containing protein 6	Ubxn6	0	sp|Q99PL6|UBXN6_MOUSE UBX domain-containing protein 6 OS=Mus musculus GN=Ubxn6 PE=1 SV=1	1.08631	0.11943	0.120849	0.917758	27.3609	27.1597	27.2	27.1171	27.1093	27.495	27.1891	27.2508	27.2935	27.3157	6	6	4	5	5	6	5	8	7	7
Q5PPR2;Q6P1Y9;Q8R3S6	Q5PPR2;Q6P1Y9;Q8R3S6	Exocyst complex component 1	Exoc1	0	tr|Q5PPR2|Q5PPR2_MOUSE Exocyst complex component 1 OS=Mus musculus GN=Exoc1 PE=1 SV=1;tr|Q6P1Y9|Q6P1Y9_MOUSE Exocyst complex component 1 OS=Mus musculus GN=Exoc1 PE=1 SV=1;sp|Q8R3S6|EXOC1_MOUSE Exocyst complex component 1 OS=Mus musculus GN=Exoc1 PE=1 SV=4	1.14535	0.19579	0.120945	0.917413	27.765	27.6913	27.6946	27.4728	27.8193	27.8525	27.7218	28.0061	27.656	28.1856	10	11	9	12	8	10	9	9	10	7
Q3UGS4	Q3UGS4	Protein FAM195B	Fam195b	0	sp|Q3UGS4|MCRI1_MOUSE Mapk-regulated corepressor-interacting protein 1 OS=Mus musculus GN=Mcrip1 PE=1 SV=1	0.959912	-0.059026	0.121144	0.916698	27.5938	27.5787	27.7025	27.6418	27.6477	27.5367	27.5332	27.5833	NaN	27.6424	4	4	3	4	3	3	3	3	1	4
Q8BP27	Q8BP27	Swi5-dependent recombination DNA repair protein 1 homolog	Sfr1	0	sp|Q8BP27|SFR1_MOUSE Swi5-dependent recombination DNA repair protein 1 homolog OS=Mus musculus GN=Sfr1 PE=1 SV=2	0.882812	-0.179822	0.121152	0.916669	27.5208	27.4139	27.3089	27.6315	27.2003	27.1906	27.2722	27.1279	27.4905	27.0951	3	4	5	4	4	5	5	4	5	5
Q9CPP0	Q9CPP0	Nucleoplasmin-3	Npm3	0	sp|Q9CPP0|NPM3_MOUSE Nucleoplasmin-3 OS=Mus musculus GN=Npm3 PE=1 SV=3	0.950563	-0.073146	0.121166	0.91662	30.2739	30.4125	30.3245	30.3947	30.3736	30.3833	30.2965	30.2908	30.1715	30.2713	7	6	7	7	7	5	7	7	6	7
Q91VJ4	Q91VJ4	Serine/threonine-protein kinase 38	Stk38	0	sp|Q91VJ4|STK38_MOUSE Serine/threonine-protein kinase 38 OS=Mus musculus GN=Stk38 PE=1 SV=1	0.91604	-0.126518	0.121254	0.916303	27.396	27.3764	27.504	27.54	27.5029	27.2776	27.4339	27.2764	27.5344	27.1644	5	6	7	5	6	6	6	7	5	5
Q3U0I9;Q8CFD4;A0A0G2JDJ6;A0A0G2JEQ9	Q3U0I9;Q8CFD4	Sorting nexin-8	Snx8	0	tr|Q3U0I9|Q3U0I9_MOUSE Sorting nexin-8 OS=Mus musculus GN=Snx8 PE=1 SV=1;sp|Q8CFD4|SNX8_MOUSE Sorting nexin-8 OS=Mus musculus GN=Snx8 PE=1 SV=1	1.08814	0.121862	0.121299	0.916142	25.374	25.4762	25.5173	25.521	25.4575	25.7558	25.4732	25.6388	25.408	25.6795	3	4	4	4	4	4	4	4	5	3
P62965;P22935	P62965	Cellular retinoic acid-binding protein 1	Crabp1	0	sp|P62965|RABP1_MOUSE Cellular retinoic acid-binding protein 1 OS=Mus musculus GN=Crabp1 PE=1 SV=2	0.934317	-0.098016	0.121311	0.9161	30.8071	30.6843	30.7168	30.9102	30.8834	30.6162	30.7713	30.6186	30.7417	30.7638	11	12	10	11	11	10	11	11	10	11
Q8R1V4;Q5SVW9	Q8R1V4;Q5SVW9	Transmembrane emp24 domain-containing protein 4	Tmed4	0	sp|Q8R1V4|TMED4_MOUSE Transmembrane emp24 domain-containing protein 4 OS=Mus musculus GN=Tmed4 PE=1 SV=1;tr|Q5SVW9|Q5SVW9_MOUSE Transmembrane emp24 domain-containing protein 4 (Fragment) OS=Mus musculus GN=Tmed4 PE=1 SV=1	1.1367	0.18485	0.121425	0.915691	28.8011	29.0931	28.6429	29.0482	28.8383	29.0545	29.2063	28.8232	29.1675	29.0963	7	7	6	6	6	7	7	6	5	5
E9PYN2;Q9R0B7;E9Q7N8;E0CYH6;E0CZ32;E0CYN4;E0CXP1;E0CY94;F7CTY2	E9PYN2;Q9R0B7;E9Q7N8;E0CYH6;E0CZ32;E0CYN4;E0CXP1;E0CY94;F7CTY2	Zinc finger protein 346	Zfp346;Znf346	0	tr|E9PYN2|E9PYN2_MOUSE Zinc finger protein 346 OS=Mus musculus GN=Zfp346 PE=1 SV=1;sp|Q9R0B7|ZN346_MOUSE Zinc finger protein 346 OS=Mus musculus GN=Znf346 PE=1 SV=1;tr|E9Q7N8|E9Q7N8_MOUSE Zinc finger protein 346 OS=Mus musculus GN=Zfp346 PE=1 SV=1;tr|E0CYH	0.908226	-0.138876	0.121529	0.91532	26.631	26.543	26.5631	26.4272	26.7817	26.3094	26.329	26.4972	26.5776	26.5384	5	4	5	4	5	5	5	5	5	5
Q9D824;D3Z3F1	Q9D824;D3Z3F1	Pre-mRNA 3-end-processing factor FIP1	Fip1l1	0	sp|Q9D824|FIP1_MOUSE Pre-mRNA 3-end-processing factor FIP1 OS=Mus musculus GN=Fip1l1 PE=1 SV=1;tr|D3Z3F1|D3Z3F1_MOUSE Pre-mRNA 3-end-processing factor FIP1 (Fragment) OS=Mus musculus GN=Fip1l1 PE=1 SV=2	0.922963	-0.115656	0.122016	0.913584	29.2549	29.2059	29.0403	29.0767	29.1266	29.206	28.9925	28.9879	28.8789	29.0606	10	9	10	10	10	9	10	10	10	10
Q9DCD2;F6TM12;E0CYF8	Q9DCD2	Pre-mRNA-splicing factor SYF1	Xab2	0	sp|Q9DCD2|SYF1_MOUSE Pre-mRNA-splicing factor SYF1 OS=Mus musculus GN=Xab2 PE=1 SV=1	1.03414	0.048426	0.122042	0.913489	29.4228	29.4791	29.5268	29.4878	29.4942	29.4684	29.5722	29.4886	29.5802	29.5435	24	22	24	22	24	23	24	24	24	23
A0A0R4J1H6;E9QP99;P55937;D3Z0Q8	A0A0R4J1H6;E9QP99;P55937	Golgin subfamily A member 3	Golga3	0	tr|A0A0R4J1H6|A0A0R4J1H6_MOUSE Golgin subfamily A member 3 OS=Mus musculus GN=Golga3 PE=1 SV=1;tr|E9QP99|E9QP99_MOUSE Golgin subfamily A member 3 OS=Mus musculus GN=Golga3 PE=1 SV=1;sp|P55937|GOGA3_MOUSE Golgin subfamily A member 3 OS=Mus musculus GN=Golga	1.05915	0.082908	0.122105	0.913267	29.3994	29.27	29.4368	29.3466	29.3262	29.3164	29.5362	29.3937	29.4619	29.4853	24	25	23	22	22	25	26	22	23	25
E9QNN1;Q3UR42	E9QNN1;Q3UR42		Dhx9	0	tr|E9QNN1|E9QNN1_MOUSE ATP-dependent RNA helicase A OS=Mus musculus GN=Dhx9 PE=1 SV=1;tr|Q3UR42|Q3UR42_MOUSE ATP-dependent RNA helicase A (Fragment) OS=Mus musculus GN=Dhx9 PE=1 SV=1	0.965619	-0.050474	0.122974	0.910187	33.4716	33.5197	33.4521	33.4727	33.4924	33.5096	33.4742	33.3798	33.3695	33.4229	56	52	56	53	55	56	59	56	55	57
Q9D3L3;O09044;E9Q8A1;B0R030;B0R029	Q9D3L3;O09044;E9Q8A1;B0R030;B0R029	Synaptosomal-associated protein;Synaptosomal-associated protein 23	Snap23	0	tr|Q9D3L3|Q9D3L3_MOUSE Synaptosomal-associated protein OS=Mus musculus GN=Snap23 PE=1 SV=1;sp|O09044|SNP23_MOUSE Synaptosomal-associated protein 23 OS=Mus musculus GN=Snap23 PE=1 SV=1;tr|E9Q8A1|E9Q8A1_MOUSE Synaptosomal-associated protein 23 OS=Mus musculu	1.17818	0.23656	0.123089	0.909781	25.8374	26.0201	26.1654	26.2575	25.9526	26.1026	26.323	26.3784	25.9737	26.638	3	3	4	4	4	4	5	5	5	4
Q8C0L0;A2ARI0;A2ARI1	Q8C0L0;A2ARI0	Thioredoxin-related transmembrane protein 4	Tmx4	0	sp|Q8C0L0|TMX4_MOUSE Thioredoxin-related transmembrane protein 4 OS=Mus musculus GN=Tmx4 PE=1 SV=2;tr|A2ARI0|A2ARI0_MOUSE Thioredoxin-related transmembrane protein 4 OS=Mus musculus GN=Tmx4 PE=1 SV=1	0.905942	-0.14251	0.123136	0.909616	29.1084	28.8254	28.7867	28.8736	28.8923	28.8254	28.6196	28.6656	28.7067	28.9565	5	6	5	6	4	4	4	4	6	5
Q9Z1Q9;G3UY93;G3UZ22;G3UYW2;G3UZX1	Q9Z1Q9;G3UY93	Valine--tRNA ligase	Vars	0	sp|Q9Z1Q9|SYVC_MOUSE Valine--tRNA ligase OS=Mus musculus GN=Vars PE=1 SV=1;tr|G3UY93|G3UY93_MOUSE Valine--tRNA ligase (Fragment) OS=Mus musculus GN=Vars PE=1 SV=1	0.952915	-0.06958	0.123139	0.909605	34.3624	34.313	34.323	34.1798	34.3155	34.2948	34.2783	34.2245	34.1578	34.1905	76	72	73	71	71	73	73	71	70	71
Q6ZQ38;D3YWC5	Q6ZQ38	Cullin-associated NEDD8-dissociated protein 1	Cand1	0	sp|Q6ZQ38|CAND1_MOUSE Cullin-associated NEDD8-dissociated protein 1 OS=Mus musculus GN=Cand1 PE=1 SV=2	0.972118	-0.040796	0.123496	0.908347	32.7952	32.895	32.8724	32.8083	32.8611	32.8424	32.8356	32.7934	32.7752	32.7814	55	54	55	56	55	56	54	54	53	53
Q9DC63;A2BHN6	Q9DC63;A2BHN6	F-box only protein 3	Fbxo3	0	sp|Q9DC63|FBX3_MOUSE F-box only protein 3 OS=Mus musculus GN=Fbxo3 PE=1 SV=1;tr|A2BHN6|A2BHN6_MOUSE F-box only protein 3 OS=Mus musculus GN=Fbxo3 PE=1 SV=1	0.87358	-0.194988	0.123532	0.908219	25.0499	24.641	25.1302	25.0506	25.0184	24.5008	24.8069	24.8556	24.9269	24.8249	2	2	3	4	2	4	3	4	4	4
G3X963;Q8CDM1	G3X963;Q8CDM1	ATPase family AAA domain-containing protein 2	Atad2	0	tr|G3X963|G3X963_MOUSE ATPase family AAA domain-containing protein 2 OS=Mus musculus GN=Atad2 PE=1 SV=1;sp|Q8CDM1|ATAD2_MOUSE ATPase family AAA domain-containing protein 2 OS=Mus musculus GN=Atad2 PE=1 SV=1	1.04508	0.063614	0.123819	0.907213	30.4791	30.5318	30.6099	30.4187	30.5062	30.5269	30.64	30.5887	30.5501	30.5579	37	35	38	36	39	40	38	39	36	39
D3Z603;Q5U5I3;Q99N85	D3Z603;Q5U5I3;Q99N85	28S ribosomal protein S18a, mitochondrial	Mrps18a	0	tr|D3Z603|D3Z603_MOUSE 28S ribosomal protein S18a, mitochondrial OS=Mus musculus GN=Mrps18a PE=1 SV=1;tr|Q5U5I3|Q5U5I3_MOUSE 28S ribosomal protein S18a, mitochondrial OS=Mus musculus GN=Mrps18a PE=1 SV=1;sp|Q99N85|RT18A_MOUSE 28S ribosomal protein S18a, mi	0.93982	-0.089544	0.124028	0.906481	26.7633	26.8674	26.8673	26.72	26.9261	26.7212	26.8003	26.8115	26.6116	26.7518	2	2	2	2	2	2	2	2	2	2
Q922Q8	Q922Q8	Leucine-rich repeat-containing protein 59	Lrrc59	0	sp|Q922Q8|LRC59_MOUSE Leucine-rich repeat-containing protein 59 OS=Mus musculus GN=Lrrc59 PE=1 SV=1	1.04196	0.059298	0.12434	0.90539	32.6332	32.6701	32.7779	32.7466	32.73	32.7884	32.7521	32.6979	32.7826	32.8333	14	14	14	14	15	13	14	13	14	15
P32233;F7BQ65	P32233	Developmentally-regulated GTP-binding protein 1	Drg1	0	sp|P32233|DRG1_MOUSE Developmentally-regulated GTP-binding protein 1 OS=Mus musculus GN=Drg1 PE=1 SV=1	0.956217	-0.06459	0.124342	0.905383	30.4146	30.4391	30.5597	30.6	30.5422	30.434	30.4232	30.4811	30.4287	30.4656	15	17	16	16	17	17	17	15	17	16
Q9D7I8	Q9D7I8	Protein FAM83D	Fam83d	0	sp|Q9D7I8|FA83D_MOUSE Protein FAM83D OS=Mus musculus GN=Fam83d PE=2 SV=1	0.903496	-0.14641	0.124727	0.904039	24.6651	24.996	24.8215	24.7109	24.8928	24.6308	24.7493	24.8363	24.663	24.4748	4	3	4	5	5	5	5	5	4	5
Q3UI84;Q99J62;D6RGM1;D3Z7I8	Q3UI84;Q99J62	Replication factor C subunit 4	Rfc4	0	tr|Q3UI84|Q3UI84_MOUSE Replication factor C subunit 4 OS=Mus musculus GN=Rfc4 PE=1 SV=1;sp|Q99J62|RFC4_MOUSE Replication factor C subunit 4 OS=Mus musculus GN=Rfc4 PE=1 SV=1	0.927236	-0.108992	0.124835	0.903663	30.3162	30.2588	30.4789	30.316	30.531	30.219	30.2384	30.3923	30.197	30.3092	18	16	14	14	14	16	17	16	15	15
E0CYW1;E0CZB3;Q9EPV8;E0CY91;E0CY38;A0A1Y7VKT9	E0CYW1;E0CZB3;Q9EPV8;E0CY91;E0CY38;A0A1Y7VKT9	Ubiquitin-like protein 5	Ubl5	0	tr|E0CYW1|E0CYW1_MOUSE Ubiquitin-like protein 5 (Fragment) OS=Mus musculus GN=Ubl5 PE=1 SV=1;tr|E0CZB3|E0CZB3_MOUSE Ubiquitin-like protein 5 OS=Mus musculus GN=Ubl5 PE=1 SV=1;sp|Q9EPV8|UBL5_MOUSE Ubiquitin-like protein 5 OS=Mus musculus GN=Ubl5 PE=1 SV=1;t	0.831272	-0.266608	0.125063	0.902871	28.2691	27.6112	28.133	27.9714	28.4028	27.7666	27.6953	27.691	27.8072	28.0945	3	3	3	3	3	3	3	3	3	3
Q9R1R8;Q9QYF1	Q9R1R8;Q9QYF1	Retinol dehydrogenase 11	Rdh11	0	tr|Q9R1R8|Q9R1R8_MOUSE Retinol dehydrogenase 11 OS=Mus musculus GN=Rdh11 PE=1 SV=1;sp|Q9QYF1|RDH11_MOUSE Retinol dehydrogenase 11 OS=Mus musculus GN=Rdh11 PE=1 SV=2	1.08997	0.124292	0.125233	0.90228	29.8876	29.9633	29.8894	29.7146	29.9067	30.0752	30.1539	29.8006	29.9625	29.9909	13	13	13	12	14	11	13	11	12	13
E9Q3P4;F6V6F0;E9PY14	E9Q3P4		Cenpf	0	tr|E9Q3P4|E9Q3P4_MOUSE Centromere protein F OS=Mus musculus GN=Cenpf PE=1 SV=1	0.94737	-0.078	0.125287	0.902092	26.229	26.0546	26.1616	26.1037	26.187	26.0719	26.1898	25.9935	26.0212	26.0695	3	4	4	3	4	6	3	6	6	3
Q80UM7	Q80UM7	Mannosyl-oligosaccharide glucosidase	Mogs	0	sp|Q80UM7|MOGS_MOUSE Mannosyl-oligosaccharide glucosidase OS=Mus musculus GN=Mogs PE=1 SV=1	1.03324	0.04718	0.125731	0.900557	30.1355	30.0958	30.1408	30.1759	30.1575	30.2275	30.234	30.104	30.2098	30.1663	28	26	30	27	25	26	26	26	27	25
Q9QZE5;Q7TNQ1	Q9QZE5	Coatomer subunit gamma-1	Copg1	0	sp|Q9QZE5|COPG1_MOUSE Coatomer subunit gamma-1 OS=Mus musculus GN=Copg1 PE=1 SV=1	1.03472	0.049236	0.125743	0.900516	31.8793	31.7782	31.8956	31.821	31.8747	31.9089	31.8577	31.9336	31.9423	31.8524	34	37	37	37	37	37	36	36	37	37
Q9CXS4;F6SS03	Q9CXS4	Centromere protein V	Cenpv	0	sp|Q9CXS4|CENPV_MOUSE Centromere protein V OS=Mus musculus GN=Cenpv PE=1 SV=2	1.06128	0.085806	0.125976	0.899712	30.4818	30.2381	30.3421	30.2849	30.3417	30.3511	30.3777	30.5189	30.4238	30.4462	13	12	11	13	11	12	14	12	13	12
Q0VAW6;Q8BH50	Q0VAW6;Q8BH50	Uncharacterized protein C18orf25 homolog	8030462N17Rik	0	tr|Q0VAW6|Q0VAW6_MOUSE RIKEN cDNA 8030462N17 gene OS=Mus musculus GN=8030462N17Rik PE=1 SV=1;sp|Q8BH50|CR025_MOUSE Uncharacterized protein C18orf25 homolog OS=Mus musculus PE=1 SV=1	1.09029	0.124716	0.126454	0.898067	25.59	25.5928	25.801	25.4578	25.504	25.7036	25.5541	25.7953	25.7319	25.7842	3	2	3	2	4	3	3	3	4	4
Q9EPU4	Q9EPU4	Cleavage and polyadenylation specificity factor subunit 1	Cpsf1	0	sp|Q9EPU4|CPSF1_MOUSE Cleavage and polyadenylation specificity factor subunit 1 OS=Mus musculus GN=Cpsf1 PE=1 SV=1	0.974551	-0.03719	0.126697	0.897235	30.1161	30.1504	30.2106	30.1	30.1289	30.1147	30.1269	30.1167	30.0693	30.0923	34	32	28	29	32	33	31	31	30	31
P70353;A2A763;A2A762	P70353;A2A763;A2A762	Nuclear transcription factor Y subunit gamma	Nfyc	0	sp|P70353|NFYC_MOUSE Nuclear transcription factor Y subunit gamma OS=Mus musculus GN=Nfyc PE=1 SV=2;tr|A2A763|A2A763_MOUSE Nuclear transcription factor Y subunit gamma (Fragment) OS=Mus musculus GN=Nfyc PE=1 SV=1;tr|A2A762|A2A762_MOUSE Nuclear transcriptio	0.899277	-0.153162	0.126933	0.896424	26.4603	26.6105	26.5533	26.2227	26.5558	26.2796	26.1314	26.3888	26.473	26.364	4	4	4	4	4	3	3	4	4	3
Q9D1A2	Q9D1A2	Cytosolic non-specific dipeptidase	Cndp2	0	sp|Q9D1A2|CNDP2_MOUSE Cytosolic non-specific dipeptidase OS=Mus musculus GN=Cndp2 PE=1 SV=1	0.957169	-0.063154	0.127134	0.895738	30.9058	30.79	30.9071	30.8999	30.8641	30.7774	30.8678	30.89	30.7318	30.7841	22	21	22	24	24	21	23	23	22	20
Q9QZH3	Q9QZH3	Peptidyl-prolyl cis-trans isomerase E	Ppie	0	sp|Q9QZH3|PPIE_MOUSE Peptidyl-prolyl cis-trans isomerase E OS=Mus musculus GN=Ppie PE=1 SV=2	0.942714	-0.085108	0.127194	0.895534	28.0239	28.1045	28.1808	28.1473	28.0088	27.8856	27.9673	28.0967	28.0528	28.0373	7	7	7	8	7	7	7	7	7	6
Q9CYW4	Q9CYW4	Haloacid dehalogenase-like hydrolase domain-containing protein 3	Hdhd3	0	sp|Q9CYW4|HDHD3_MOUSE Haloacid dehalogenase-like hydrolase domain-containing protein 3 OS=Mus musculus GN=Hdhd3 PE=1 SV=1	1.10003	0.137542	0.127263	0.895297	26.6085	26.5657	26.3468	26.669	26.7062	26.8405	26.747	26.7965	26.628	26.5719	6	8	7	7	7	6	7	6	5	7
Q8BMA6;A2AAN2	Q8BMA6;A2AAN2	Signal recognition particle subunit SRP68	Srp68	0	sp|Q8BMA6|SRP68_MOUSE Signal recognition particle subunit SRP68 OS=Mus musculus GN=Srp68 PE=1 SV=2;tr|A2AAN2|A2AAN2_MOUSE Signal recognition particle subunit SRP68 OS=Mus musculus GN=Srp68 PE=1 SV=1	1.05066	0.07129	0.127503	0.894479	31.1458	31.1171	31.1536	31.067	31.1839	31.1628	31.0939	31.3086	31.2033	31.2552	32	32	31	31	32	32	28	32	30	30
Q3U741;Q501J6	Q3U741;Q501J6	Probable ATP-dependent RNA helicase DDX17	Ddx17	0	tr|Q3U741|Q3U741_MOUSE DEAD (Asp-Glu-Ala-Asp) box polypeptide 17, isoform CRA_a OS=Mus musculus GN=Ddx17 PE=1 SV=1;sp|Q501J6|DDX17_MOUSE Probable ATP-dependent RNA helicase DDX17 OS=Mus musculus GN=Ddx17 PE=1 SV=1	0.948842	-0.07576	0.127508	0.894464	30.9436	30.8223	30.7157	30.7584	30.7961	30.7875	30.687	30.6735	30.7396	30.7697	20	19	19	20	21	20	20	21	20	20
Q8CI51;D9J2Z9;D9J300;D9J301;D9J302;A0A0G2JGZ5;A0A0G2JEJ0;Q9CRA2;D9J303;F8WJI6;E9Q8P5	Q8CI51;D9J2Z9;D9J300;D9J301;D9J302	PDZ and LIM domain protein 5	Pdlim5	0	sp|Q8CI51|PDLI5_MOUSE PDZ and LIM domain protein 5 OS=Mus musculus GN=Pdlim5 PE=1 SV=4;tr|D9J2Z9|D9J2Z9_MOUSE ENH isoform 1b OS=Mus musculus GN=Pdlim5 PE=1 SV=1;tr|D9J300|D9J300_MOUSE ENH isoform 1c OS=Mus musculus GN=Pdlim5 PE=1 SV=1;tr|D9J301|D9J301_MOUS	1.03939	0.055738	0.128524	0.891014	30.9143	30.823	30.9657	30.9849	30.994	30.9737	31.0193	31.0032	30.9691	30.9952	20	21	21	21	20	19	22	21	22	19
Q3UDS7;A0A1L1SSF2;Q8VDL4	Q3UDS7;A0A1L1SSF2;Q8VDL4	ADP-dependent glucokinase	Adpgk	0	tr|Q3UDS7|Q3UDS7_MOUSE ADP-dependent glucokinase OS=Mus musculus GN=Adpgk PE=1 SV=1;tr|A0A1L1SSF2|A0A1L1SSF2_MOUSE ADP-dependent glucokinase OS=Mus musculus GN=Adpgk PE=1 SV=1;sp|Q8VDL4|ADPGK_MOUSE ADP-dependent glucokinase OS=Mus musculus GN=Adpgk PE=1 SV	1.08202	0.113724	0.128657	0.890566	29.024	28.9822	28.7017	28.9761	28.8492	29.0611	28.94	29.0939	28.9468	29.06	10	10	11	11	10	11	10	11	10	10
Q8VH51;E9Q8F0;F7AA45;B7ZD61;B7ZD63;B7ZD64;E9PZF9;D6RCZ8;E9Q999;D6RJ85	Q8VH51;E9Q8F0;F7AA45	RNA-binding protein 39	Rbm39	0	sp|Q8VH51|RBM39_MOUSE RNA-binding protein 39 OS=Mus musculus GN=Rbm39 PE=1 SV=2;tr|E9Q8F0|E9Q8F0_MOUSE RNA-binding protein 39 OS=Mus musculus GN=Rbm39 PE=1 SV=1;tr|F7AA45|F7AA45_MOUSE RNA-binding protein 39 (Fragment) OS=Mus musculus GN=Rbm39 PE=1 SV=1	0.972543	-0.040166	0.128738	0.890292	31.3573	31.2524	31.3089	31.3133	31.326	31.2877	31.2549	31.296	31.2145	31.3039	22	22	22	19	20	22	21	21	21	19
Q9CWV0	Q9CWV0	Mitochondrial assembly of ribosomal large subunit protein 1	Malsu1	0	sp|Q9CWV0|MASU1_MOUSE Mitochondrial assembly of ribosomal large subunit protein 1 OS=Mus musculus GN=Malsu1 PE=1 SV=1	1.1584	0.212127	0.128769	0.890187	24.8299	NaN	24.8793	25.1298	25.0653	24.977	NaN	25.2809	25.4082	25.0867	2	2	2	3	2	2	3	2	2	2
P49452	P49452	Centromere protein C	Cenpc	0	sp|P49452|CENPC_MOUSE Centromere protein C OS=Mus musculus GN=Cenpc PE=1 SV=2	1.08908	0.123106	0.128837	0.889958	27.5142	27.6708	27.6469	27.6358	27.7502	27.8412	27.8225	27.8793	27.5314	27.759	12	15	13	13	15	14	12	13	13	12
A0A0R4J1N9;P40630;D3Z0F3;REV__H3BIX9;REV__H3BLL3;REV__Q921G6	A0A0R4J1N9;P40630;D3Z0F3	Transcription factor A, mitochondrial	Tfam	0	tr|A0A0R4J1N9|A0A0R4J1N9_MOUSE Transcription factor A, mitochondrial OS=Mus musculus GN=Tfam PE=1 SV=1;sp|P40630|TFAM_MOUSE Transcription factor A, mitochondrial OS=Mus musculus GN=Tfam PE=1 SV=2;tr|D3Z0F3|D3Z0F3_MOUSE Transcription factor A, mitochondrial	0.937255	-0.093486	0.128859	0.889886	29.3931	29.2703	29.3894	29.38	29.4069	29.414	29.2663	29.1694	29.1671	29.3555	9	10	8	9	8	8	9	8	9	10
Q8R050	Q8R050	Eukaryotic peptide chain release factor GTP-binding subunit ERF3A	Gspt1	0	sp|Q8R050|ERF3A_MOUSE Eukaryotic peptide chain release factor GTP-binding subunit ERF3A OS=Mus musculus GN=Gspt1 PE=1 SV=2	0.960022	-0.05886	0.12887	0.88985	32.9829	33.0064	33.0628	32.9538	32.9521	32.953	33.0083	32.8416	32.9567	32.904	34	33	33	32	32	32	34	32	32	33
Q3TQI7	Q3TQI7	Uncharacterized protein C9orf78 homolog		0	sp|Q3TQI7|CI078_MOUSE Uncharacterized protein C9orf78 homolog OS=Mus musculus PE=1 SV=2	0.896067	-0.158322	0.129262	0.888531	26.3348	26.3119	26.2647	25.882	26.0936	25.906	26.0918	26.0369	26.1072	25.9535	3	3	3	3	3	3	3	3	3	3
Q99MJ9;A0A1W2P700	Q99MJ9	ATP-dependent RNA helicase DDX50	Ddx50	0	sp|Q99MJ9|DDX50_MOUSE ATP-dependent RNA helicase DDX50 OS=Mus musculus GN=Ddx50 PE=2 SV=1	1.05567	0.078162	0.12946	0.887863	30.5285	30.4871	30.3768	30.3604	30.5344	30.5697	30.4558	30.4902	30.556	30.6062	22	24	22	21	21	21	22	21	22	22
F8WHY8;Q8K4B0;E9PX23	F8WHY8;Q8K4B0;E9PX23	Metastasis-associated protein MTA1	Mta1	0	tr|F8WHY8|F8WHY8_MOUSE Metastasis-associated protein MTA1 OS=Mus musculus GN=Mta1 PE=1 SV=1;sp|Q8K4B0|MTA1_MOUSE Metastasis-associated protein MTA1 OS=Mus musculus GN=Mta1 PE=1 SV=1;tr|E9PX23|E9PX23_MOUSE Metastasis-associated protein MTA1 OS=Mus musculus	0.956086	-0.064788	0.12957	0.887495	29.1437	29.1042	29.1499	29.0182	29.0819	28.9967	29.0741	29.1253	29.0249	28.953	18	17	16	17	18	17	17	18	17	19
P57746	P57746	V-type proton ATPase subunit D	Atp6v1d	0	sp|P57746|VATD_MOUSE V-type proton ATPase subunit D OS=Mus musculus GN=Atp6v1d PE=1 SV=1	0.930857	-0.103368	0.129576	0.887475	28.3592	28.3115	28.361	28.4779	28.2125	28.1941	28.2391	28.3426	28.1047	28.3246	6	7	7	7	7	8	7	7	7	8
Q9D0D5	Q9D0D5	General transcription factor IIE subunit 1	Gtf2e1	0	sp|Q9D0D5|T2EA_MOUSE General transcription factor IIE subunit 1 OS=Mus musculus GN=Gtf2e1 PE=1 SV=1	0.956397	-0.064318	0.130025	0.885975	29.0436	29.0688	29.0431	29.0221	28.977	28.901	29.014	29.0812	28.9162	28.9206	11	11	12	10	12	11	11	12	11	12
A0A0R4J0C0;Q9D720;F6VZ99	A0A0R4J0C0;Q9D720;F6VZ99	Non-structural maintenance of chromosomes element 1 homolog	Nsmce1	0	tr|A0A0R4J0C0|A0A0R4J0C0_MOUSE Non-SMC element 1 homolog (S. cerevisiae), isoform CRA_b OS=Mus musculus GN=Nsmce1 PE=1 SV=1;sp|Q9D720|NSE1_MOUSE Non-structural maintenance of chromosomes element 1 homolog OS=Mus musculus GN=Nsmce1 PE=1 SV=1;tr|F6VZ99|F6VZ9	0.922004	-0.117155	0.130164	0.885509	25.8956	NaN	25.8421	25.6003	25.7616	NaN	25.638	25.651	25.6318	25.7101	3	2	3	3	2	2	3	3	2	3
Q6PB44;A0A0G2JEW5	Q6PB44	Tyrosine-protein phosphatase non-receptor type 23	Ptpn23	0	sp|Q6PB44|PTN23_MOUSE Tyrosine-protein phosphatase non-receptor type 23 OS=Mus musculus GN=Ptpn23 PE=1 SV=2	1.05073	0.071396	0.130547	0.884233	28.6212	28.6264	28.5155	28.4334	28.6364	28.6218	28.6782	28.6546	28.5938	28.6416	20	17	19	17	18	17	18	19	16	17
Q6PD19	Q6PD19	UPF0668 protein C10orf76 homolog		0	sp|Q6PD19|CJ076_MOUSE UPF0668 protein C10orf76 homolog OS=Mus musculus PE=1 SV=2	0.895972	-0.158474	0.130548	0.88423	26.5603	26.4849	26.549	26.2945	26.6938	26.2168	26.3399	26.6153	26.3319	26.2861	6	5	5	7	4	5	5	6	6	6
Q99JF8;A2BI12;F6RB63	Q99JF8;A2BI12	PC4 and SFRS1-interacting protein	Psip1	0	sp|Q99JF8|PSIP1_MOUSE PC4 and SFRS1-interacting protein OS=Mus musculus GN=Psip1 PE=1 SV=1;tr|A2BI12|A2BI12_MOUSE PC4 and SFRS1-interacting protein OS=Mus musculus GN=Psip1 PE=1 SV=1	0.964188	-0.052614	0.130572	0.884149	30.9148	31.0182	30.9513	30.9158	30.9195	30.943	30.9068	30.8312	30.8371	30.9385	18	17	18	19	18	18	18	17	17	18
Q3UA16;A2AUT3;A2AUT4;A2AUT1	Q3UA16;A2AUT3;A2AUT4;A2AUT1	Kinetochore protein Spc25	Spc25	0	sp|Q3UA16|SPC25_MOUSE Kinetochore protein Spc25 OS=Mus musculus GN=Spc25 PE=2 SV=1;tr|A2AUT3|A2AUT3_MOUSE Kinetochore protein Spc25 (Fragment) OS=Mus musculus GN=Spc25 PE=1 SV=1;tr|A2AUT4|A2AUT4_MOUSE Kinetochore protein Spc25 (Fragment) OS=Mus musculus GN	0.897078	-0.156694	0.13063	0.883956	26.518	26.7618	26.6139	26.3673	26.8303	26.433	26.5639	26.5409	26.436	26.334	5	4	5	4	3	5	5	6	6	4
Q8CJ40	Q8CJ40	Rootletin	Crocc	0	sp|Q8CJ40|CROCC_MOUSE Rootletin OS=Mus musculus GN=Crocc PE=1 SV=2	0.885625	-0.175232	0.130733	0.883615	26.4188	26.5244	26.5619	26.2767	26.5281	26.2616	26.2638	26.105	26.1763	26.627	7	6	6	7	6	7	6	5	7	5
Q8BVY0	Q8BVY0	Ribosomal L1 domain-containing protein 1	Rsl1d1	0	sp|Q8BVY0|RL1D1_MOUSE Ribosomal L1 domain-containing protein 1 OS=Mus musculus GN=Rsl1d1 PE=1 SV=1	0.95946	-0.059706	0.130883	0.883117	32.9171	32.9467	32.9098	32.8235	32.8827	32.9301	32.837	32.8103	32.7535	32.8504	22	23	21	22	22	23	22	21	21	22
Q9WUK2	Q9WUK2	Eukaryotic translation initiation factor 4H	Eif4h	0	sp|Q9WUK2|IF4H_MOUSE Eukaryotic translation initiation factor 4H OS=Mus musculus GN=Eif4h PE=1 SV=3	0.896221	-0.158074	0.131181	0.88213	31.468	31.4338	31.7064	31.7061	31.4421	31.1313	31.4512	31.439	31.5413	31.4033	13	13	13	13	13	13	13	13	13	12
Q8BXC6;G3X955	Q8BXC6	COMM domain-containing protein 2	Commd2	0	sp|Q8BXC6|COMD2_MOUSE COMM domain-containing protein 2 OS=Mus musculus GN=Commd2 PE=1 SV=1	1.28743	0.36449	0.132039	0.879299	25.6158	25.5313	NaN	25.4981	24.9665	25.7748	25.7415	25.4431	25.5614	26.3165	2	3	1	3	3	3	2	3	3	2
Q9DB05;P28663;A0A1B0GR35	Q9DB05	Alpha-soluble NSF attachment protein	Napa	0	sp|Q9DB05|SNAA_MOUSE Alpha-soluble NSF attachment protein OS=Mus musculus GN=Napa PE=1 SV=1	1.04685	0.06605	0.133123	0.875748	30.8349	30.7317	30.8305	30.7525	30.6719	30.7637	30.7947	30.9076	30.8351	30.8508	21	21	20	19	18	20	20	18	19	21
Q8R127;J3QNN5;F6S0R8	Q8R127	Saccharopine dehydrogenase-like oxidoreductase	Sccpdh	0	sp|Q8R127|SCPDL_MOUSE Saccharopine dehydrogenase-like oxidoreductase OS=Mus musculus GN=Sccpdh PE=1 SV=1	1.06272	0.087758	0.13315	0.875658	28.8711	28.9768	28.9227	29.0635	29.018	28.9893	29.0523	28.9808	29.0646	29.2038	10	9	10	9	9	11	11	11	9	10
P42932;H3BL49;H3BKG2;H3BLL1;H3BKR8	P42932;H3BL49	T-complex protein 1 subunit theta	Cct8	0	sp|P42932|TCPQ_MOUSE T-complex protein 1 subunit theta OS=Mus musculus GN=Cct8 PE=1 SV=3;tr|H3BL49|H3BL49_MOUSE T-complex protein 1 subunit theta OS=Mus musculus GN=Cct8 PE=1 SV=1	0.962602	-0.054988	0.133156	0.87564	34.7452	34.7874	34.7417	34.7165	34.8002	34.7546	34.7462	34.6795	34.5997	34.736	47	47	47	47	46	47	46	48	47	45
P61971;A0A1D5RLR1	P61971	Nuclear transport factor 2	Nutf2	0	sp|P61971|NTF2_MOUSE Nuclear transport factor 2 OS=Mus musculus GN=Nutf2 PE=1 SV=1	1.12015	0.16369	0.133178	0.875566	30.787	30.7723	31.2736	31.0222	31.0164	31.0707	31.148	31.1643	31.2442	31.0628	5	5	5	6	5	5	5	5	5	5
Q9JL35	Q9JL35	High mobility group nucleosome-binding domain-containing protein 5	Hmgn5	0	sp|Q9JL35|HMGN5_MOUSE High mobility group nucleosome-binding domain-containing protein 5 OS=Mus musculus GN=Hmgn5 PE=1 SV=2	0.939957	-0.089334	0.134015	0.872848	29.2766	29.2435	29.3231	29.2825	29.299	29.1407	29.0539	29.2484	29.3618	29.1733	13	13	11	14	13	13	10	12	13	11
F6Z1E7;F6UMH9;Q8VDI7	F6Z1E7;F6UMH9;Q8VDI7	Ubiquitin-associated domain-containing protein 1	Ubac1	0	tr|F6Z1E7|F6Z1E7_MOUSE Ubiquitin-associated domain-containing protein 1 (Fragment) OS=Mus musculus GN=Ubac1 PE=1 SV=1;tr|F6UMH9|F6UMH9_MOUSE Ubiquitin-associated domain-containing protein 1 (Fragment) OS=Mus musculus GN=Ubac1 PE=1 SV=1;sp|Q8VDI7|UBAC1_MOUS	1.10238	0.140628	0.134688	0.870673	24.9829	25.2141	25.2588	NaN	25.0111	NaN	25.2429	25.1516	25.2853	25.3498	2	2	2	1	2	2	3	2	2	2
Q810S1;F6SD17;D6RIL8	Q810S1;F6SD17	Calcium uniporter regulatory subunit MCUb, mitochondrial	Ccdc109b	0	sp|Q810S1|MCUB_MOUSE Calcium uniporter regulatory subunit MCUb, mitochondrial OS=Mus musculus GN=Mcub PE=1 SV=1;tr|F6SD17|F6SD17_MOUSE Calcium uniporter regulatory subunit MCUb, mitochondrial (Fragment) OS=Mus musculus GN=Mcub PE=1 SV=1	1.25151	0.323674	0.134803	0.8703	26.6976	27.5312	27.2814	26.7584	26.7352	27.2972	27.4088	27.321	27.0088	27.5862	4	5	5	5	3	4	4	5	5	5
E9PYL9;Q9CXW4;A2BH06	E9PYL9;Q9CXW4;A2BH06	60S ribosomal protein L11	Gm10036;Rpl11	0	tr|E9PYL9|E9PYL9_MOUSE Predicted gene 10036 OS=Mus musculus GN=Gm10036 PE=3 SV=1;sp|Q9CXW4|RL11_MOUSE 60S ribosomal protein L11 OS=Mus musculus GN=Rpl11 PE=1 SV=4;tr|A2BH06|A2BH06_MOUSE 60S ribosomal protein L11 (Fragment) OS=Mus musculus GN=Rpl11 PE=1 SV=	0.936409	-0.09479	0.134843	0.870172	32.8993	32.9144	32.7091	32.6889	32.8026	32.8051	32.6999	32.6497	32.6292	32.7564	14	13	14	15	14	14	15	15	14	14
Q80U56	Q80U56	Late secretory pathway protein AVL9 homolog	Avl9	0	sp|Q80U56|AVL9_MOUSE Late secretory pathway protein AVL9 homolog OS=Mus musculus GN=Avl9 PE=1 SV=2	0.860709	-0.216403	0.134898	0.869993	24.7212	24.3314	24.8845	24.7229	NaN	24.3366	24.4687	24.4435	24.5456	NaN	2	2	2	2	1	2	2	2	2	1
Q8K3P5	Q8K3P5	CCR4-NOT transcription complex subunit 6	Cnot6	0	sp|Q8K3P5|CNOT6_MOUSE CCR4-NOT transcription complex subunit 6 OS=Mus musculus GN=Cnot6 PE=1 SV=2	0.894746	-0.16045	0.135096	0.869357	26.7874	26.7017	26.9185	27.1502	27.0825	26.7833	26.658	26.8451	26.8848	26.667	6	6	6	7	5	6	7	5	5	7
Q8K194	Q8K194	U4/U6.U5 small nuclear ribonucleoprotein 27 kDa protein	Snrnp27	0	sp|Q8K194|SNR27_MOUSE U4/U6.U5 small nuclear ribonucleoprotein 27 kDa protein OS=Mus musculus GN=Snrnp27 PE=1 SV=1	1.09912	0.136353	0.135165	0.869135	26.5362	26.4381	26.4859	26.4981	26.6621	NaN	26.4995	26.8735	26.6395	26.6292	2	3	2	2	2	2	2	2	3	2
Q3URQ4	Q3URQ4		C78339	0	tr|Q3URQ4|Q3URQ4_MOUSE Family with sequence similarity 8, member A1 OS=Mus musculus GN=Fam8a1 PE=1 SV=1	1.1068	0.146401	0.135219	0.868964	NaN	25.1801	24.9651	25.0584	24.8885	25.291	25.002	25.0542	25.2331	25.2669	1	2	2	2	2	2	2	2	2	2
Q2NKI2	Q2NKI2	Ventral anterior homeobox 1	Vax1	0	sp|Q2NKI2|VAX1_MOUSE Ventral anterior homeobox 1 OS=Mus musculus GN=Vax1 PE=2 SV=2	0.807226	-0.308956	0.135293	0.868725	25.0465	25.3408	24.7915	24.731	NaN	NaN	24.7754	NaN	24.6825	24.5475	1	1	1	1	2	1	1	1	1	1
Q921M7;Q8BHZ0	Q921M7	Protein FAM49B	Fam49b	0	sp|Q921M7|FA49B_MOUSE Protein FAM49B OS=Mus musculus GN=Fam49b PE=1 SV=1	0.940119	-0.089084	0.135721	0.867352	30.0134	29.9087	30.1327	30.0392	29.987	29.8237	29.957	30.0217	29.9887	29.8445	13	14	14	12	14	14	13	15	13	14
P42208;E9Q3V6;F6WYM0;D3YYB1;D3Z3C0;D3Z1S1;F6UKN5;D3YZU7;G3UYQ0;D3YV76	P42208;E9Q3V6;F6WYM0;D3YYB1;D3Z3C0	Septin-2	2002-09-01	0	sp|P42208|SEPT2_MOUSE Septin-2 OS=Mus musculus GN=Sept2 PE=1 SV=2;tr|E9Q3V6|E9Q3V6_MOUSE Septin-2 OS=Mus musculus GN=Sept2 PE=1 SV=1;tr|F6WYM0|F6WYM0_MOUSE Septin-2 (Fragment) OS=Mus musculus GN=Sept2 PE=1 SV=2;tr|D3YYB1|D3YYB1_MOUSE Septin-2 (Fragment) OS	0.946513	-0.079306	0.136066	0.866249	31.9043	31.9037	31.8878	31.917	31.8839	31.9534	31.9091	31.7024	31.7642	31.7711	25	23	23	25	23	25	23	23	23	24
Q8C483;P26638;A2AFS0;A2AFS1	Q8C483;P26638;A2AFS0	Serine--tRNA ligase, cytoplasmic	Sars	0	tr|Q8C483|Q8C483_MOUSE Serine--tRNA ligase, cytoplasmic OS=Mus musculus GN=Sars PE=1 SV=1;sp|P26638|SYSC_MOUSE Serine--tRNA ligase, cytoplasmic OS=Mus musculus GN=Sars PE=1 SV=3;tr|A2AFS0|A2AFS0_MOUSE Serine--tRNA ligase, cytoplasmic (Fragment) OS=Mus musc	1.03582	0.050774	0.136211	0.865788	33.3462	33.3172	33.3092	33.3896	33.2972	33.4072	33.4634	33.3141	33.3441	33.3845	33	34	34	34	32	34	34	32	35	33
Q6P8I4;F8WI88;D3YWA4;Q3TM89	Q6P8I4;F8WI88;D3YWA4;Q3TM89	PEST proteolytic signal-containing nuclear protein	Pcnp	0	sp|Q6P8I4|PCNP_MOUSE PEST proteolytic signal-containing nuclear protein OS=Mus musculus GN=Pcnp PE=1 SV=1;tr|F8WI88|F8WI88_MOUSE PEST proteolytic signal-containing nuclear protein OS=Mus musculus GN=Pcnp PE=1 SV=1;tr|D3YWA4|D3YWA4_MOUSE PEST proteolytic si	0.916794	-0.12533	0.136302	0.865499	29.7644	29.4347	29.548	29.3698	29.67	29.4405	29.4322	29.3812	29.4027	29.5039	6	7	6	6	6	6	7	6	6	5
F8VQ54;Q8R418;A0A1Y7VJD6	F8VQ54;Q8R418	Endoribonuclease Dicer	Dicer1	0	tr|F8VQ54|F8VQ54_MOUSE Endoribonuclease Dicer OS=Mus musculus GN=Dicer1 PE=1 SV=1;sp|Q8R418|DICER_MOUSE Endoribonuclease Dicer OS=Mus musculus GN=Dicer1 PE=1 SV=3	1.9839	0.988336	0.136912	0.863557	26.582	26.2111	26.5819	23.572	26.6759	27.0496	26.945	26.6346	26.9587	26.9766	5	3	5	4	4	5	6	4	6	5
Q3THK3	Q3THK3	General transcription factor IIF subunit 1	Gtf2f1	0	sp|Q3THK3|T2FA_MOUSE General transcription factor IIF subunit 1 OS=Mus musculus GN=Gtf2f1 PE=1 SV=2	0.964525	-0.05211	0.137143	0.862826	29.8219	29.7838	29.7253	29.7198	29.752	29.7689	29.6239	29.6854	29.7224	29.7415	12	13	13	11	11	13	12	12	11	12
A2AUK8;A2AUK5;A2AUK7;Q9Z2H5;A2AUK6;E9PV14	A2AUK8;A2AUK5;A2AUK7;Q9Z2H5;A2AUK6;E9PV14	Band 4.1-like protein 1	Epb4.1l1;Epb41l1	0	tr|A2AUK8|A2AUK8_MOUSE Band 4.1-like protein 1 OS=Mus musculus GN=Epb41l1 PE=1 SV=1;tr|A2AUK5|A2AUK5_MOUSE Band 4.1-like protein 1 OS=Mus musculus GN=Epb41l1 PE=1 SV=1;tr|A2AUK7|A2AUK7_MOUSE Band 4.1-like protein 1 OS=Mus musculus GN=Epb41l1 PE=1 SV=1;sp|Q	1.07122	0.099258	0.137265	0.862439	27.5651	27.5407	27.7487	27.7742	27.4825	27.7301	27.6808	27.765	27.7186	27.7131	11	13	13	12	12	13	11	13	12	10
Q8K310;A0A087WSU2;A0A087WSP7;A0A087WQZ1;A0A087WQD6;A0A087WNW7;A0A087WNP3;A0A087WPU5;A0A087WPQ5;A0A087WQ54;A0A087WQP4;A0A087WSF8	Q8K310;A0A087WSU2	Matrin-3	Matr3	0	sp|Q8K310|MATR3_MOUSE Matrin-3 OS=Mus musculus GN=Matr3 PE=1 SV=1;tr|A0A087WSU2|A0A087WSU2_MOUSE Matrin-3 (Fragment) OS=Mus musculus GN=Matr3 PE=1 SV=6	0.945278	-0.08119	0.137726	0.860984	33.4308	33.5362	33.5034	33.3542	33.3735	33.4302	33.4239	33.3204	33.3701	33.2476	43	44	44	44	44	42	45	44	44	45
Q9CPN8;A6X8Z3;Q5SF07	Q9CPN8	Insulin-like growth factor 2 mRNA-binding protein 3	Igf2bp3	0	sp|Q9CPN8|IF2B3_MOUSE Insulin-like growth factor 2 mRNA-binding protein 3 OS=Mus musculus GN=Igf2bp3 PE=1 SV=1	1.05395	0.07581	0.137754	0.860896	30.6868	30.7552	30.809	30.8469	30.7307	30.8137	30.9365	30.7524	30.9168	30.7883	15	15	15	15	15	16	15	15	16	16
Q9D902;A0A087WSE8;A0A087WSS5;A0A087WQX6	Q9D902	General transcription factor IIE subunit 2	Gtf2e2	0	sp|Q9D902|T2EB_MOUSE General transcription factor IIE subunit 2 OS=Mus musculus GN=Gtf2e2 PE=1 SV=2	0.957562	-0.062562	0.138143	0.85967	29.0421	29.2108	29.1394	29.1035	29.0943	29.1254	29.1077	29.0353	29.0013	29.0076	10	11	10	10	11	9	10	10	11	10
Q9ESU7;P51912	Q9ESU7;P51912	Amino acid transporter;Neutral amino acid transporter B(0)	Slc1a5	0	tr|Q9ESU7|Q9ESU7_MOUSE Amino acid transporter OS=Mus musculus GN=Slc1a5 PE=1 SV=1;sp|P51912|AAAT_MOUSE Neutral amino acid transporter B(0) OS=Mus musculus GN=Slc1a5 PE=1 SV=2	1.04777	0.067318	0.138366	0.85897	30.4631	30.482	30.4544	30.4003	30.4228	30.5316	30.6491	30.4934	30.4465	30.4388	11	11	10	10	10	11	10	10	10	10
Q60809;Q3TLK9	Q60809;Q3TLK9	CCR4-NOT transcription complex subunit 7	Cnot7	0	sp|Q60809|CNOT7_MOUSE CCR4-NOT transcription complex subunit 7 OS=Mus musculus GN=Cnot7 PE=1 SV=1;tr|Q3TLK9|Q3TLK9_MOUSE CCR4-NOT transcription complex subunit 7 OS=Mus musculus GN=Cnot7 PE=1 SV=1	0.95643	-0.064268	0.138557	0.858371	26.8254	26.7446	26.6823	26.7252	26.7971	26.6006	26.7755	26.6546	26.7069	26.7157	5	5	5	4	5	4	5	5	5	4
P30285;E9Q9E4;E9PZX7;D3YWB0;D6RHS5;E3W997;E9PVC7;Q64261;Q3V3A1;O35495	P30285;E9Q9E4;E9PZX7	Cyclin-dependent kinase 4	Cdk4	0	sp|P30285|CDK4_MOUSE Cyclin-dependent kinase 4 OS=Mus musculus GN=Cdk4 PE=1 SV=1;tr|E9Q9E4|E9Q9E4_MOUSE Cyclin-dependent kinase 4 (Fragment) OS=Mus musculus GN=Cdk4 PE=1 SV=1;tr|E9PZX7|E9PZX7_MOUSE Cyclin-dependent kinase 4 (Fragment) OS=Mus musculus GN=Cd	0.969392	-0.044848	0.138854	0.857443	31.2058	31.2265	31.155	31.149	31.2633	31.2007	31.1762	31.1645	31.1182	31.1158	17	17	17	18	17	17	16	18	18	18
Q7TSC1;G3UX48	Q7TSC1;G3UX48	Protein PRRC2A	Prrc2a	0	sp|Q7TSC1|PRC2A_MOUSE Protein PRRC2A OS=Mus musculus GN=Prrc2a PE=1 SV=1;tr|G3UX48|G3UX48_MOUSE Protein PRRC2A OS=Mus musculus GN=Prrc2a PE=1 SV=1	0.959304	-0.05994	0.139068	0.856772	30.4613	30.3251	30.428	30.4732	30.4626	30.3534	30.3784	30.3264	30.4597	30.3325	33	34	32	34	34	30	33	35	36	31
Q5RJG1	Q5RJG1	Nucleolar protein 10	Nol10	0	sp|Q5RJG1|NOL10_MOUSE Nucleolar protein 10 OS=Mus musculus GN=Nol10 PE=2 SV=1	1.07998	0.111006	0.139095	0.856689	29.2422	29.4453	29.2582	29.2334	29.4478	29.547	29.5049	29.3172	29.3389	29.4741	17	17	21	17	23	21	23	20	18	18
O35643;Q5SVG5;Q5SVG4	O35643;Q5SVG5;Q5SVG4	AP-1 complex subunit beta-1	Ap1b1	0	sp|O35643|AP1B1_MOUSE AP-1 complex subunit beta-1 OS=Mus musculus GN=Ap1b1 PE=1 SV=2;tr|Q5SVG5|Q5SVG5_MOUSE AP complex subunit beta OS=Mus musculus GN=Ap1b1 PE=1 SV=1;tr|Q5SVG4|Q5SVG4_MOUSE AP complex subunit beta OS=Mus musculus GN=Ap1b1 PE=1 SV=1	0.958403	-0.061296	0.139255	0.856189	31.2346	31.2662	31.2279	31.2136	31.2265	31.1743	31.1981	31.2796	31.1559	31.0545	20	23	23	22	21	22	22	24	23	23
Q99LM2;A2A6D9;B0QZI8;A2A6E1;F2Z486;A2A6E0;D6RJ46	Q99LM2;A2A6D9;B0QZI8	CDK5 regulatory subunit-associated protein 3	Cdk5rap3	0	sp|Q99LM2|CK5P3_MOUSE CDK5 regulatory subunit-associated protein 3 OS=Mus musculus GN=Cdk5rap3 PE=1 SV=1;tr|A2A6D9|A2A6D9_MOUSE CDK5 regulatory subunit-associated protein 3 (Fragment) OS=Mus musculus GN=Cdk5rap3 PE=1 SV=1;tr|B0QZI8|B0QZI8_MOUSE CDK5 regula	1.09071	0.125266	0.139315	0.856002	28.1193	28.0633	27.8952	27.945	27.9	28.0957	28.1659	27.8823	28.1632	28.2419	13	10	12	10	12	10	13	12	11	12
I7HIP8;A2BG75;A2BG77;P97863;A2BG76;A2ADI3	I7HIP8;A2BG75;A2BG77;P97863;A2BG76	Nuclear factor 1;Nuclear factor 1 B-type	Nfib	0	tr|I7HIP8|I7HIP8_MOUSE Nuclear factor 1 OS=Mus musculus GN=Nfib PE=1 SV=1;tr|A2BG75|A2BG75_MOUSE Nuclear factor 1 OS=Mus musculus GN=Nfib PE=1 SV=1;tr|A2BG77|A2BG77_MOUSE Nuclear factor 1 OS=Mus musculus GN=Nfib PE=1 SV=1;sp|P97863|NFIB_MOUSE Nuclear facto	0.931057	-0.103058	0.139566	0.855222	28.2167	28.344	28.4607	28.3299	28.4865	28.1647	28.2424	28.3611	28.2021	28.3523	8	8	8	7	6	6	7	8	8	6
Q80XR5;P26369;Q3KQM4;A0A140LJK3;A0A140LJ08	Q80XR5;P26369;Q3KQM4	Splicing factor U2AF 65 kDa subunit	U2af2	0	tr|Q80XR5|Q80XR5_MOUSE Splicing factor U2AF 65 kDa subunit OS=Mus musculus GN=U2af2 PE=1 SV=1;sp|P26369|U2AF2_MOUSE Splicing factor U2AF 65 kDa subunit OS=Mus musculus GN=U2af2 PE=1 SV=3;tr|Q3KQM4|Q3KQM4_MOUSE Splicing factor U2AF 65 kDa subunit OS=Mus mus	0.964923	-0.051514	0.139671	0.854893	31.8504	31.9345	31.7944	31.9527	31.9109	31.8662	31.8276	31.8052	31.8613	31.8251	19	20	20	19	19	18	18	19	19	20
Q99MN9;E9Q1J7;D3YZC1	Q99MN9;E9Q1J7	Propionyl-CoA carboxylase beta chain, mitochondrial	Pccb	0	sp|Q99MN9|PCCB_MOUSE Propionyl-CoA carboxylase beta chain, mitochondrial OS=Mus musculus GN=Pccb PE=1 SV=2;tr|E9Q1J7|E9Q1J7_MOUSE Propionyl-CoA carboxylase beta chain, mitochondrial OS=Mus musculus GN=Pccb PE=1 SV=1	1.12353	0.168038	0.139678	0.854873	25.3931	25.1425	25.4975	25.1789	25.2157	25.6406	25.3949	25.3589	25.2512	25.6224	5	4	4	4	5	5	4	4	5	4
P08030;A0A1D5RLR6	P08030	Adenine phosphoribosyltransferase	Aprt	0	sp|P08030|APT_MOUSE Adenine phosphoribosyltransferase OS=Mus musculus GN=Aprt PE=1 SV=2	0.946131	-0.079888	0.139887	0.854223	32.3695	32.3459	32.5211	32.3406	32.3026	32.2736	32.2478	32.4098	32.2416	32.3076	12	12	12	13	13	13	12	12	13	13
Q8BH24	Q8BH24	Transmembrane 9 superfamily member 4	Tm9sf4	0	sp|Q8BH24|TM9S4_MOUSE Transmembrane 9 superfamily member 4 OS=Mus musculus GN=Tm9sf4 PE=1 SV=1	1.07317	0.101884	0.140028	0.853784	29.4339	29.3795	29.42	29.2054	29.3812	29.5772	29.4467	29.4117	29.3302	29.5636	12	10	11	11	11	12	11	11	10	11
A2AFI6	A2AFI6		Gm364	0	tr|A2AFI6|A2AFI6_MOUSE Transmembrane 9 superfamily member OS=Mus musculus GN=Gm364 PE=1 SV=1	0.941973	-0.086242	0.14012	0.8535	31.2892	31.3183	31.2119	31.1467	31.3443	31.2914	31.2219	31.1665	31.0696	31.1299	8	7	7	7	8	7	7	8	7	8
P09055	P09055	Integrin beta-1	Itgb1	0	sp|P09055|ITB1_MOUSE Integrin beta-1 OS=Mus musculus GN=Itgb1 PE=1 SV=1	0.951686	-0.071442	0.140125	0.853486	31.8987	31.8841	31.8238	31.7734	31.8305	31.6713	31.7575	31.9035	31.7582	31.7627	22	21	21	22	22	20	21	22	21	22
Q5SU71;Q61510;Q5SU72	Q5SU71;Q61510;Q5SU72	E3 ubiquitin/ISG15 ligase TRIM25	Trim25	0	tr|Q5SU71|Q5SU71_MOUSE E3 ubiquitin/ISG15 ligase TRIM25 OS=Mus musculus GN=Trim25 PE=1 SV=1;sp|Q61510|TRI25_MOUSE E3 ubiquitin/ISG15 ligase TRIM25 OS=Mus musculus GN=Trim25 PE=1 SV=2;tr|Q5SU72|Q5SU72_MOUSE E3 ubiquitin/ISG15 ligase TRIM25 OS=Mus musculus G	0.942964	-0.084726	0.140662	0.851823	28.743	28.7676	28.8201	28.8606	28.7672	28.8385	28.6794	28.5829	28.6431	28.791	11	13	13	11	12	12	12	13	12	13
P61406	P61406	Telomerase-binding protein EST1A	Smg6	0	sp|P61406|EST1A_MOUSE Telomerase-binding protein EST1A OS=Mus musculus GN=Smg6 PE=1 SV=1	0.893863	-0.161875	0.141001	0.850777	24.1834	NaN	24.261	24.1812	24.176	NaN	23.8289	24.1803	NaN	24.1064	2	1	2	2	2	1	2	2	1	2
E9QNW6;Q8VDG7	E9QNW6;Q8VDG7	Platelet-activating factor acetylhydrolase 2, cytoplasmic	Pafah2	0	tr|E9QNW6|E9QNW6_MOUSE Platelet-activating factor acetylhydrolase OS=Mus musculus GN=Pafah2 PE=1 SV=1;sp|Q8VDG7|PAFA2_MOUSE Platelet-activating factor acetylhydrolase 2, cytoplasmic OS=Mus musculus GN=Pafah2 PE=1 SV=2	1.13187	0.178702	0.141063	0.850588	25.2652	25.3531	NaN	25.0797	NaN	25.4815	25.5592	NaN	25.2936	25.3111	4	4	3	4	3	3	3	1	4	3
P58871;Z4YJL4	P58871;Z4YJL4	182 kDa tankyrase-1-binding protein	Tnks1bp1	0	sp|P58871|TB182_MOUSE 182 kDa tankyrase-1-binding protein OS=Mus musculus GN=Tnks1bp1 PE=1 SV=2;tr|Z4YJL4|Z4YJL4_MOUSE 182 kDa tankyrase-1-binding protein OS=Mus musculus GN=Tnks1bp1 PE=1 SV=1	1.0806	0.111832	0.141145	0.850336	29.1691	29.0676	28.9079	28.9808	29.095	29.3413	29.112	29.1682	29.1251	29.033	25	30	27	30	29	28	25	29	28	27
P28271	P28271	Cytoplasmic aconitate hydratase	Aco1	0	sp|P28271|ACOC_MOUSE Cytoplasmic aconitate hydratase OS=Mus musculus GN=Aco1 PE=1 SV=3	1.03395	0.048164	0.141328	0.849773	30.7561	30.7216	30.732	30.7114	30.6839	30.7425	30.6806	30.8368	30.8058	30.7802	28	27	28	27	27	28	26	27	27	28
A0A1Y7VN19;Q9CXR1	A0A1Y7VN19;Q9CXR1	Dehydrogenase/reductase SDR family member 7	Dhrs7	0	tr|A0A1Y7VN19|A0A1Y7VN19_MOUSE Dehydrogenase/reductase SDR family member 7 (Fragment) OS=Mus musculus GN=Dhrs7 PE=4 SV=1;sp|Q9CXR1|DHRS7_MOUSE Dehydrogenase/reductase SDR family member 7 OS=Mus musculus GN=Dhrs7 PE=1 SV=2	1.13844	0.187056	0.14204	0.847589	27.3037	27.0598	27.1967	27.6391	27.0823	27.5629	27.3767	27.3951	27.545	27.3372	5	4	4	4	5	5	5	6	5	7
Q8R3E3;B1AT64	Q8R3E3	WD repeat domain phosphoinositide-interacting protein 1	Wipi1	0	sp|Q8R3E3|WIPI1_MOUSE WD repeat domain phosphoinositide-interacting protein 1 OS=Mus musculus GN=Wipi1 PE=1 SV=1	0.906399	-0.141782	0.142117	0.847354	27.8987	27.7293	27.7098	27.6761	27.7237	27.652	27.7021	27.3882	27.8162	27.4703	5	5	5	4	5	5	4	5	4	5
Q6PGH2;Q6UY53	Q6PGH2	Hematological and neurological expressed 1-like protein	Hn1l	0	sp|Q6PGH2|JUPI2_MOUSE Jupiter microtubule associated homolog 2 OS=Mus musculus GN=Jpt2 PE=1 SV=1	0.926415	-0.11027	0.142213	0.84706	29.5317	29.5007	29.5461	29.613	29.7674	29.4673	29.6511	29.4859	29.3529	29.4503	5	5	5	6	5	5	5	5	6	5
Q923F1;Q61189	Q923F1;Q61189	Methylosome subunit pICln	Clns1a	0	tr|Q923F1|Q923F1_MOUSE Chloride channel, nucleotide-sensitive, 1A OS=Mus musculus GN=Clns1a PE=1 SV=1;sp|Q61189|ICLN_MOUSE Methylosome subunit pICln OS=Mus musculus GN=Clns1a PE=1 SV=1	0.900997	-0.150406	0.142608	0.845858	28.4265	28.55	28.6436	28.4285	28.4006	28.4294	28.4109	28.2947	28.5115	28.0507	8	7	6	8	6	7	6	6	8	6
A0A0N4SVL0;Z4YKC4;A0A0R4J112;A2AMI2;Q80XI3;A2AMI7;A2AMI6	A0A0N4SVL0;Z4YKC4;A0A0R4J112;A2AMI2;Q80XI3;A2AMI7	Eukaryotic translation initiation factor 4 gamma 3	Eif4g3	0	tr|A0A0N4SVL0|A0A0N4SVL0_MOUSE Eukaryotic translation initiation factor 4 gamma 3 OS=Mus musculus GN=Eif4g3 PE=1 SV=1;tr|Z4YKC4|Z4YKC4_MOUSE Eukaryotic translation initiation factor 4 gamma 3 OS=Mus musculus GN=Eif4g3 PE=1 SV=1;tr|A0A0R4J112|A0A0R4J112_MOU	0.9667	-0.04886	0.14274	0.845456	29.391	29.3481	29.4076	29.3842	29.397	29.3611	29.414	29.2459	29.3553	29.3072	28	28	27	29	31	28	28	27	28	28
P62137	P62137	Serine/threonine-protein phosphatase PP1-alpha catalytic subunit	Ppp1ca	0	sp|P62137|PP1A_MOUSE Serine/threonine-protein phosphatase PP1-alpha catalytic subunit OS=Mus musculus GN=Ppp1ca PE=1 SV=1	0.974143	-0.037794	0.14274	0.845454	32.8979	32.8124	32.9155	32.907	32.9149	32.8879	32.8442	32.851	32.8645	32.8111	19	20	20	20	19	20	20	19	20	20
P12787	P12787	Cytochrome c oxidase subunit 5A, mitochondrial	Cox5a	0	sp|P12787|COX5A_MOUSE Cytochrome c oxidase subunit 5A, mitochondrial OS=Mus musculus GN=Cox5a PE=1 SV=2	1.10055	0.138228	0.142761	0.845391	31.5678	31.6246	31.901	31.5916	31.7115	31.8117	31.6413	32.0125	31.7781	31.844	6	6	7	7	7	6	7	7	6	6
Q7TMC8;A0A1D5RMI1	Q7TMC8		Fuk	0	sp|Q7TMC8|FUK_MOUSE L-fucose kinase OS=Mus musculus GN=Fuk PE=1 SV=1	0.875258	-0.19222	0.142774	0.845349	26.8918	27.1813	26.6623	27.1354	26.938	26.8397	26.915	26.5423	26.8948	26.656	9	10	9	8	8	10	10	9	9	10
Q91VC9	Q91VC9	Growth hormone-inducible transmembrane protein	Ghitm	0	sp|Q91VC9|GHITM_MOUSE Growth hormone-inducible transmembrane protein OS=Mus musculus GN=Ghitm PE=1 SV=1	1.10812	0.148112	0.143515	0.843103	26.4087	26.0778	26.299	26.1172	26.2211	26.3816	26.121	26.517	26.4731	26.3716	2	2	2	2	2	2	2	2	2	2
Q60767;A2AW86	Q60767;A2AW86	Lymphocyte antigen 75	Ly75	0	sp|Q60767|LY75_MOUSE Lymphocyte antigen 75 OS=Mus musculus GN=Ly75 PE=1 SV=2;tr|A2AW86|A2AW86_MOUSE Lymphocyte antigen 75 OS=Mus musculus GN=Ly75 PE=1 SV=1	0.888542	-0.170488	0.143542	0.84302	26.2809	26.4123	26.5295	26.2842	26.3649	26.0567	26.258	25.9257	26.4518	26.327	8	8	8	8	8	7	6	7	6	7
Q564E2;A0A1B0GSX0;P06151;A0A1B0GSR9;D3YZQ9;A0A1B0GQX5;A0A1B0GT41;A0A1B0GSL7;A0A1B0GRW9;A0A1B0GS79;A0A1B0GRC1;A0A1B0GRS2;A0A0N4SVV8;D3Z7F0;P16125;D3YVR7;D3YZE4;P00342;A0A1B0GSR2;A0A1B0GRE9	Q564E2;A0A1B0GSX0;P06151;A0A1B0GSR9;D3YZQ9;A0A1B0GQX5;A0A1B0GT41;A0A1B0GSL7	L-lactate dehydrogenase;L-lactate dehydrogenase A chain	Ldha	0	tr|Q564E2|Q564E2_MOUSE L-lactate dehydrogenase OS=Mus musculus GN=Ldha PE=1 SV=1;tr|A0A1B0GSX0|A0A1B0GSX0_MOUSE L-lactate dehydrogenase OS=Mus musculus GN=Ldha PE=1 SV=1;sp|P06151|LDHA_MOUSE L-lactate dehydrogenase A chain OS=Mus musculus GN=Ldha PE=1 SV=3	0.949367	-0.074962	0.143692	0.842568	35.7362	35.6666	35.651	35.648	35.5351	35.5458	35.4668	35.668	35.6014	35.5799	31	30	32	30	31	29	29	31	31	32
P49962;D3YZX8	P49962	Signal recognition particle 9 kDa protein	Srp9	0	sp|P49962|SRP09_MOUSE Signal recognition particle 9 kDa protein OS=Mus musculus GN=Srp9 PE=1 SV=2	0.923842	-0.114282	0.144261	0.840852	28.548	28.2552	28.5535	28.3719	28.6284	28.2977	28.3957	28.3816	28.3449	28.3657	5	5	4	5	6	5	5	6	6	6
Q8VCE2;D3Z3X7;D6RCY0	Q8VCE2	GPN-loop GTPase 1	Gpn1	0	sp|Q8VCE2|GPN1_MOUSE GPN-loop GTPase 1 OS=Mus musculus GN=Gpn1 PE=1 SV=1	0.930152	-0.104462	0.144431	0.840338	27.5842	27.6087	27.4802	27.4693	27.662	27.5843	27.4888	27.5424	27.319	27.3477	8	8	5	6	8	9	9	8	5	9
Q9ER41;F6VK94;D6REF0;F6ZDX6	Q9ER41	Torsin-1B	Tor1b	0	sp|Q9ER41|TOR1B_MOUSE Torsin-1B OS=Mus musculus GN=Tor1b PE=1 SV=2	1.13208	0.17898	0.144646	0.839693	27.1057	26.7532	26.8596	26.7249	26.6019	27.242	26.9324	26.8043	26.9769	26.9846	7	6	7	6	7	7	7	7	5	7
Q91YN1	Q91YN1	Protein FAM118A	Fam118a	0	sp|Q91YN1|F118A_MOUSE Protein FAM118A OS=Mus musculus GN=Fam118a PE=1 SV=1	1.16343	0.218382	0.144722	0.839465	26.573	26.3291	26.3825	26.3492	26.5795	26.3903	26.7674	27.0903	26.5391	26.5182	5	6	4	4	5	6	5	4	4	5
Q8BH58;A0A0A6YWU8;A0A0A6YY87	Q8BH58	TIP41-like protein	Tiprl	0	sp|Q8BH58|TIPRL_MOUSE TIP41-like protein OS=Mus musculus GN=Tiprl PE=1 SV=1	0.930234	-0.104334	0.144939	0.838814	30.008	30.0864	30.189	29.9829	30.0419	30.078	30.095	29.8589	29.9014	29.8532	11	12	10	11	12	12	12	11	12	12
Q61937;Q9DAY9;Q5SQB0;Q5SQB5	Q61937;Q9DAY9;Q5SQB0;Q5SQB5	Nucleophosmin	Npm1	0	sp|Q61937|NPM_MOUSE Nucleophosmin OS=Mus musculus GN=Npm1 PE=1 SV=1;tr|Q9DAY9|Q9DAY9_MOUSE Nucleophosmin OS=Mus musculus GN=Npm1 PE=1 SV=1;tr|Q5SQB0|Q5SQB0_MOUSE Nucleophosmin OS=Mus musculus GN=Npm1 PE=1 SV=1;tr|Q5SQB5|Q5SQB5_MOUSE Nucleophosmin OS=Mus mu	0.950613	-0.07307	0.145127	0.838252	34.5965	34.679	34.55	34.6449	34.445	34.5051	34.523	34.52	34.5607	34.4411	17	17	17	17	16	15	16	15	16	17
Q9CYC5;B0QZT4;A2ACV5	Q9CYC5	Kinetochore-associated protein DSN1 homolog	Dsn1	0	sp|Q9CYC5|DSN1_MOUSE Kinetochore-associated protein DSN1 homolog OS=Mus musculus GN=Dsn1 PE=1 SV=1	0.932904	-0.1002	0.145429	0.837348	27.1589	27.1937	27.3277	27.3248	27.2557	27.1911	27.1355	27.2208	27.2534	26.9589	5	4	5	4	4	5	5	4	4	3
F6RPJ9;Q9JHR7	F6RPJ9;Q9JHR7	Insulin-degrading enzyme	Ide	0	tr|F6RPJ9|F6RPJ9_MOUSE Insulin-degrading enzyme (Fragment) OS=Mus musculus GN=Ide PE=1 SV=1;sp|Q9JHR7|IDE_MOUSE Insulin-degrading enzyme OS=Mus musculus GN=Ide PE=1 SV=1	1.027	0.038442	0.145574	0.836916	31.355	31.3324	31.2922	31.3157	31.4144	31.4002	31.4159	31.3601	31.365	31.3606	38	36	38	36	37	38	37	38	35	35
Q9QXE7	Q9QXE7	F-box-like/WD repeat-containing protein TBL1X	Tbl1x	0	sp|Q9QXE7|TBL1X_MOUSE F-box-like/WD repeat-containing protein TBL1X OS=Mus musculus GN=Tbl1x PE=1 SV=2	0.971456	-0.04178	0.145757	0.836371	29.7729	29.7763	29.7914	29.7481	29.7898	29.7427	29.7433	29.7244	29.6524	29.8069	16	17	16	17	17	17	18	15	16	15
G3UZY2;P97493	G3UZY2;P97493	Thioredoxin, mitochondrial	Txn2	0	tr|G3UZY2|G3UZY2_MOUSE Thioredoxin, mitochondrial (Fragment) OS=Mus musculus GN=Txn2 PE=1 SV=1;sp|P97493|THIOM_MOUSE Thioredoxin, mitochondrial OS=Mus musculus GN=Txn2 PE=1 SV=1	1.10607	0.145444	0.146087	0.835389	29.5441	29.4933	29.6168	29.4348	29.7865	29.6539	29.675	29.7537	29.5617	29.9585	5	5	5	5	5	5	5	5	5	5
Q80X73	Q80X73	Protein pelota homolog	Pelo	0	sp|Q80X73|PELO_MOUSE Protein pelota homolog OS=Mus musculus GN=Pelo PE=1 SV=3	0.954568	-0.06708	0.146124	0.835278	29.2469	29.178	29.282	29.1795	29.2637	29.1481	29.092	29.2517	29.0833	29.2397	15	15	14	14	17	15	13	13	12	14
Q6P3B9	Q6P3B9	Putative ribosome-binding factor A, mitochondrial	Rbfa	0	sp|Q6P3B9|RBFA_MOUSE Putative ribosome-binding factor A, mitochondrial OS=Mus musculus GN=Rbfa PE=2 SV=1	0.878841	-0.186326	0.146449	0.834315	NaN	24.3297	24.6176	24.5838	NaN	24.1812	24.3378	24.2776	24.5742	24.2493	1	1	1	1	1	1	1	1	1	1
A6H5Y3;A0A1Y7VM88	A6H5Y3	Methionine synthase	Mtr	0	sp|A6H5Y3|METH_MOUSE Methionine synthase OS=Mus musculus GN=Mtr PE=1 SV=1	1.08223	0.114002	0.146516	0.834116	26.9673	27.2162	27.1852	27.2846	27.0883	27.2289	27.2024	27.4269	27.1754	27.2781	10	12	10	11	9	10	9	11	8	9
Q59J78	Q59J78	Mimitin, mitochondrial	Ndufaf2	0	sp|Q59J78|NDUF2_MOUSE NADH dehydrogenase [ubiquinone] 1 alpha subcomplex assembly factor 2 OS=Mus musculus GN=Ndufaf2 PE=1 SV=1	1.06242	0.087352	0.146549	0.834017	28.8038	29.0836	28.8834	29.0369	29.0197	29.046	29.0312	29.0342	29.0435	29.1092	7	6	8	6	7	8	8	8	6	7
Q9CWL8	Q9CWL8	Beta-catenin-like protein 1	Ctnnbl1	0	sp|Q9CWL8|CTBL1_MOUSE Beta-catenin-like protein 1 OS=Mus musculus GN=Ctnnbl1 PE=1 SV=1	0.95798	-0.061932	0.146815	0.833228	29.9948	30.075	30.0808	30.0155	30.1564	29.9516	29.9716	29.9764	30.0145	30.0987	21	21	21	18	20	23	21	21	22	19
Q8R3X6;Q9R087	Q8R3X6;Q9R087	Glypican-6;Secreted glypican-6	Gpc6	0	tr|Q8R3X6|Q8R3X6_MOUSE Glypican-6 OS=Mus musculus GN=Gpc6 PE=1 SV=1;sp|Q9R087|GPC6_MOUSE Glypican-6 OS=Mus musculus GN=Gpc6 PE=1 SV=1	0.904091	-0.145459	0.147013	0.832646	25.6122	25.5095	25.6145	NaN	25.637	25.4261	25.6399	25.5612	25.1974	25.4146	2	3	2	2	2	2	2	2	2	2
Q8K2L8;Q8C0C3	Q8K2L8;Q8C0C3	Trafficking protein particle complex subunit 12	Trappc12	0	sp|Q8K2L8|TPC12_MOUSE Trafficking protein particle complex subunit 12 OS=Mus musculus GN=Trappc12 PE=1 SV=2;tr|Q8C0C3|Q8C0C3_MOUSE Trafficking protein particle complex subunit 12 OS=Mus musculus GN=Trappc12 PE=1 SV=1	0.918177	-0.123156	0.147183	0.832141	27.1453	27.0465	27.0072	26.8187	27.0547	26.9013	26.995	26.9931	26.8709	26.6963	6	5	5	4	4	5	5	7	4	6
P62274	P62274	40S ribosomal protein S29	Rps29	0	sp|P62274|RS29_MOUSE 40S ribosomal protein S29 OS=Mus musculus GN=Rps29 PE=3 SV=2	0.846892	-0.23975	0.147332	0.831702	29.8211	29.6373	29.7365	29.307	29.8856	29.3092	29.1518	29.7029	29.6866	29.3383	3	2	3	2	3	3	3	3	2	3
A0A1N9M5I8;Q3UGY8	A0A1N9M5I8;Q3UGY8	Brefeldin A-inhibited guanine nucleotide-exchange protein 3	Arfgef3	0	tr|A0A1N9M5I8|A0A1N9M5I8_MOUSE Brefeldin A-inhibited guanine nucleotide-exchange protein 3 OS=Mus musculus GN=Arfgef3 PE=1 SV=1;sp|Q3UGY8|BIG3_MOUSE Brefeldin A-inhibited guanine nucleotide-exchange protein 3 OS=Mus musculus GN=Arfgef3 PE=1 SV=1	1.1374	0.185744	0.147357	0.831629	24.5976	24.376	24.7268	24.7229	24.6979	25.0099	24.8319	24.9754	24.753	24.4797	4	3	3	4	4	4	4	5	2	3
Q149F1	Q149F1	RNA pseudouridylate synthase domain-containing protein 2	Rpusd2	0	sp|Q149F1|RUSD2_MOUSE RNA pseudouridylate synthase domain-containing protein 2 OS=Mus musculus GN=Rpusd2 PE=1 SV=2	0.898221	-0.154858	0.14774	0.830501	25.3976	25.7564	25.5805	25.5651	25.4001	25.4139	25.5411	25.2567	25.522	25.1916	4	2	3	3	3	3	4	3	3	3
Q9JHS9;A0A1L1SVD8	Q9JHS9;A0A1L1SVD8	Spliceosome-associated protein CWC15 homolog	Cwc15	0	sp|Q9JHS9|CWC15_MOUSE Spliceosome-associated protein CWC15 homolog OS=Mus musculus GN=Cwc15 PE=1 SV=1;tr|A0A1L1SVD8|A0A1L1SVD8_MOUSE Spliceosome-associated protein CWC15 homolog (Fragment) OS=Mus musculus GN=Cwc15 PE=1 SV=1	0.924561	-0.11316	0.147798	0.830331	28.6721	28.4654	28.8158	28.7031	28.632	28.6808	28.4617	28.5757	28.5515	28.4529	8	7	8	8	8	7	7	7	8	8
Q8BMI0	Q8BMI0	F-box only protein 38	Fbxo38	0	sp|Q8BMI0|FBX38_MOUSE F-box only protein 38 OS=Mus musculus GN=Fbxo38 PE=1 SV=1	1.09206	0.127055	0.148207	0.829132	25.1462	24.9722	25.1477	25.071	24.8692	25.1222	25.2927	25.0375	NaN	25.2209	2	3	2	2	2	3	3	3	3	2
A0A0R4J044;P57724;A0A087WRH3;A0A1L1SUS5;A0A1L1SRP9;A0A1L1SQ99;A0A087WSI1;A0A1L1SQB0;A0A087WRJ6;A0A1L1SQL8;A0A087WR61;A0A087WP16;A0A087WQ06;A0A1L1SSM1;A0A087WPG7	A0A0R4J044;P57724;A0A087WRH3;A0A1L1SUS5;A0A1L1SRP9;A0A1L1SQ99	Poly(rC)-binding protein 4	Pcbp4	0	tr|A0A0R4J044|A0A0R4J044_MOUSE Poly(rC)-binding protein 4 OS=Mus musculus GN=Pcbp4 PE=1 SV=1;sp|P57724|PCBP4_MOUSE Poly(rC)-binding protein 4 OS=Mus musculus GN=Pcbp4 PE=1 SV=1;tr|A0A087WRH3|A0A087WRH3_MOUSE Poly(rC)-binding protein 4 (Fragment) OS=Mus mus	0.916502	-0.12579	0.1483	0.828858	27.0284	27.1989	27.0035	27.0661	27.371	27.0776	26.9149	27.1193	26.9464	26.9808	4	3	3	3	2	5	2	3	3	2
Q8C167	Q8C167	Prolyl endopeptidase-like	Prepl	0	sp|Q8C167|PPCEL_MOUSE Prolyl endopeptidase-like OS=Mus musculus GN=Prepl PE=1 SV=1	1.103	0.141432	0.148355	0.828698	27.0378	27.0516	26.7943	26.8496	26.668	27.1259	26.9804	27.095	26.8497	27.0574	7	8	8	9	9	7	8	7	9	7
A0A0N4SUH8;Q9QZ23;D3Z285	A0A0N4SUH8;Q9QZ23;D3Z285	NFU1 iron-sulfur cluster scaffold homolog, mitochondrial	Nfu1	0	tr|A0A0N4SUH8|A0A0N4SUH8_MOUSE NFU1 iron-sulfur cluster scaffold homolog, mitochondrial OS=Mus musculus GN=Nfu1 PE=1 SV=1;sp|Q9QZ23|NFU1_MOUSE NFU1 iron-sulfur cluster scaffold homolog, mitochondrial OS=Mus musculus GN=Nfu1 PE=1 SV=2;tr|D3Z285|D3Z285_MOUSE	1.04399	0.062102	0.148494	0.828291	29.3614	29.2671	29.1745	29.3106	29.2496	29.3935	29.3715	29.2722	29.2916	29.3448	5	6	6	6	6	5	5	6	6	5
Q5FWK3;A2AH25	Q5FWK3;A2AH25	Rho GTPase-activating protein 1	Arhgap1	0	sp|Q5FWK3|RHG01_MOUSE Rho GTPase-activating protein 1 OS=Mus musculus GN=Arhgap1 PE=1 SV=1;tr|A2AH25|A2AH25_MOUSE Rho GTPase-activating protein 1 OS=Mus musculus GN=Arhgap1 PE=1 SV=1	1.06741	0.09411	0.148544	0.828146	30.1833	30.3032	30.2404	30.0148	30.1347	30.2856	30.3595	30.2537	30.2891	30.1589	14	13	15	13	14	15	14	14	12	14
Q3V1H1	Q3V1H1	Cytoskeleton-associated protein 2	Ckap2	0	sp|Q3V1H1|CKAP2_MOUSE Cytoskeleton-associated protein 2 OS=Mus musculus GN=Ckap2 PE=1 SV=1	0.921856	-0.117386	0.148645	0.827849	28.3907	28.1798	28.4123	28.3162	28.4389	28.4064	28.2699	28.2228	28.0555	28.1963	12	14	12	14	13	12	12	12	13	11
G3UXK5;B2KG46;Q8BR07	G3UXK5;B2KG46;Q8BR07	Protein bicaudal D homolog 1	Bicd1	0	tr|G3UXK5|G3UXK5_MOUSE Protein bicaudal D homolog 1 OS=Mus musculus GN=Bicd1 PE=1 SV=1;tr|B2KG46|B2KG46_MOUSE Protein bicaudal D homolog 1 OS=Mus musculus GN=Bicd1 PE=1 SV=1;sp|Q8BR07|BICD1_MOUSE Protein bicaudal D homolog 1 OS=Mus musculus GN=Bicd1 PE=1 S	1.11778	0.160634	0.148757	0.827523	24.873	24.7845	24.9355	NaN	25.1096	24.903	25.0472	24.9904	25.2241	25.2667	2	2	2	1	2	2	2	2	2	2
Q9EQP2	Q9EQP2	EH domain-containing protein 4	Ehd4	0	sp|Q9EQP2|EHD4_MOUSE EH domain-containing protein 4 OS=Mus musculus GN=Ehd4 PE=1 SV=1	1.10112	0.138974	0.149051	0.826664	27.1989	27.2547	27.1796	27.3998	27.4067	27.2107	27.5068	27.3192	27.6183	27.4795	7	7	7	6	7	7	6	6	6	7
P50396;B7FAU8;D6RI86	P50396	Rab GDP dissociation inhibitor alpha	Gdi1	0	sp|P50396|GDIA_MOUSE Rab GDP dissociation inhibitor alpha OS=Mus musculus GN=Gdi1 PE=1 SV=3	0.944953	-0.081686	0.149096	0.826535	32.2273	32.3889	32.3857	32.3314	32.2504	32.1915	32.3833	32.1613	32.2184	32.2209	19	20	19	19	20	19	19	19	19	18
Q8BNQ4;Q8C5J0;Q9D2H6	Q8BNQ4;Q8C5J0;Q9D2H6	Transcription factor Sp2	Sp2	0	tr|Q8BNQ4|Q8BNQ4_MOUSE Transcription factor Sp2 OS=Mus musculus GN=Sp2 PE=1 SV=1;tr|Q8C5J0|Q8C5J0_MOUSE Transcription factor Sp2 OS=Mus musculus GN=Sp2 PE=1 SV=1;sp|Q9D2H6|SP2_MOUSE Transcription factor Sp2 OS=Mus musculus GN=Sp2 PE=2 SV=2	0.904338	-0.145066	0.149276	0.826009	25.521	25.3308	25.6428	25.4078	25.3222	25.3719	25.2886	25.4955	25.0866	25.2567	2	3	3	3	2	3	2	3	3	2
Q8CIN4;Q61036;A3KGC3;A3KGC4;A3KGC5	Q8CIN4	Serine/threonine-protein kinase PAK 2;PAK-2p27;PAK-2p34	Pak2	0	sp|Q8CIN4|PAK2_MOUSE Serine/threonine-protein kinase PAK 2 OS=Mus musculus GN=Pak2 PE=1 SV=1	0.957222	-0.063074	0.14975	0.824632	31.5687	31.5257	31.6857	31.5416	31.5742	31.5945	31.562	31.4382	31.4831	31.5028	29	29	27	28	28	28	27	28	28	28
A0A087WPT7;Q6P549;A0A1B0GR64;A0A1B0GST7	A0A087WPT7;Q6P549;A0A1B0GR64	Phosphatidylinositol 3,4,5-trisphosphate 5-phosphatase 2	Inppl1	0	tr|A0A087WPT7|A0A087WPT7_MOUSE Phosphatidylinositol 3,4,5-trisphosphate 5-phosphatase 2 (Fragment) OS=Mus musculus GN=Inppl1 PE=1 SV=1;sp|Q6P549|SHIP2_MOUSE Phosphatidylinositol 3,4,5-trisphosphate 5-phosphatase 2 OS=Mus musculus GN=Inppl1 PE=1 SV=1;tr|A0A	0.965893	-0.050064	0.149873	0.824276	28.4231	28.4283	28.5459	28.5339	28.4811	28.4045	28.4306	28.4983	28.3937	28.4348	15	16	18	19	19	15	16	17	19	16
P15532;Q5NC80	P15532;Q5NC80	Nucleoside diphosphate kinase A;Nucleoside diphosphate kinase	Nme1	0	sp|P15532|NDKA_MOUSE Nucleoside diphosphate kinase A OS=Mus musculus GN=Nme1 PE=1 SV=1;tr|Q5NC80|Q5NC80_MOUSE Nucleoside diphosphate kinase (Fragment) OS=Mus musculus GN=Nme1 PE=1 SV=1	0.884075	-0.17776	0.150197	0.823339	30.0948	30.6666	30.4754	30.4619	30.301	30.2538	30.4231	30.1138	30.1091	30.211	3	3	3	3	3	3	3	3	3	3
P62835;A0A0G2JE52;A0A0G2JDL9;A0A0G2JED9	P62835;A0A0G2JE52;A0A0G2JDL9;A0A0G2JED9	Ras-related protein Rap-1A	Rap1a	0	sp|P62835|RAP1A_MOUSE Ras-related protein Rap-1A OS=Mus musculus GN=Rap1a PE=1 SV=1;tr|A0A0G2JE52|A0A0G2JE52_MOUSE Ras-related protein Rap-1A OS=Mus musculus GN=Rap1a PE=1 SV=1;tr|A0A0G2JDL9|A0A0G2JDL9_MOUSE MCG10748, isoform CRA_b OS=Mus musculus GN=Rap1a	1.04857	0.0684167	0.150272	0.823122	NaN	26.7466	NaN	26.8195	26.7423	26.8773	26.7807	NaN	26.8557	NaN	2	2	2	2	2	2	2	2	2	2
Q8CGF7	Q8CGF7	Transcription elongation regulator 1	Tcerg1	0	sp|Q8CGF7|TCRG1_MOUSE Transcription elongation regulator 1 OS=Mus musculus GN=Tcerg1 PE=1 SV=2	0.957176	-0.063144	0.150291	0.823066	30.9642	30.8521	30.9263	30.9766	30.9306	30.7617	30.9342	30.8898	30.9282	30.8201	34	30	35	34	33	32	34	33	36	32
A2A5S3;A2A5R8;Q9DBE7;Q9Z108;V9GX87	A2A5S3;A2A5R8;Q9DBE7;Q9Z108;V9GX87	Double-stranded RNA-binding protein Staufen homolog 1	Stau1	0	tr|A2A5S3|A2A5S3_MOUSE Double-stranded RNA-binding protein Staufen homolog 1 OS=Mus musculus GN=Stau1 PE=1 SV=1;tr|A2A5R8|A2A5R8_MOUSE Double-stranded RNA-binding protein Staufen homolog 1 OS=Mus musculus GN=Stau1 PE=1 SV=1;tr|Q9DBE7|Q9DBE7_MOUSE Double-st	0.94117	-0.087472	0.150486	0.822505	29.5948	29.3786	29.5691	29.5001	29.5427	29.3925	29.3875	29.4399	29.35	29.5781	20	19	20	21	19	20	19	17	20	18
Q8VDS8;D3YY98;A0A0J9YTY5;A0A0J9YUA5	Q8VDS8;D3YY98	Syntaxin-18	Stx18	0	sp|Q8VDS8|STX18_MOUSE Syntaxin-18 OS=Mus musculus GN=Stx18 PE=1 SV=2;tr|D3YY98|D3YY98_MOUSE Syntaxin-18 (Fragment) OS=Mus musculus GN=Stx18 PE=1 SV=1	1.0928	0.128026	0.151161	0.820561	27.2652	27.1624	27.1926	27.3796	27.4636	27.2461	27.4404	27.5456	27.5325	27.339	6	6	7	7	8	7	8	8	7	8
Q99KR3	Q99KR3	Beta-lactamase-like protein 2	Lactb2	0	sp|Q99KR3|LACB2_MOUSE Endoribonuclease LACTB2 OS=Mus musculus GN=Lactb2 PE=1 SV=1	1.0458	0.064606	0.151211	0.820417	28.7144	28.6888	28.6869	28.7988	28.6168	28.814	28.6915	28.792	28.8266	28.7047	10	8	9	11	9	10	11	10	9	11
F8WIE5;Q69ZR2	F8WIE5;Q69ZR2	E3 ubiquitin-protein ligase HECTD1	Hectd1	0	tr|F8WIE5|F8WIE5_MOUSE E3 ubiquitin-protein ligase HECTD1 OS=Mus musculus GN=Hectd1 PE=1 SV=1;sp|Q69ZR2|HECD1_MOUSE E3 ubiquitin-protein ligase HECTD1 OS=Mus musculus GN=Hectd1 PE=1 SV=2	1.064	0.089494	0.151229	0.820364	27.0199	27.0644	27.0804	27.0726	26.9945	27.101	27.2858	27.1353	26.9607	27.1966	10	10	11	11	10	9	10	11	10	10
F8WIK0;Q8WTY4;F7BWP1;E0CYY1	F8WIK0;Q8WTY4;F7BWP1	Anamorsin	Ciapin1	0	tr|F8WIK0|F8WIK0_MOUSE Anamorsin OS=Mus musculus GN=Ciapin1 PE=1 SV=2;sp|Q8WTY4|CPIN1_MOUSE Anamorsin OS=Mus musculus GN=Ciapin1 PE=1 SV=1;tr|F7BWP1|F7BWP1_MOUSE Anamorsin (Fragment) OS=Mus musculus GN=Ciapin1 PE=1 SV=2	0.937361	-0.093324	0.151527	0.81951	31.5793	31.4991	31.7108	31.5027	31.7101	31.4625	31.4451	31.623	31.45	31.555	16	15	16	16	16	15	15	16	16	16
P27601;Q9D034	P27601	Guanine nucleotide-binding protein subunit alpha-13	Gna13	0	sp|P27601|GNA13_MOUSE Guanine nucleotide-binding protein subunit alpha-13 OS=Mus musculus GN=Gna13 PE=1 SV=1	0.944543	-0.082312	0.152212	0.817552	29.0154	29.071	29.1143	29.0624	29.1869	28.9995	29.0522	28.8742	28.976	29.1365	14	13	12	14	14	14	15	13	13	15
Q9CZH7;Q9D1T2	Q9CZH7	Matrix-remodeling-associated protein 7	Mxra7	0	sp|Q9CZH7|MXRA7_MOUSE Matrix-remodeling-associated protein 7 OS=Mus musculus GN=Mxra7 PE=1 SV=2	0.841798	-0.248454	0.152369	0.817104	26.8813	26.6794	26.4028	26.6803	26.4478	26.7861	26.1679	26.5434	26.2806	26.0714	4	5	3	5	5	4	3	4	4	4
A0A0G2JEK2;P63254	A0A0G2JEK2;P63254	Cysteine-rich protein 1	Crip1	0	tr|A0A0G2JEK2|A0A0G2JEK2_MOUSE Cysteine-rich protein 1 OS=Mus musculus GN=Crip1 PE=1 SV=1;sp|P63254|CRIP1_MOUSE Cysteine-rich protein 1 OS=Mus musculus GN=Crip1 PE=1 SV=2	1.1567	0.210014	0.152429	0.816933	29.6959	29.6135	29.9292	29.1462	29.6688	29.6932	29.8231	29.8331	29.8446	29.9096	3	3	3	3	3	3	3	3	3	3
Q8CDN6	Q8CDN6	Thioredoxin-like protein 1	Txnl1	0	sp|Q8CDN6|TXNL1_MOUSE Thioredoxin-like protein 1 OS=Mus musculus GN=Txnl1 PE=1 SV=3	0.962593	-0.055002	0.152494	0.816746	32.1932	32.1061	32.2507	32.1934	32.2353	32.0505	32.1847	32.1423	32.1475	32.1786	14	14	13	14	14	14	14	14	14	14
P48962	P48962	ADP/ATP translocase 1	Slc25a4	0	sp|P48962|ADT1_MOUSE ADP/ATP translocase 1 OS=Mus musculus GN=Slc25a4 PE=1 SV=4	0.960358	-0.058356	0.152598	0.816452	34.4851	34.4769	34.387	34.3294	34.3988	34.4164	34.3425	34.2953	34.3307	34.4006	29	30	29	30	28	30	29	29	28	28
Q9CQI7;A2CES4	Q9CQI7;A2CES4	U2 small nuclear ribonucleoprotein B	Snrpb2	0	sp|Q9CQI7|RU2B_MOUSE U2 small nuclear ribonucleoprotein B OS=Mus musculus GN=Snrpb2 PE=1 SV=1;tr|A2CES4|A2CES4_MOUSE U2 small nuclear ribonucleoprotein B (Fragment) OS=Mus musculus GN=Snrpb2 PE=1 SV=1	0.934273	-0.098084	0.152815	0.815835	30.6835	30.8022	30.6212	30.5592	30.4886	30.4715	30.5361	30.4682	30.639	30.5494	11	10	12	11	11	10	12	11	10	12
Q9D1R9;A0A0G2JEY6;A0A0G2JGY8;D3YWC0	Q9D1R9;A0A0G2JEY6	60S ribosomal protein L34	Rpl34	0	sp|Q9D1R9|RL34_MOUSE 60S ribosomal protein L34 OS=Mus musculus GN=Rpl34 PE=1 SV=2;tr|A0A0G2JEY6|A0A0G2JEY6_MOUSE 60S ribosomal protein L34 OS=Mus musculus GN=Rpl34 PE=1 SV=1	0.950359	-0.073456	0.152822	0.815814	31.6209	31.7112	31.6095	31.5466	31.588	31.5635	31.5018	31.6588	31.4297	31.5553	10	9	10	9	10	10	10	10	10	9
Q9JI10;D6RHQ9	Q9JI10	Serine/threonine-protein kinase 3;Serine/threonine-protein kinase 3 36kDa subunit;Serine/threonine-protein kinase 3 20kDa subunit	Stk3	0	sp|Q9JI10|STK3_MOUSE Serine/threonine-protein kinase 3 OS=Mus musculus GN=Stk3 PE=1 SV=1	0.926657	-0.109892	0.15299	0.815336	29.565	29.3482	29.4138	29.1933	29.4364	29.3124	29.2263	29.3786	29.1859	29.304	13	11	13	12	13	11	12	12	13	14
Q5SUR0;F6RUL9;G3UY86	Q5SUR0	Phosphoribosylformylglycinamidine synthase	Pfas	0	sp|Q5SUR0|PUR4_MOUSE Phosphoribosylformylglycinamidine synthase OS=Mus musculus GN=Pfas PE=1 SV=1	0.980508	-0.028398	0.153393	0.814193	32.3488	32.3383	32.3639	32.2892	32.3135	32.3312	32.3286	32.2851	32.2686	32.2982	50	49	49	46	50	49	50	49	47	46
Q8BU30;E9Q866;F6Q6R1	Q8BU30	Isoleucine--tRNA ligase, cytoplasmic	Iars	0	sp|Q8BU30|SYIC_MOUSE Isoleucine--tRNA ligase, cytoplasmic OS=Mus musculus GN=Iars PE=1 SV=2	0.969958	-0.044006	0.153435	0.814074	33.5719	33.503	33.4866	33.4785	33.5773	33.5281	33.4876	33.4783	33.416	33.4872	66	65	65	64	66	66	66	65	65	65
P97355;E9PZ58;A2AC81	P97355;E9PZ58	Spermine synthase	Sms	0	sp|P97355|SPSY_MOUSE Spermine synthase OS=Mus musculus GN=Sms PE=1 SV=1;tr|E9PZ58|E9PZ58_MOUSE Spermine synthase OS=Mus musculus GN=Sms PE=1 SV=1	0.949657	-0.074522	0.15367	0.813412	28.9013	28.8984	29.068	28.9686	28.954	28.8713	28.8061	29.0146	28.8351	28.8905	10	12	11	12	9	12	12	12	11	12
F8VPX1;E9PXY8;Q6A4J8;G3UWR8;E0CY04	F8VPX1;E9PXY8;Q6A4J8	Ubiquitin carboxyl-terminal hydrolase;Ubiquitin carboxyl-terminal hydrolase 7	Usp7	0	tr|F8VPX1|F8VPX1_MOUSE Ubiquitin carboxyl-terminal hydrolase 7 OS=Mus musculus GN=Usp7 PE=1 SV=1;tr|E9PXY8|E9PXY8_MOUSE Ubiquitin carboxyl-terminal hydrolase 7 OS=Mus musculus GN=Usp7 PE=1 SV=1;sp|Q6A4J8|UBP7_MOUSE Ubiquitin carboxyl-terminal hydrolase 7 O	0.951904	-0.071112	0.154361	0.811463	31.3986	31.4115	31.5163	31.3357	31.4468	31.2405	31.3858	31.3932	31.3054	31.4283	45	49	46	48	43	46	45	45	45	44
P27612;F7D1R5	P27612	Phospholipase A-2-activating protein	Plaa	0	sp|P27612|PLAP_MOUSE Phospholipase A-2-activating protein OS=Mus musculus GN=Plaa PE=1 SV=4	0.972079	-0.040854	0.154633	0.810697	31.3026	31.2332	31.3365	31.2217	31.2656	31.2367	31.2744	31.1864	31.2146	31.2431	34	33	35	31	34	35	35	35	32	35
P62320;A0A1W2P7K5	P62320;A0A1W2P7K5	Small nuclear ribonucleoprotein Sm D3	Snrpd3	0	sp|P62320|SMD3_MOUSE Small nuclear ribonucleoprotein Sm D3 OS=Mus musculus GN=Snrpd3 PE=1 SV=1;tr|A0A1W2P7K5|A0A1W2P7K5_MOUSE Small nuclear ribonucleoprotein D3, isoform CRA_a OS=Mus musculus GN=Snrpd3 PE=1 SV=1	0.928471	-0.107072	0.154644	0.810668	32.1752	32.0714	31.8458	31.9404	32.0745	32.0436	31.9101	31.8923	31.8185	31.9075	8	8	9	9	9	8	8	9	9	8
Q80WT5;H3BJH7;H3BKM5;H3BIZ9	Q80WT5;H3BJH7;H3BKM5	Aftiphilin	Aftph	0	sp|Q80WT5|AFTIN_MOUSE Aftiphilin OS=Mus musculus GN=Aftph PE=1 SV=2;tr|H3BJH7|H3BJH7_MOUSE Aftiphilin OS=Mus musculus GN=Aftph PE=1 SV=1;tr|H3BKM5|H3BKM5_MOUSE Aftiphilin (Fragment) OS=Mus musculus GN=Aftph PE=1 SV=1	0.891338	-0.165956	0.154981	0.809721	26.077	25.76	25.6998	25.4448	25.8522	25.5433	25.6417	25.6722	25.5794	25.5673	4	4	4	5	5	5	5	4	4	3
E9PWI6;B2RSU7;Q8CHG3;E0CYI9;F6UT01;E0CY89	E9PWI6;B2RSU7;Q8CHG3;E0CYI9	GRIP and coiled-coil domain-containing protein 2	Gcc2	0	tr|E9PWI6|E9PWI6_MOUSE GRIP and coiled-coil domain-containing protein 2 OS=Mus musculus GN=Gcc2 PE=1 SV=1;tr|B2RSU7|B2RSU7_MOUSE GRIP and coiled-coil domain containing 2 OS=Mus musculus GN=Gcc2 PE=1 SV=1;sp|Q8CHG3|GCC2_MOUSE GRIP and coiled-coil domain-con	1.04415	0.062332	0.155552	0.808124	30.1169	30.0038	29.9307	30.0504	30.0868	30.1319	30.0989	30.1663	30.0584	30.0449	11	14	12	12	9	12	10	12	11	11
Q9CQE5	Q9CQE5	Regulator of G-protein signaling 10	Rgs10	0	sp|Q9CQE5|RGS10_MOUSE Regulator of G-protein signaling 10 OS=Mus musculus GN=Rgs10 PE=1 SV=1	1.12211	0.166214	0.155687	0.807749	23.3145	23.8116	23.7925	23.8235	23.8138	23.9173	23.8139	23.9718	23.9151	23.7688	2	2	2	2	2	2	2	2	2	2
P17427;A0A0J9YUA7	P17427	AP-2 complex subunit alpha-2	Ap2a2	0	sp|P17427|AP2A2_MOUSE AP-2 complex subunit alpha-2 OS=Mus musculus GN=Ap2a2 PE=1 SV=2	1.03456	0.049016	0.156097	0.806605	31.3661	31.5008	31.4724	31.4962	31.4943	31.4533	31.5464	31.4977	31.5243	31.5533	35	34	29	34	34	32	31	35	34	33
Q9CR02	Q9CR02	Translation machinery-associated protein 16	Tma16	0	sp|Q9CR02|TMA16_MOUSE Translation machinery-associated protein 16 OS=Mus musculus GN=Tma16 PE=1 SV=1	0.92675	-0.109748	0.156118	0.806547	28.3706	28.3177	28.403	28.4689	28.4206	28.306	28.4635	28.2299	28.0735	28.3592	6	6	6	8	5	7	7	6	8	9
K4DI67;Q6ZQK0;Q80W41	K4DI67;Q6ZQK0;Q80W41	Condensin-2 complex subunit D3	Ncapd3	0	tr|K4DI67|K4DI67_MOUSE Condensin-2 complex subunit D3 OS=Mus musculus GN=Ncapd3 PE=1 SV=1;sp|Q6ZQK0|CNDD3_MOUSE Condensin-2 complex subunit D3 OS=Mus musculus GN=Ncapd3 PE=1 SV=3;tr|Q80W41|Q80W41_MOUSE Condensin-2 complex subunit D3 OS=Mus musculus GN=Ncap	0.964067	-0.052794	0.156415	0.805722	29.1031	29.2538	29.0974	29.1237	29.1666	29.0538	29.0703	29.1354	29.1395	29.0816	23	21	25	20	25	26	23	23	23	20
Q9R0Q6;A0A0G2JF52;D3YVI5	Q9R0Q6;A0A0G2JF52;D3YVI5	Actin-related protein 2/3 complex subunit 1A	Arpc1a	0	sp|Q9R0Q6|ARC1A_MOUSE Actin-related protein 2/3 complex subunit 1A OS=Mus musculus GN=Arpc1a PE=1 SV=1;tr|A0A0G2JF52|A0A0G2JF52_MOUSE Actin related protein 2/3 complex, subunit 1A, isoform CRA_b OS=Mus musculus GN=Arpc1a PE=1 SV=1;tr|D3YVI5|D3YVI5_MOUSE Ac	0.945309	-0.081142	0.156515	0.805443	30.5327	30.3737	30.5386	30.3012	30.5294	30.4276	30.3503	30.3866	30.3368	30.3686	16	16	16	16	17	15	16	16	16	15
A0A1D5RLG3;Q80UJ7	A0A1D5RLG3;Q80UJ7	Rab3 GTPase-activating protein catalytic subunit	Rab3gap1	0	tr|A0A1D5RLG3|A0A1D5RLG3_MOUSE Rab3 GTPase-activating protein catalytic subunit OS=Mus musculus GN=Rab3gap1 PE=1 SV=1;sp|Q80UJ7|RB3GP_MOUSE Rab3 GTPase-activating protein catalytic subunit OS=Mus musculus GN=Rab3gap1 PE=1 SV=4	1.08916	0.123218	0.156656	0.805054	27.2328	27.3165	27.6557	27.3318	27.4812	27.5506	27.4775	27.51	27.4822	27.6136	13	12	10	10	11	11	12	12	11	12
Q9WU63	Q9WU63	Heme-binding protein 2	Hebp2	0	sp|Q9WU63|HEBP2_MOUSE Heme-binding protein 2 OS=Mus musculus GN=Hebp2 PE=1 SV=1	1.16923	0.225556	0.156715	0.804889	25.8771	26.1784	26.2824	26.0861	25.5977	26.1855	26.3187	26.3002	26.3955	25.9497	2	2	3	3	3	2	2	3	3	2
Q61334	Q61334	B-cell receptor-associated protein 29	Bcap29	0	sp|Q61334|BAP29_MOUSE B-cell receptor-associated protein 29 OS=Mus musculus GN=Bcap29 PE=1 SV=1	1.09102	0.12568	0.156812	0.804621	NaN	NaN	25.5426	25.7867	25.6771	25.8176	25.7741	25.7294	25.9498	25.7015	2	2	3	3	3	3	3	3	3	3
Q3ULB0;S4R1W5;A0A0A6YY54	Q3ULB0;S4R1W5		Rbm6	0	tr|Q3ULB0|Q3ULB0_MOUSE RNA-binding motif protein 6 OS=Mus musculus GN=Rbm6 PE=1 SV=1;tr|S4R1W5|S4R1W5_MOUSE RNA-binding motif protein 6 OS=Mus musculus GN=Rbm6 PE=1 SV=1	1.08124	0.112688	0.157089	0.803855	26.4871	26.5417	26.3631	26.2116	26.3942	26.4144	26.41	26.5266	26.5722	26.638	6	5	5	6	5	6	4	4	5	6
Q5SVQ0;F6S4B9;Q8BRB7	Q5SVQ0	Histone acetyltransferase KAT7	Kat7	0	sp|Q5SVQ0|KAT7_MOUSE Histone acetyltransferase KAT7 OS=Mus musculus GN=Kat7 PE=1 SV=1	1.07853	0.10907	0.157113	0.803789	27.8712	27.9782	27.9669	28.2127	27.8628	28.1056	28.0898	27.9733	28.1334	28.1351	9	9	10	9	9	7	9	9	8	10
B1B0C7;E9PZ16	B1B0C7;E9PZ16		Hspg2	0	tr|B1B0C7|B1B0C7_MOUSE Basement membrane-specific heparan sulfate proteoglycan core protein OS=Mus musculus GN=Hspg2 PE=1 SV=1;tr|E9PZ16|E9PZ16_MOUSE Basement membrane-specific heparan sulfate proteoglycan core protein OS=Mus musculus GN=Hspg2 PE=1 SV=1	1.07609	0.105798	0.157378	0.803055	27.2511	27.2324	27.2511	27.4476	27.0858	27.2259	27.4088	27.3909	27.4251	27.3464	11	17	14	11	14	17	17	18	16	12
Q9EQH2;A0A1Y7VMT6;A0A1Y7VNY4	Q9EQH2	Endoplasmic reticulum aminopeptidase 1	Erap1	0	sp|Q9EQH2|ERAP1_MOUSE Endoplasmic reticulum aminopeptidase 1 OS=Mus musculus GN=Erap1 PE=1 SV=2	0.956303	-0.06446	0.157386	0.803033	30.4479	30.4497	30.4471	30.4353	30.5681	30.4366	30.5081	30.3722	30.3092	30.3997	31	28	28	28	29	29	30	31	28	26
Q7JJ13;U3KLT0;I7HPW1;G3UZR9;Q3TH63	Q7JJ13;U3KLT0	Bromodomain-containing protein 2	Brd2	0	sp|Q7JJ13|BRD2_MOUSE Bromodomain-containing protein 2 OS=Mus musculus GN=Brd2 PE=1 SV=1;tr|U3KLT0|U3KLT0_MOUSE Bromodomain-containing protein 2 OS=Mus musculus GN=Brd2 PE=1 SV=1	0.936801	-0.094186	0.15782	0.801839	29.1184	28.8487	28.9937	28.811	28.9394	28.8728	28.8926	28.8336	28.7532	28.8879	15	15	16	15	17	16	14	14	12	16
P14824	P14824	Annexin A6	Anxa6	0	sp|P14824|ANXA6_MOUSE Annexin A6 OS=Mus musculus GN=Anxa6 PE=1 SV=3	1.02616	0.03726	0.158096	0.80108	33.9316	33.8782	33.9472	33.9091	33.9869	34.0084	33.9991	33.9616	33.9341	33.9362	41	43	44	41	44	41	41	41	39	42
Q91VW3;I7HPY0	Q91VW3	SH3 domain-binding glutamic acid-rich-like protein 3	Sh3bgrl3	0	sp|Q91VW3|SH3L3_MOUSE SH3 domain-binding glutamic acid-rich-like protein 3 OS=Mus musculus GN=Sh3bgrl3 PE=1 SV=1	1.13284	0.179938	0.158163	0.800896	28.9535	28.5773	29.0596	29.0629	28.7548	28.8675	29.0336	29.272	29.1225	29.0123	3	3	3	3	3	3	3	3	3	3
O08749	O08749	Dihydrolipoyl dehydrogenase, mitochondrial	Dld	0	sp|O08749|DLDH_MOUSE Dihydrolipoyl dehydrogenase, mitochondrial OS=Mus musculus GN=Dld PE=1 SV=2	1.07832	0.10879	0.158314	0.800481	31.5063	31.3299	31.4174	31.2248	31.5104	31.5619	31.3542	31.5338	31.4746	31.6084	14	14	14	15	13	14	14	14	14	15
Q3UL36;A0A140LIS5	Q3UL36;A0A140LIS5	Arginine and glutamate-rich protein 1	Arglu1	0	sp|Q3UL36|ARGL1_MOUSE Arginine and glutamate-rich protein 1 OS=Mus musculus GN=Arglu1 PE=1 SV=2;tr|A0A140LIS5|A0A140LIS5_MOUSE Arginine and glutamate-rich protein 1 (Fragment) OS=Mus musculus GN=Arglu1 PE=1 SV=1	0.948803	-0.07582	0.158721	0.799365	27.8674	27.9532	27.8391	27.8542	27.9295	27.7437	27.9077	27.8409	27.8901	27.6819	4	6	5	5	5	5	5	5	5	5
E9Q4X2;G3UXP5;F6YNY8;F6X3X7	E9Q4X2		Uggt2	0	tr|E9Q4X2|E9Q4X2_MOUSE UDP-glucose glycoprotein glucosyltransferase 2 OS=Mus musculus GN=Uggt2 PE=1 SV=1	1.07582	0.105434	0.158915	0.798834	26.8466	27.0926	26.9966	26.9531	26.7609	27.0193	27.12	27.1163	26.9633	26.9579	10	10	10	10	10	9	7	10	9	11
B2RXS4	B2RXS4	Plexin-B2	Plxnb2	0	sp|B2RXS4|PLXB2_MOUSE Plexin-B2 OS=Mus musculus GN=Plxnb2 PE=1 SV=1	1.08004	0.11109	0.15917	0.798139	29.1861	29.4523	29.2771	29.1241	29.267	29.326	29.4682	29.446	29.4028	29.2191	29	24	27	26	27	28	22	27	23	27
Q4PJX1;A0A0A0MQB0	Q4PJX1;A0A0A0MQB0	Protein odr-4 homolog	Odr4;BC003331	0	sp|Q4PJX1|ODR4_MOUSE Protein odr-4 homolog OS=Mus musculus GN=Odr4 PE=1 SV=2;tr|A0A0A0MQB0|A0A0A0MQB0_MOUSE cDNA sequence BC003331 OS=Mus musculus GN=BC003331 PE=1 SV=1	1.09374	0.129274	0.159251	0.797917	27.2441	27.2661	27.1296	27.0591	27.5306	27.3215	27.4045	27.398	27.3279	27.4238	6	7	8	6	7	7	8	8	5	6
Q6IRU2	Q6IRU2	Tropomyosin alpha-4 chain	Tpm4	0	sp|Q6IRU2|TPM4_MOUSE Tropomyosin alpha-4 chain OS=Mus musculus GN=Tpm4 PE=1 SV=3	1.06171	0.086394	0.159473	0.797314	31.2531	31.1752	31.3188	31.3813	31.2586	31.2671	31.5013	31.2875	31.423	31.3401	11	10	11	12	11	9	12	11	12	11
Q64511;F6XX57;F6V2E8;F6U5K2	Q64511	DNA topoisomerase 2-beta	Top2b	0	sp|Q64511|TOP2B_MOUSE DNA topoisomerase 2-beta OS=Mus musculus GN=Top2b PE=1 SV=2	1.05104	0.071822	0.159546	0.797113	30.6109	30.4309	30.5099	30.5421	30.5406	30.5805	30.5448	30.6581	30.5073	30.7026	42	42	44	42	41	44	40	42	40	41
F6XC25;Q8BRN9	F6XC25;Q8BRN9	Coiled-coil and C2 domain-containing protein 1B	Cc2d1b	0	tr|F6XC25|F6XC25_MOUSE Coiled-coil and C2 domain-containing protein 1B (Fragment) OS=Mus musculus GN=Cc2d1b PE=1 SV=1;sp|Q8BRN9|C2D1B_MOUSE Coiled-coil and C2 domain-containing protein 1B OS=Mus musculus GN=Cc2d1b PE=1 SV=1	0.900596	-0.151048	0.159609	0.796944	26.3121	26.3982	26.4321	26.6583	26.8231	26.4334	26.4176	26.288	26.3565	26.3729	6	4	6	2	7	4	7	6	4	4
Q99LF4	Q99LF4	tRNA-splicing ligase RtcB homolog	Rtcb	0	sp|Q99LF4|RTCB_MOUSE tRNA-splicing ligase RtcB homolog OS=Mus musculus GN=Rtcb PE=1 SV=1	0.949705	-0.074448	0.159703	0.796687	32.7595	32.7937	32.8878	32.6766	32.7346	32.7876	32.7462	32.6465	32.6052	32.6945	26	26	27	27	26	27	28	27	26	24
Q9CX86	Q9CX86	Heterogeneous nuclear ribonucleoprotein A0	Hnrnpa0	0	sp|Q9CX86|ROA0_MOUSE Heterogeneous nuclear ribonucleoprotein A0 OS=Mus musculus GN=Hnrnpa0 PE=1 SV=1	0.93728	-0.093448	0.159806	0.796406	32.9075	32.7174	32.6844	32.723	32.7054	32.636	32.5323	32.8101	32.6353	32.6568	12	13	13	13	12	12	13	11	12	12
Q8C8M1;A0A0N4SW91;D3YVY1;D3Z1Z9;A0A0N4SW48;D3Z0C1	Q8C8M1;A0A0N4SW91;D3YVY1;D3Z1Z9;A0A0N4SW48;D3Z0C1	Protein FAM60A	Fam60a	0	sp|Q8C8M1|FA60A_MOUSE Protein FAM60A OS=Mus musculus GN=Fam60a PE=1 SV=1;tr|A0A0N4SW91|A0A0N4SW91_MOUSE Protein FAM60A OS=Mus musculus GN=Fam60a PE=4 SV=1;tr|D3YVY1|D3YVY1_MOUSE Protein FAM60A (Fragment) OS=Mus musculus GN=Fam60a PE=1 SV=1;tr|D3Z1Z9|D3Z1Z9	0.945894	-0.08025	0.159834	0.79633	24.8949	24.9672	25.0857	25.0174	25.1104	24.9806	24.808	25.002	24.9456	24.9382	2	2	2	2	2	2	2	2	2	2
Q7TMB8;A0A0R4J119;A0A0U1RQ05;F6QD74;G3UZI5	Q7TMB8;A0A0R4J119;A0A0U1RQ05	Cytoplasmic FMR1-interacting protein 1	Cyfip1	0	sp|Q7TMB8|CYFP1_MOUSE Cytoplasmic FMR1-interacting protein 1 OS=Mus musculus GN=Cyfip1 PE=1 SV=1;tr|A0A0R4J119|A0A0R4J119_MOUSE Cytoplasmic FMR1-interacting protein 1 OS=Mus musculus GN=Cyfip1 PE=1 SV=1;tr|A0A0U1RQ05|A0A0U1RQ05_MOUSE Cytoplasmic FMR1-inter	0.942677	-0.085164	0.160116	0.795566	29.4878	29.6178	29.7034	29.6719	29.5473	29.4487	29.4538	29.6596	29.5293	29.511	20	23	22	24	20	24	23	22	24	24
P63002	P63002	Amino-terminal enhancer of split	Aes	0	sp|P63002|AES_MOUSE Amino-terminal enhancer of split OS=Mus musculus GN=Aes PE=1 SV=1	0.90456	-0.144712	0.160347	0.79494	NaN	24.5517	24.6285	24.4739	24.8218	NaN	24.3896	24.6132	24.4071	24.4871	2	2	2	2	2	2	2	2	2	2
B1ARC2;B1ARC5;Q8BWY7	B1ARC2;B1ARC5;Q8BWY7	Zinc transporter ZIP11	Slc39a11	0	tr|B1ARC2|B1ARC2_MOUSE Zinc transporter ZIP11 (Fragment) OS=Mus musculus GN=Slc39a11 PE=1 SV=1;tr|B1ARC5|B1ARC5_MOUSE Zinc transporter ZIP11 (Fragment) OS=Mus musculus GN=Slc39a11 PE=1 SV=8;sp|Q8BWY7|S39AB_MOUSE Zinc transporter ZIP11 OS=Mus musculus GN=Sl	0.910398	-0.13543	0.160354	0.794919	25.4769	25.431	25.5246	NaN	25.5947	25.5442	25.2539	25.2298	NaN	25.4575	2	2	2	1	2	2	2	2	1	2
Q61390;B1AT05	Q61390;B1AT05	T-complex protein 1 subunit zeta-2	Cct6b	0	sp|Q61390|TCPW_MOUSE T-complex protein 1 subunit zeta-2 OS=Mus musculus GN=Cct6b PE=1 SV=4;tr|B1AT05|B1AT05_MOUSE T-complex protein 1 subunit zeta-2 OS=Mus musculus GN=Cct6b PE=1 SV=1	1.4568	0.542804	0.160367	0.794884	26.5371	26.7569	26.5367	26.5453	26.3328	26.314	26.6707	27.7701	26.6227	28.0452	2	2	2	2	2	2	2	2	2	2
Q9QWV9;E9Q7A7	Q9QWV9	Cyclin-T1	Ccnt1	0	sp|Q9QWV9|CCNT1_MOUSE Cyclin-T1 OS=Mus musculus GN=Ccnt1 PE=1 SV=3	1.03666	0.05194	0.160397	0.794803	28.4501	28.6065	28.5082	28.4272	28.4607	28.5239	28.5489	28.5172	28.5453	28.5771	10	9	10	9	11	9	10	10	9	10
Q9JJA2	Q9JJA2	Conserved oligomeric Golgi complex subunit 8	Cog8	0	sp|Q9JJA2|COG8_MOUSE Conserved oligomeric Golgi complex subunit 8 OS=Mus musculus GN=Cog8 PE=1 SV=3	1.15193	0.204054	0.160519	0.794473	26.2552	25.8216	26.1082	26.1966	26.031	26.2282	26.3692	26.0389	26.6603	26.1362	4	4	6	5	6	6	5	4	6	5
A2RSY1;A0A087WRK2;A0A0A6YWN0;A0A087WPB8;A0A087WQ64	A2RSY1	KAT8 regulatory NSL complex subunit 3	Kansl3	0	sp|A2RSY1|KANL3_MOUSE KAT8 regulatory NSL complex subunit 3 OS=Mus musculus GN=Kansl3 PE=1 SV=1	1.06487	0.090682	0.160701	0.793981	26.2258	26.2362	26.1174	26.1448	26.3398	26.3552	26.4158	26.2175	26.1854	26.3436	4	7	7	6	7	5	6	7	6	6
Q8CG47;E9Q2X6;Q3U763;A0A0A6YXY3	Q8CG47;E9Q2X6	Structural maintenance of chromosomes protein 4;Structural maintenance of chromosomes protein	Smc4	0	sp|Q8CG47|SMC4_MOUSE Structural maintenance of chromosomes protein 4 OS=Mus musculus GN=Smc4 PE=1 SV=1;tr|E9Q2X6|E9Q2X6_MOUSE Structural maintenance of chromosomes protein OS=Mus musculus GN=Smc4 PE=1 SV=1	0.95694	-0.0635	0.16125	0.7925	32.2819	32.4154	32.3704	32.3809	32.3412	32.3042	32.3352	32.2035	32.3952	32.2342	50	54	55	53	53	50	53	51	53	54
P26883;F6X9I3	P26883;F6X9I3	Peptidyl-prolyl cis-trans isomerase FKBP1A;Peptidyl-prolyl cis-trans isomerase	Fkbp1a	0	sp|P26883|FKB1A_MOUSE Peptidyl-prolyl cis-trans isomerase FKBP1A OS=Mus musculus GN=Fkbp1a PE=1 SV=2;tr|F6X9I3|F6X9I3_MOUSE Peptidylprolyl isomerase (Fragment) OS=Mus musculus GN=Fkbp1a PE=1 SV=1	0.931295	-0.10269	0.161309	0.792341	31.8457	31.6804	31.9016	31.7034	31.715	31.6791	31.7154	31.8214	31.5567	31.5599	8	8	7	8	8	7	8	8	8	8
P27641	P27641	X-ray repair cross-complementing protein 5	Xrcc5	0	sp|P27641|XRCC5_MOUSE X-ray repair cross-complementing protein 5 OS=Mus musculus GN=Xrcc5 PE=1 SV=4	0.972325	-0.04049	0.161345	0.792246	30.3853	30.4688	30.416	30.3923	30.3403	30.3651	30.4191	30.3407	30.3433	30.3321	28	27	30	27	27	27	24	24	26	27
P0C605	P0C605	cGMP-dependent protein kinase 1	Prkg1	0	sp|P0C605|KGP1_MOUSE cGMP-dependent protein kinase 1 OS=Mus musculus GN=Prkg1 PE=1 SV=1	1.09173	0.12662	0.16142	0.792042	26.7938	26.5234	26.7455	26.853	26.9074	26.7797	26.805	26.99	26.8615	27.02	7	7	4	4	5	6	5	4	5	3
Q99JW2;A0A0R4J050;A0A1L1SS90;A0A1L1SRW7;A0A1L1SRC1;A0A087WPX1;A0A1L1SSU4;A0A1L1SRL5;A0A087WRE0;A0A087WPV3	Q99JW2;A0A0R4J050;A0A1L1SS90;A0A1L1SRW7;A0A1L1SRC1	Aminoacylase-1	Acy1	0	sp|Q99JW2|ACY1_MOUSE Aminoacylase-1 OS=Mus musculus GN=Acy1 PE=1 SV=1;tr|A0A0R4J050|A0A0R4J050_MOUSE Aminoacylase-1 OS=Mus musculus GN=Acy1 PE=1 SV=1;tr|A0A1L1SS90|A0A1L1SS90_MOUSE Aminoacylase-1 OS=Mus musculus GN=Acy1 PE=1 SV=1;tr|A0A1L1SRW7|A0A1L1SRW7_M	0.92557	-0.111586	0.161614	0.791522	29.015	28.792	28.7774	28.8733	29.034	28.8602	28.6236	28.7813	28.7653	28.9035	13	14	14	12	11	12	12	12	13	9
H7BX88;P47934;B7ZDD7;F7BF80;A2AWJ5	H7BX88;P47934	Carnitine O-acetyltransferase	Crat	0	tr|H7BX88|H7BX88_MOUSE Carnitine O-acetyltransferase OS=Mus musculus GN=Crat PE=1 SV=1;sp|P47934|CACP_MOUSE Carnitine O-acetyltransferase OS=Mus musculus GN=Crat PE=1 SV=3	0.932957	-0.100118	0.161687	0.791326	27.387	27.5592	27.3513	27.4369	27.3393	27.4383	27.4161	27.3093	27.1679	27.2416	10	11	11	13	13	12	13	12	13	13
P32067;A2AR07;F6SXM5;D6RI87;A0A0U1RNL7;A0A0U1RPT4;O55028	P32067;A2AR07	Lupus La protein homolog	Ssb	0	sp|P32067|LA_MOUSE Lupus La protein homolog OS=Mus musculus GN=Ssb PE=1 SV=1;tr|A2AR07|A2AR07_MOUSE Lupus La protein homolog (Fragment) OS=Mus musculus GN=Ssb PE=1 SV=1	0.962009	-0.055878	0.162006	0.790469	32.5721	32.6977	32.5821	32.5764	32.6117	32.6371	32.5738	32.4762	32.5628	32.5106	27	27	28	26	28	27	26	24	27	25
Q9EQ80;D3Z0G0;E9PWJ6;D3YYF0	Q9EQ80;D3Z0G0	NIF3-like protein 1	Nif3l1	0	sp|Q9EQ80|NIF3L_MOUSE NIF3-like protein 1 OS=Mus musculus GN=Nif3l1 PE=1 SV=4;tr|D3Z0G0|D3Z0G0_MOUSE NIF3-like protein 1 OS=Mus musculus GN=Nif3l1 PE=1 SV=1	1.06373	0.08913	0.162252	0.78981	28.426	28.3351	28.4482	28.3113	28.4188	28.4743	28.6756	28.4062	28.4189	28.41	10	8	9	9	9	9	9	10	9	10
Q91YS7;Q63932;M0QWN2;A0A1W2P7V9;D3Z446	Q91YS7;Q63932	Dual specificity mitogen-activated protein kinase kinase 2	Map2k2	0	tr|Q91YS7|Q91YS7_MOUSE Dual-specificity mitogen-activated protein kinase kinase 2 OS=Mus musculus GN=Map2k2 PE=1 SV=1;sp|Q63932|MP2K2_MOUSE Dual specificity mitogen-activated protein kinase kinase 2 OS=Mus musculus GN=Map2k2 PE=1 SV=2	0.964633	-0.051948	0.162616	0.788836	30.7589	30.687	30.7193	30.6258	30.8033	30.7006	30.6902	30.6238	30.6402	30.6798	19	20	20	20	19	20	17	18	21	17
A0A0R4J1I0;Q8C796	A0A0R4J1I0;Q8C796	REST corepressor 2	Rcor2	0	tr|A0A0R4J1I0|A0A0R4J1I0_MOUSE REST corepressor 2 OS=Mus musculus GN=Rcor2 PE=1 SV=1;sp|Q8C796|RCOR2_MOUSE REST corepressor 2 OS=Mus musculus GN=Rcor2 PE=1 SV=1	0.905793	-0.142746	0.162702	0.788607	28.1898	28.469	28.0132	28.254	28.2826	28.0516	28.0153	27.963	28.2154	28.2497	13	9	11	12	6	10	10	9	10	10
[truncated: 4,878 more rows]

## Sheet: Figure 1i
Protein IDs	Majority protein IDs	Protein names	Gene names	Viral	Fasta headers	Average Ratio (P15/P06)	Average log2 (P16/P06)	p-value	-log10 p-value	log2 LFQ P06_1	log2 LFQ P06_2	log2 LFQ P06_3	log2 LFQ P06_4	log2 LFQ P06_5	log2 LFQ P06_6	log2 LFQ P15_1	log2 LFQ P15_2	log2 LFQ P15_3	log2 LFQ P15_4	log2 LFQ P15_5	log2 LFQ P15_6	Razor + unique peptides P06_1	Razor + unique peptides P06_2	Razor + unique peptides P06_3	Razor + unique peptides P06_4	Razor + unique peptides P06_5	Razor + unique peptides P06_6	Razor + unique peptides P15_1	Razor + unique peptides P15_2	Razor + unique peptides P15_3	Razor + unique peptides P15_4	Razor + unique peptides P15_5	Razor + unique peptides P15_6
[truncated: 1,605 more rows]
